# Supplementary material for: Single cell RNA sequencing identifies IGFBP5 and QKI as ciliated epithelial cell genes associated with severe COPD
Source: Respir Res. 2021 Apr 6;22:100. doi: 10.1186/s12931-021-01675-2 (PMC8022543; doi:10.1186/s12931-021-01675-2)
Supplement: Supplementary file 1 — Additional file 1: Table S1. Transcriptomic markers per cell type (top 100 genes per cluster). [file 12931_2021_1675_MOESM1_ESM.xlsx]

## Sheet: Sheet1
	p_val	avg_logFC	pct.1	pct.2	p_val_adj	cluster	gene
1	0	2.48941	0.942	0.206	0	0	FABP4
2	0	2.44132	0.977	0.267	0	0	APOC1
3	0	2.40185	0.96	0.201	0	0	C1QB
4	0	2.28125	0.967	0.227	0	0	C1QA
5	0	1.97902	0.737	0.112	0	0	CCL18
6	0	1.86879	0.938	0.128	0	0	C1QC
7	0	1.85899	0.917	0.175	0	0	APOE
8	0	1.78519	0.999	0.973	0	0	FTL
9	0	1.77045	0.945	0.193	0	0	FBP1
10	0	1.7143	0.93	0.121	0	0	MARCO
11	0	1.64098	0.962	0.184	0	0	ACP5
12	0	1.53568	0.815	0.051	0	0	INHBA
13	0	1.53156	0.96	0.32	0	0	GRN
14	0	1.50429	0.949	0.219	0	0	CD68
15	0	1.44164	0.944	0.208	0	0	GCHFR
16	0	1.43316	0.92	0.134	0	0	VSIG4
17	0	1.43186	0.925	0.151	0	0	MCEMP1
18	0	1.42102	0.984	0.449	0	0	CTSD
19	0	1.41641	0.932	0.118	0	0	MSR1
20	0	1.40038	0.969	0.367	0	0	ALOX5AP
21	0	1.37183	0.806	0.043	0	0	RP11-598F7.3
22	0	1.37014	0.977	0.542	0	0	CSTB
23	0	1.34062	0.96	0.543	0	0	CD52
24	0	1.31477	0.988	0.554	0	0	HLA-DRA
25	0	1.29703	0.958	0.192	0	0	MS4A7
26	0	1.28	0.968	0.435	0	0	LGALS3
27	0	1.22253	0.928	0.155	0	0	SNX10
28	0	1.21971	0.963	0.307	0	0	FABP5
29	0	1.20506	0.923	0.204	0	0	SERPINA1
30	0	1.20092	0.89	0.1	0	0	CYP27A1
31	0	1.18283	0.933	0.228	0	0	CAPG
32	0	1.16603	0.945	0.278	0	0	HLA-DQB1
33	0	1.16529	0.894	0.141	0	0	TREM1
34	0	1.1583	0.98	0.446	0	0	TYROBP
35	0	1.1521	0.925	0.177	0	0	SPI1
36	0	1.14985	0.926	0.185	0	0	CXCL16
37	0	1.14466	0.983	0.681	0	0	CD74
38	0	1.14441	0.933	0.147	0	0	MRC1
39	0	1.14037	0.923	0.117	0	0	GPNMB
40	0	1.13813	0.972	0.45	0	0	GLUL
41	0	1.11858	0.963	0.506	0	0	TSPO
42	0	1.10829	0.973	0.464	0	0	HLA-DPA1
43	0	1.09089	0.966	0.462	0	0	HLA-DRB1
44	0	1.08979	0.738	0.077	0	0	MIR3945HG
45	0	1.08886	0.945	0.268	0	0	HLA-DMA
46	0	1.08276	0.999	0.984	0	0	FTH1
47	0	1.06315	0.801	0.061	0	0	LPL
48	0	1.06031	0.981	0.637	0	0	S100A11
49	0	1.05274	0.914	0.245	0	0	ALDH2
50	0	1.05148	0.578	0.02	0	0	RBP4
51	0	1.03662	0.821	0.047	0	0	PHLDA3
52	0	1.0363	0.941	0.304	0	0	CTSC
53	0	1.03622	0.949	0.326	0	0	PLIN2
54	0	1.03232	0.976	0.321	0	0	LYZ
55	0	1.0239	0.96	0.43	0	0	NOP10
56	0	1.02072	0.388	0.025	0	0	FABP3
57	0	1.01329	0.943	0.299	0	0	BRI3
58	0	0.996031	0.756	0.288	0	0	HLA-DRB5
59	0	0.984858	0.898	0.223	0	0	HEXB
60	0	0.981523	0.263	0.065	0	0	MT1G
61	0	0.977165	0.519	0.069	0	0	RND3
62	0	0.964201	0.934	0.293	0	0	GLRX
63	0	0.961608	0.672	0.093	0	0	AKR1C3
64	0	0.957287	0.973	0.483	0	0	GPX1
65	0	0.955899	0.842	0.162	0	0	TFRC
66	0	0.948362	0.96	0.442	0	0	ATP6V1F
67	0	0.940713	0.974	0.461	0	0	HLA-DPB1
68	0	0.94046	0.82	0.069	0	0	PPARG
69	0	0.93468	0.948	0.396	0	0	MGST3
70	0	0.929039	0.925	0.184	0	0	SLC11A1
71	0	0.928292	0.888	0.249	0	0	IFI6
72	0	0.924853	0.765	0.183	0	0	NUPR1
73	0	0.914717	0.976	0.469	0	0	CST3
74	0	0.911582	0.939	0.262	0	0	C1orf162
75	0	0.910768	0.978	0.48	0	0	PSAP
76	0	0.905447	0.93	0.285	0	0	CHCHD10
77	0	0.903572	0.831	0.108	0	0	ALOX5
78	0	0.903223	0.897	0.145	0	0	OLR1
79	0	0.901374	0.707	0.062	0	0	SCD
80	0	0.899974	0.914	0.23	0	0	CD81
81	0	0.896364	0.557	0.083	0	0	FN1
82	0	0.895226	0.933	0.317	0	0	FCGRT
83	0	0.881234	0.898	0.24	0	0	PYCARD
84	0	0.858255	0.864	0.167	0	0	HLA-DMB
85	0	0.856735	0.978	0.377	0	0	FCER1G
86	0	0.852898	0.665	0.028	0	0	PCOLCE2
87	0	0.849512	0.926	0.388	0	0	LY6E
88	0	0.848463	0.778	0.118	0	0	SERPING1
89	0	0.843018	0.896	0.211	0	0	GLIPR2
90	0	0.835358	0.889	0.206	0	0	HLA-DQA1
91	0	0.835071	0.972	0.746	0	0	YBX1
92	0	0.828329	0.857	0.138	0	0	HNMT
93	0	0.828285	0.707	0.026	0	0	RP5-839B4.8
94	0	0.827456	0.863	0.174	0	0	CTSZ
95	0	0.823002	0.841	0.116	0	0	DAB2
96	0	0.813432	0.962	0.342	0	0	CTSB
97	0	0.808237	0.948	0.346	0	0	ASAH1
98	0	0.807599	0.965	0.539	0	0	GPX4
99	0	0.800432	0.684	0.046	0	0	GLDN
100	0	0.798783	0.89	0.186	0	0	CSTA
101	0	3.06036	0.705	0.159	0	1	S100A8
102	0	2.66287	0.849	0.311	0	1	S100A9
103	0	2.36087	0.564	0.083	0	1	G0S2
104	0	2.20299	0.773	0.221	0	1	THBS1
105	0	2.11557	0.673	0.064	0	1	EREG
106	0	2.07722	0.57	0.166	0	1	IL1B
107	0	1.88969	0.907	0.296	0	1	PLAUR
108	0	1.78476	0.512	0.036	0	1	FCN1
109	0	1.72101	0.605	0.069	0	1	VCAN
110	0	1.65844	0.578	0.223	0	1	CXCL8
111	0	1.63406	0.894	0.272	0	1	AIF1
112	0	1.59019	0.897	0.378	0	1	TIMP1
113	0	1.55064	0.831	0.255	0	1	LST1
114	0	1.51716	0.456	0.157	0	1	CCL20
115	0	1.51214	0.933	0.414	0	1	NAMPT
116	0	1.50808	0.765	0.193	0	1	C5AR1
117	0	1.45697	0.941	0.333	0	1	LYZ
118	0	1.40706	0.635	0.198	0	1	RP11-1143G9.4
119	0	1.38397	0.383	0.099	0	1	C15orf48
120	0	1.36249	0.901	0.366	0	1	TYMP
121	0	1.35634	0.963	0.384	0	1	FCER1G
122	0	1.32788	0.995	0.754	0	1	SAT1
123	0	1.29675	0.602	0.134	0	1	CD14
124	0	1.27864	0.58	0.114	0	1	MS4A6A
125	0	1.27022	0.616	0.305	0	1	CXCL3
126	0	1.24757	0.561	0.136	0	1	PPIF
127	0	1.24344	0.822	0.448	0	1	AREG
128	0	1.23618	0.846	0.372	0	1	CTSB
129	0	1.20669	0.95	0.524	0	1	LGALS1
130	0	1.1732	0.419	0.014	0	1	CD300E
131	0	1.16817	0.597	0.116	0	1	MXD1
132	0	1.166	0.883	0.414	0	1	SOD2
133	0	1.14851	0.589	0.105	0	1	BASP1
134	0	1.14054	0.633	0.297	0	1	CTSL
135	0	1.10903	0.866	0.408	0	1	COTL1
136	0	1.10401	0.697	0.238	0	1	THBD
137	0	1.08099	0.539	0.216	0	1	INSIG1
138	0	1.08086	0.298	0.011	0	1	IL1R2
139	0	1.06042	0.633	0.249	0	1	BCL2A1
140	0	1.05574	0.508	0.127	0	1	FPR1
141	0	1.05005	0.883	0.413	0	1	CTSS
142	0	1.04355	0.879	0.487	0	1	ATP1B3
143	0	1.04227	0.63	0.207	0	1	CD163
144	0	1.03023	0.952	0.478	0	1	CST3
145	0	1.00338	0.417	0.048	0	1	FGL2
146	0	1.00254	0.877	0.479	0	1	EMP3
147	0	0.993117	0.91	0.5	0	1	GPX1
148	0	0.972297	0.582	0.185	0	1	GK
149	0	0.967434	0.981	0.449	0	1	TYROBP
150	0	0.966346	0.921	0.496	0	1	PSAP
151	0	0.95611	0.679	0.272	0	1	RGS2
152	0	0.936864	0.536	0.172	0	1	MAFB
153	0	0.935168	0.511	0.177	0	1	MNDA
154	0	0.934133	0.655	0.182	0	1	GPR183
155	0	0.928477	0.35	0.022	0	1	NLRP3
156	0	0.923327	0.838	0.38	0	1	SAMSN1
157	0	0.90986	0.69	0.29	0	1	LIMS1
158	0	0.905811	0.647	0.235	0	1	RAB31
159	0	0.905588	0.709	0.236	0	1	SLC11A1
160	0	0.903169	0.335	0.03	0	1	CFP
161	0	0.901557	0.682	0.223	0	1	IER3
162	0	0.899551	0.492	0.198	0	1	MMP19
163	0	0.891341	0.402	0.063	0	1	VEGFA
164	0	0.889341	0.576	0.181	0	1	CLEC7A
165	0	0.884615	0.296	0.015	0	1	CTB-61M7.2
166	0	0.859233	0.771	0.39	0	1	AP2S1
167	0	0.858256	0.388	0.122	0	1	FPR2
168	0	0.850322	0.671	0.239	0	1	CSTA
169	0	0.83869	0.559	0.184	0	1	IFI30
170	0	0.83642	0.674	0.278	0	1	CXCL2
171	0	0.83296	0.312	0.053	0	1	OSM
172	0	0.82443	0.542	0.157	0	1	NINJ1
173	0	0.81709	0.713	0.315	0	1	UPP1
174	0	0.807592	0.677	0.278	0	1	ETS2
175	0	0.804412	0.381	0.077	0	1	AQP9
176	0	0.800785	0.655	0.288	0	1	MAP3K8
177	0	0.79698	0.783	0.3	0	1	C1orf162
178	0	0.794143	0.451	0.147	0	1	ANPEP
179	0	0.793887	0.533	0.23	0	1	OLR1
180	0	0.792248	0.586	0.238	0	1	ACSL1
181	0	0.781156	0.975	0.808	0	1	H3F3A
182	0	0.76928	0.682	0.338	0	1	RILPL2
183	0	0.76589	0.556	0.317	0	1	BNIP3L
184	0	0.760291	0.509	0.173	0	1	CYBB
185	0	0.759876	0.531	0.226	0	1	HBEGF
186	0	0.759715	0.903	0.497	0	1	NPC2
187	0	0.759536	1	0.984	0	1	FTH1
188	0	0.757768	0.575	0.215	0	1	FCGR2A
189	0	0.743704	0.38	0.133	0	1	TNFSF13B
190	0	0.743455	0.587	0.274	0	1	BLVRB
191	0	0.743394	0.83	0.456	0	1	ATP6V0B
192	0	0.741976	0.889	0.549	0	1	CEBPB
193	0	0.740507	0.991	0.905	0	1	ACTB
194	0	0.738605	0.963	0.707	0	1	NEAT1
195	0	0.732469	0.517	0.175	0	1	AP1S2
196	0	0.726806	0.436	0.11	0	1	FAM49A
197	0	0.724547	0.966	0.702	0	1	S100A4
198	0	0.723021	0.587	0.266	0	1	STXBP2
199	2.17929e-250	0.724542	0.754	0.513	5.54325e-246	1	HLA-DPB1
200	9.22501e-214	0.84232	0.347	0.179	2.34647e-209	1	RETN
201	0	1.58069	0.674	0.103	0	2	CD3D
202	0	1.45509	0.588	0.093	0	2	TRAC
203	0	1.44484	0.687	0.297	0	2	RGS1
204	0	1.39792	0.519	0.256	0	2	CCL4
205	0	1.37142	0.934	0.655	0	2	ZFP36L2
206	0	1.31263	0.956	0.514	0	2	CXCR4
207	0	1.27195	0.676	0.15	0	2	CCL5
208	0	1.26139	0.607	0.284	0	2	IL7R
209	0	1.22916	0.543	0.113	0	2	CD2
210	0	1.22547	0.645	0.194	0	2	IL32
211	0	1.19331	0.459	0.11	0	2	TRBC2
212	0	1.16435	0.888	0.69	0	2	TSC22D3
213	0	1.14517	0.321	0.042	0	2	GPR171
214	0	1.12038	0.418	0.064	0	2	CD3E
215	0	1.08068	0.512	0.185	0	2	TUBA4A
216	0	1.04597	0.612	0.407	0	2	LEPROTL1
217	0	1.00607	0.436	0.137	0	2	TRBC1
218	0	0.987173	0.656	0.358	0	2	DUSP2
219	0	0.968126	0.597	0.216	0	2	CD69
220	0	0.966955	0.696	0.468	0	2	PTPRC
221	0	0.966603	0.302	0.1	0	2	KLRB1
222	0	0.966138	0.969	0.849	0	2	BTG1
223	0	0.950207	0.327	0.046	0	2	CD3G
224	0	0.933957	0.272	0.03	0	2	TRAT1
225	0	0.911806	0.441	0.215	0	2	SOCS1
226	0	0.903885	0.339	0.093	0	2	CLEC2D
227	0	0.836793	0.26	0.041	0	2	CD96
228	0	0.835454	0.435	0.16	0	2	FYN
229	0	0.8337	0.38	0.107	0	2	GZMA
230	0	0.828656	0.721	0.523	0	2	CREM
231	0	0.827316	0.317	0.119	0	2	RORA
232	0	0.826048	0.394	0.168	0	2	CNOT6L
233	0	0.816653	0.856	0.741	0	2	SARAF
234	0	0.811857	0.449	0.179	0	2	SYTL3
235	0	0.794821	0.336	0.077	0	2	SPOCK2
236	0	0.793287	0.343	0.087	0	2	LCK
237	0	0.776747	0.611	0.322	0	2	ISG20
238	0	0.74596	0.298	0.094	0	2	ITM2A
239	0	0.722118	0.569	0.321	0	2	CORO1A
240	0	0.714701	0.354	0.132	0	2	ACAP1
241	0	0.695092	0.769	0.639	0	2	ARHGDIB
242	0	0.671718	0.998	0.96	0	2	RPS27
243	0	0.663682	0.485	0.18	0	2	CD7
244	0	0.648308	0.679	0.479	0	2	DDIT4
245	0	0.648207	0.871	0.776	0	2	ZFP36
246	0	0.622815	0.979	0.899	0	2	RPS29
247	0	0.601408	0.949	0.793	0	2	SRGN
248	0	0.599677	0.475	0.156	0	2	CST7
249	0	0.584539	0.988	0.921	0	2	RPS3
250	0	0.567901	0.976	0.882	0	2	HLA-A
251	0	0.53946	0.991	0.928	0	2	RPL23A
252	0	0.52496	1	0.962	0	2	MALAT1
253	0	0.523321	0.992	0.928	0	2	RPS15A
254	8.11073e-280	0.927424	0.326	0.138	2.06305e-275	2	DUSP4
255	1.37733e-279	0.782266	0.5	0.308	3.50338e-275	2	STK4
256	1.77269e-279	0.82839	0.633	0.501	4.50903e-275	2	ID2
257	1.44357e-271	0.609418	0.271	0.095	3.67185e-267	2	ETS1
258	8.71123e-262	0.680208	0.353	0.161	2.21579e-257	2	PIK3IP1
259	8.99619e-251	0.615936	0.441	0.232	2.28827e-246	2	CD48
260	3.66943e-247	0.746195	0.291	0.118	9.33357e-243	2	PRDM1
261	1.95761e-245	0.750662	0.266	0.101	4.97939e-241	2	RP11-138A9.2
262	3.41548e-243	0.757964	0.379	0.194	8.68762e-239	2	RHOH
263	5.91883e-232	0.771587	0.519	0.372	1.50551e-227	2	CYTIP
264	1.21285e-209	0.741102	0.333	0.17	3.08499e-205	2	RP11-138A9.1
265	2.01707e-206	0.520945	0.838	0.808	5.13061e-202	2	JUNB
266	6.80721e-205	0.76646	0.486	0.353	1.73148e-200	2	PPP2R5C
267	1.82733e-203	0.627725	0.599	0.515	4.64801e-199	2	SRSF7
268	2.73084e-199	0.652638	0.306	0.146	6.94615e-195	2	FKBP11
269	1.36615e-190	0.709244	0.305	0.139	3.47495e-186	2	LTB
270	1.92809e-178	0.946612	0.524	0.432	4.90428e-174	2	HMGB2
271	3.07227e-170	0.78886	0.327	0.187	7.81462e-166	2	AIM1
272	3.30569e-164	0.56024	0.264	0.123	8.40836e-160	2	RUNX3
273	3.93472e-164	0.672552	0.335	0.192	1.00084e-159	2	IL2RG
274	3.31956e-158	0.611491	0.536	0.428	8.44364e-154	2	TNFAIP3
275	1.29511e-152	0.670762	0.274	0.142	3.29425e-148	2	PIK3R1
276	1.61908e-128	0.666792	0.268	0.151	4.1183e-124	2	RNF19A
277	6.69696e-127	0.525017	0.543	0.448	1.70344e-122	2	SAMSN1
278	2.51732e-126	0.696014	0.329	0.214	6.40306e-122	2	CDC42SE2
279	3.91674e-118	0.593142	0.634	0.61	9.96262e-114	2	KLF6
280	1.59465e-112	0.690183	0.411	0.328	4.05615e-108	2	EVL
281	9.11295e-111	0.626732	0.497	0.454	2.31797e-106	2	ELF1
282	3.26595e-106	0.665931	0.356	0.257	8.30728e-102	2	FYB
283	4.77177e-106	0.499429	0.564	0.526	1.21375e-101	2	HERPUD1
284	2.94606e-94	0.611508	0.484	0.446	7.49361e-90	2	FAM177A1
285	1.52071e-93	0.498084	0.511	0.443	3.86807e-89	2	HCST
286	1.31682e-77	0.518334	0.291	0.201	3.34946e-73	2	GPR65
287	6.30232e-69	0.556815	0.394	0.339	1.60306e-64	2	SLA
288	8.44461e-66	0.565215	0.325	0.257	2.14797e-61	2	STK17A
289	6.49849e-57	0.63154	0.561	0.58	1.65296e-52	2	TXNIP
290	5.55959e-55	0.561216	0.273	0.207	1.41414e-50	2	PTGER4
291	9.53989e-42	0.537443	0.387	0.381	2.42657e-37	2	DDX24
292	6.41765e-41	0.544062	0.349	0.328	1.63239e-36	2	TERF2IP
293	1.20387e-37	0.532528	0.362	0.345	3.06217e-33	2	STK17B
294	8.68266e-33	0.49389	0.282	0.246	2.20852e-28	2	WIPF1
295	3.33775e-30	0.517501	0.341	0.328	8.48991e-26	2	CCNH
296	1.70516e-29	0.600529	0.283	0.253	4.33724e-25	2	TOB1
297	5.14814e-28	0.683843	0.279	0.259	1.30948e-23	2	NR3C1
298	5.75892e-27	0.507962	0.304	0.286	1.46484e-22	2	FNBP1
299	8.25835e-19	0.493245	0.353	0.379	2.10059e-14	2	PPP1R2
300	2.02684e-05	0.720259	0.247	0.272	0.515548	2	ANKRD28
301	0	3.15453	0.969	0.086	0	3	GNLY
302	0	3.12635	0.983	0.129	0	3	NKG7
303	0	2.71863	0.966	0.091	0	3	GZMB
304	0	2.56735	0.834	0.031	0	3	FGFBP2
305	0	2.17465	0.922	0.131	0	3	CST7
306	0	2.14877	0.821	0.121	0	3	CTSW
307	0	2.1463	0.849	0.061	0	3	PRF1
308	0	2.1117	0.731	0.054	0	3	GZMH
309	0	2.08386	0.465	0.084	0	3	CCL4L2
310	0	2.04241	0.838	0.056	0	3	KLRD1
311	0	2.03842	0.771	0.25	0	3	CMC1
312	0	1.97644	0.886	0.163	0	3	CCL5
313	0	1.96893	0.385	0.036	0	3	HBA2
314	0	1.96385	0.697	0.019	0	3	KLRF1
315	0	1.93567	0.712	0.064	0	3	SPON2
316	0	1.89938	0.357	0.012	0	3	HBA1
317	0	1.87654	0.899	0.157	0	3	CD7
318	0	1.80225	0.881	0.235	0	3	CCL4
319	0	1.73682	0.729	0.068	0	3	CD247
320	0	1.59168	0.717	0.09	0	3	GZMA
321	0	1.58477	0.583	0.084	0	3	KLRB1
322	0	1.4527	0.486	0.013	0	3	TRDC
323	0	1.42849	0.403	0.121	0	3	HBB
324	0	1.42733	0.542	0.053	0	3	CLIC3
325	0	1.40096	0.777	0.318	0	3	FCGR3A
326	0	1.34074	0.539	0.054	0	3	GZMM
327	0	1.25119	0.656	0.175	0	3	SYTL3
328	0	1.24647	0.542	0.149	0	3	CHST12
329	0	1.17231	0.834	0.359	0	3	DUSP2
330	0	1.15896	0.867	0.473	0	3	DDIT4
331	0	1.12038	0.383	0.052	0	3	GTF3C1
332	0	1.11782	0.784	0.323	0	3	ISG20
333	0	1.11291	0.492	0.096	0	3	PTPN7
334	0	1.09616	0.761	0.421	0	3	HCST
335	0	1.09164	0.36	0.012	0	3	S1PR5
336	0	1.07763	0.654	0.134	0	3	TRBC1
337	0	1.05728	0.483	0.128	0	3	AKNA
338	0	1.04716	0.404	0.053	0	3	SH2D2A
339	0	1.04012	0.522	0.187	0	3	BIN2
340	0	1.01706	0.41	0.111	0	3	ABHD17A
341	0	1.01023	0.744	0.498	0	3	ID2
342	0	1.00354	0.53	0.174	0	3	ARL4C
343	0	0.981258	0.298	0.008	0	3	KLRC2
344	0	0.966756	0.461	0.112	0	3	RUNX3
345	0	0.964185	0.333	0.028	0	3	SLA2
346	0	0.959219	0.578	0.306	0	3	RAC2
347	0	0.953121	0.978	0.888	0	3	HLA-A
348	0	0.938048	0.65	0.394	0	3	ITGB2
349	0	0.934597	0.8	0.528	0	3	CREM
350	0	0.922545	0.374	0.113	0	3	ABI3
351	0	0.916465	0.329	0.036	0	3	PYHIN1
352	0	0.901084	0.333	0.057	0	3	MATK
353	0	0.891796	0.371	0.076	0	3	GNG2
354	0	0.882459	0.473	0.156	0	3	LIMD2
355	0	0.868528	0.507	0.216	0	3	PLAC8
356	0	0.86421	0.281	0.021	0	3	NCR3
357	0	0.858848	0.483	0.214	0	3	VPS37B
358	0	0.858843	0.291	0.026	0	3	IL2RB
359	0	0.850023	0.254	0.021	0	3	HSH2D
360	0	0.846733	0.301	0.025	0	3	APBA2
361	0	0.834325	0.292	0.037	0	3	ADGRG1
362	0	0.819474	0.537	0.247	0	3	RARRES3
363	0	0.813667	0.979	0.893	0	3	HLA-C
364	0	0.808251	0.328	0.054	0	3	AC092580.4
365	0	0.793704	0.3	0.062	0	3	C1orf21
366	0	0.792538	0.507	0.171	0	3	FYN
367	0	0.788415	0.411	0.097	0	3	LCK
368	0	0.785391	0.437	0.108	0	3	C12orf75
369	0	0.741878	0.792	0.494	0	3	IFITM2
370	0	0.696167	0.26	0.037	0	3	ZAP70
371	0	0.671246	0.859	0.75	0	3	RPS26
372	2.74395e-301	0.703551	0.787	0.703	6.9795e-297	3	RPS10
373	1.52386e-300	0.862872	0.449	0.19	3.87609e-296	3	GPR65
374	2.4199e-295	0.683497	0.309	0.088	6.15524e-291	3	RNF125
375	2.68239e-295	0.768456	0.457	0.194	6.82292e-291	3	TNFRSF1B
376	7.75032e-292	0.72028	0.735	0.547	1.97137e-287	3	LITAF
377	2.28663e-251	0.828435	0.548	0.327	5.81628e-247	3	SLA
378	9.10746e-251	0.82999	0.403	0.18	2.31657e-246	3	FMNL1
379	3.67456e-246	0.684121	0.281	0.09	9.3466e-242	3	C5orf56
380	1.29943e-245	0.827598	0.536	0.327	3.30523e-241	3	CCND3
381	2.00438e-245	0.70855	0.287	0.092	5.09833e-241	3	APOBEC3G
382	5.04852e-245	0.731123	0.637	0.455	1.28414e-240	3	CD99
383	1.27311e-241	0.753843	0.424	0.192	3.23829e-237	3	IL2RG
384	3.52048e-237	0.810695	0.532	0.321	8.95469e-233	3	HLA-F
385	2.4628e-225	0.747002	0.506	0.288	6.26437e-221	3	LSP1
386	5.01603e-216	0.762594	0.557	0.354	1.27588e-211	3	PPP2R5C
387	5.53261e-215	0.848813	0.396	0.198	1.40728e-210	3	APMAP
388	4.05908e-200	0.755631	0.385	0.187	1.03247e-195	3	C9orf142
389	2.03277e-189	0.711828	0.532	0.354	5.17056e-185	3	VAMP2
390	4.42014e-169	0.790944	0.384	0.213	1.12431e-164	3	MAPK1
391	5.21793e-165	0.760635	0.321	0.153	1.32723e-160	3	MYO1F
392	7.03349e-151	1.56276	0.299	0.133	1.78904e-146	3	CCL3
393	6.52388e-147	0.696339	0.461	0.306	1.65941e-142	3	AES
394	1.63899e-138	0.795701	0.403	0.246	4.16895e-134	3	CDC42SE1
395	1.01922e-137	0.680313	0.304	0.152	2.59248e-133	3	RNF166
396	1.02919e-137	0.858661	0.319	0.158	2.61785e-133	3	C1orf56
397	2.03701e-108	0.672009	0.384	0.257	5.18133e-104	3	PRMT2
398	5.45231e-107	0.769216	0.338	0.213	1.38685e-102	3	HAVCR2
399	6.93169e-105	0.664547	0.383	0.254	1.76314e-100	3	UCP2
400	9.871e-90	0.669488	0.393	0.294	2.51079e-85	3	EFHD2
401	0	3.17483	0.824	0.05	0	4	CLDN5
402	0	2.92098	0.411	0.026	0	4	FCN3
403	0	2.90211	0.714	0.056	0	4	SPARCL1
404	0	2.89829	0.402	0.015	0	4	ACKR1
405	0	2.87862	0.704	0.112	0	4	MT1M
406	0	2.82397	0.773	0.098	0	4	TM4SF1
407	0	2.61034	0.477	0.059	0	4	MT1A
408	0	2.58062	0.907	0.177	0	4	IFI27
409	0	2.56257	0.447	0.061	0	4	IL6
410	0	2.52562	0.785	0.195	0	4	EPAS1
411	0	2.48888	0.589	0.016	0	4	VWF
412	0	2.40472	0.573	0.144	0	4	CCL2
413	0	2.36713	0.727	0.075	0	4	TIMP3
414	0	2.35602	0.66	0.183	0	4	EMP1
415	0	2.33745	0.754	0.315	0	4	MT1X
416	0	2.2156	0.36	0.021	0	4	CSF3
417	0	2.09161	0.892	0.41	0	4	IFITM3
418	0	2.07834	0.568	0.033	0	4	AQP1
419	0	2.07452	0.302	0.027	0	4	SERPINE1
420	0	2.06209	0.958	0.666	0	4	MT2A
421	0	2.0346	0.58	0.069	0	4	HYAL2
422	0	2.02556	0.352	0.015	0	4	TMEM100
423	0	1.95009	0.517	0.012	0	4	FAM107A
424	0	1.94298	0.76	0.415	0	4	SOCS3
425	0	1.93468	0.327	0.039	0	4	C10orf10
426	0	1.92947	0.691	0.223	0	4	GPX3
427	0	1.92126	0.54	0.022	0	4	RAMP2
428	0	1.8889	0.605	0.168	0	4	ICAM1
429	0	1.88641	0.721	0.286	0	4	PDLIM1
430	0	1.8678	0.53	0.107	0	4	MGP
431	0	1.86279	0.631	0.265	0	4	MT1E
432	0	1.86222	0.599	0.093	0	4	TFPI
433	0	1.85813	0.531	0.056	0	4	SDPR
434	0	1.82984	0.643	0.199	0	4	PECAM1
435	0	1.78783	0.617	0.223	0	4	IGFBP7
436	0	1.77447	0.421	0.01	0	4	RAMP3
437	0	1.7732	0.585	0.217	0	4	TSC22D1
438	0	1.75284	0.474	0.006	0	4	CLEC14A
439	0	1.7505	0.587	0.065	0	4	GNG11
440	0	1.72534	0.487	0.063	0	4	EGFL7
441	0	1.70992	0.472	0.078	0	4	SPARC
442	0	1.67609	0.407	0.018	0	4	SRPX
443	0	1.66702	0.445	0.094	0	4	TNFSF10
444	0	1.64178	0.748	0.394	0	4	CD59
445	0	1.64045	0.624	0.075	0	4	CAV1
446	0	1.59704	0.461	0.008	0	4	PTPRB
447	0	1.59327	0.46	0.022	0	4	PCAT19
448	0	1.57818	0.413	0.061	0	4	SLC9A3R2
449	0	1.56984	0.499	0.035	0	4	NPDC1
450	0	1.56923	0.513	0.128	0	4	NNMT
451	0	1.56364	0.471	0.019	0	4	ESAM
452	0	1.56025	0.442	0.069	0	4	PRSS23
453	0	1.55481	0.421	0.056	0	4	C8orf4
454	0	1.55044	0.278	0.016	0	4	CX3CL1
455	0	1.53403	0.339	0.013	0	4	ADAMTS9
456	0	1.5183	0.418	0.017	0	4	CALCRL
457	0	1.50915	0.386	0.005	0	4	SLCO2A1
458	0	1.49785	0.487	0.09	0	4	CNN3
459	0	1.48279	0.304	0.029	0	4	PTGDS
460	0	1.48152	0.458	0.165	0	4	ICAM2
461	0	1.46515	0.511	0.072	0	4	CRIP2
462	0	1.43401	0.483	0.055	0	4	PTRF
463	0	1.43122	0.516	0.09	0	4	A2M
464	0	1.42262	0.446	0.051	0	4	IGFBP4
465	0	1.41155	0.366	0.009	0	4	LRRC32
466	0	1.39744	0.269	0.014	0	4	PLAT
467	0	1.39567	0.362	0.019	0	4	LIFR
468	0	1.35597	0.314	0.023	0	4	CSRP2
469	0	1.35428	0.409	0.018	0	4	TINAGL1
470	0	1.33101	0.579	0.125	0	4	RNASE1
471	0	1.33024	0.271	0.013	0	4	ADAMTS4
472	0	1.3271	0.455	0.071	0	4	TCF4
473	0	1.31997	0.483	0.104	0	4	SPTBN1
474	0	1.31885	0.262	0.041	0	4	AKAP12
475	0	1.31707	0.523	0.187	0	4	APP
476	0	1.31252	0.523	0.183	0	4	VAMP5
477	0	1.31142	0.282	0.023	0	4	ADAMTS1
478	0	1.29461	0.389	0.012	0	4	TSPAN7
479	0	1.27584	0.385	0.012	0	4	LDB2
480	0	1.27124	0.879	0.788	0	4	HLA-E
481	0	1.26161	0.437	0.128	0	4	TPM1
482	0	1.25651	0.317	0.023	0	4	SLCO4A1
483	0	1.23263	0.434	0.081	0	4	ECSCR_duplicate
484	0	1.22611	0.375	0.101	0	4	ACVRL1
485	2.59355e-306	1.66172	0.4	0.121	6.59694e-302	4	CLU
486	2.78875e-303	1.23733	0.659	0.358	7.09348e-299	4	CEBPD
487	1.58384e-273	1.24733	0.431	0.163	4.02867e-269	4	TGM2
488	2.93845e-269	1.27479	0.595	0.343	7.47424e-265	4	BST2
489	3.41903e-269	1.27417	0.624	0.389	8.69664e-265	4	YBX3
490	4.18762e-251	1.29217	0.444	0.192	1.06516e-246	4	ENG
491	7.71335e-245	1.39155	0.411	0.149	1.96197e-240	4	HES1
492	1.26419e-240	1.29057	0.382	0.129	3.21559e-236	4	ID1
493	1.02364e-231	1.2468	0.444	0.195	2.60372e-227	4	WBP5
494	3.03459e-227	1.30936	0.685	0.485	7.71879e-223	4	SOD2
495	2.78936e-222	1.59278	0.573	0.32	7.09501e-218	4	HSPA1A
496	1.84455e-187	1.48219	0.569	0.333	4.69179e-183	4	CXCL2
497	1.57073e-168	1.35341	0.44	0.219	3.99531e-164	4	HSPA1B
498	6.03853e-157	1.23943	0.606	0.445	1.53596e-152	4	GADD45B
499	1.00537e-142	1.53648	0.396	0.205	2.55726e-138	4	PDK4
500	1.28011e-134	1.31473	0.504	0.329	3.25608e-130	4	RHOB
501	0	1.38338	0.699	0.127	0	5	LTB
502	0	1.36611	0.567	0.063	0	5	CCR7
503	0	1.09256	0.743	0.152	0	5	CD3D
504	0	1.06535	0.694	0.132	0	5	TRAC
505	0	1.03411	0.994	0.952	0	5	RPS6
506	0	0.996752	0.994	0.945	0	5	RPL3
507	0	0.973785	0.402	0.061	0	5	SELL
508	0	0.957904	0.996	0.968	0	5	RPL13
509	0	0.936611	0.995	0.942	0	5	RPS4X
510	0	0.930002	0.993	0.927	0	5	RPS3
511	0	0.916128	0.998	0.964	0	5	RPS18
512	0	0.914063	0.775	0.303	0	5	IL7R
513	0	0.906693	0.959	0.803	0	5	JUNB
514	0	0.90405	0.774	0.488	0	5	LDHB
515	0	0.902534	0.997	0.949	0	5	RPL32
516	0	0.893283	0.973	0.831	0	5	RPL4
517	0	0.89127	0.996	0.938	0	5	RPS3A
518	0	0.882527	0.922	0.747	0	5	SARAF
519	0	0.860207	0.997	0.964	0	5	RPS27
520	0	0.858847	0.998	0.955	0	5	RPS14
521	0	0.857375	0.998	0.954	0	5	RPL34
522	0	0.85392	0.995	0.956	0	5	RPS27A
523	0	0.845281	0.494	0.141	0	5	TRBC2
524	0	0.843763	0.995	0.964	0	5	RPL21
525	0	0.839819	0.865	0.639	0	5	GLTSCR2
526	0	0.839139	0.506	0.16	0	5	TRBC1
527	0	0.832988	0.998	0.97	0	5	RPL13A
528	0	0.831053	0.982	0.865	0	5	RPL5
529	0	0.827531	0.996	0.934	0	5	RPS15A
530	0	0.823552	0.997	0.95	0	5	RPL11
531	0	0.822674	0.991	0.902	0	5	RPL10A
532	0	0.822167	0.995	0.922	0	5	RPL31
533	0	0.812995	0.994	0.937	0	5	RPL7
534	0	0.811637	0.994	0.929	0	5	RPS25
535	0	0.809846	0.977	0.862	0	5	RPSA
536	0	0.804026	0.994	0.926	0	5	RPL30
537	0	0.799077	0.994	0.941	0	5	RPL19
538	0	0.79701	0.926	0.764	0	5	EEF1B2
539	0	0.796548	0.996	0.975	0	5	RPL10
540	0	0.794717	0.992	0.906	0	5	RPS29
541	0	0.787911	0.924	0.683	0	5	ZFP36L2
542	0	0.785682	0.48	0.093	0	5	CD3E
543	0	0.779178	0.994	0.948	0	5	RPS12
544	0	0.776807	0.988	0.909	0	5	RPL6
545	0	0.771949	0.995	0.942	0	5	RPL18A
546	0	0.770682	0.993	0.934	0	5	RPL23A
547	0	0.768458	0.989	0.897	0	5	RPS5
548	0	0.75826	0.997	0.963	0	5	RPS2
549	0	0.747311	0.392	0.068	0	5	CD3G
550	0	0.746346	0.993	0.926	0	5	RPS13
551	0	0.743344	0.988	0.914	0	5	RPL18
552	0	0.722377	0.992	0.927	0	5	RPL35A
553	0	0.72139	0.992	0.928	0	5	RPL9
554	0	0.714473	0.948	0.827	0	5	EEF1D
555	0	0.709638	0.988	0.927	0	5	RPS8
556	0	0.705496	0.997	0.977	0	5	EEF1A1
557	0	0.70209	0.989	0.911	0	5	RPS7
558	0	0.696288	0.983	0.877	0	5	RPL36
559	0	0.686893	0.994	0.955	0	5	RPLP2
560	0	0.678075	0.511	0.156	0	5	CD2
561	0	0.644655	0.972	0.86	0	5	BTG1
562	0	0.641965	0.984	0.902	0	5	RPL14
563	0	0.635506	0.994	0.943	0	5	RPS15
564	0	0.63144	0.993	0.933	0	5	RPS23
565	0	0.627745	0.419	0.095	0	5	SPOCK2
566	0	0.621448	0.945	0.557	0	5	CXCR4
567	0	0.613261	0.994	0.939	0	5	RPL27A
568	0	0.604148	0.965	0.845	0	5	RPL22
569	0	0.601153	0.974	0.878	0	5	GNB2L1
570	0	0.584984	0.998	0.957	0	5	RPS19
571	0	0.583581	0.983	0.9	0	5	RPL29
572	0	0.578461	0.99	0.921	0	5	RPS17
573	0	0.568444	0.995	0.924	0	5	RPL12
574	0	0.568287	0.985	0.926	0	5	RPL8
575	0	0.56728	0.993	0.927	0	5	RPS16
576	0	0.559271	0.992	0.926	0	5	RPS20
577	0	0.555443	0.989	0.926	0	5	RPS9
578	3.08603e-307	0.839587	0.715	0.419	7.84964e-303	5	LEPROTL1
579	1.47781e-296	0.706968	0.605	0.24	3.75895e-292	5	CD48
580	4.4963e-283	0.760444	0.421	0.139	1.14368e-278	5	SC5D
581	4.35699e-282	0.606023	0.907	0.773	1.10824e-277	5	PABPC1
582	2.82302e-276	0.642442	0.879	0.711	7.18063e-272	5	NPM1
583	5.37902e-273	0.927793	0.393	0.129	1.36821e-268	5	WDR74
584	2.46718e-238	0.663383	0.798	0.614	6.27551e-234	5	EIF3E
585	1.01607e-236	0.702267	0.754	0.534	2.58449e-232	5	FXYD5
586	3.15845e-232	0.857215	0.659	0.42	8.03382e-228	5	YPEL5
587	1.51941e-217	0.694428	0.553	0.246	3.86478e-213	5	GPR183
588	4.35115e-213	0.753612	0.523	0.255	1.10676e-208	5	FYB
589	2.97527e-212	0.575417	0.847	0.731	7.5679e-208	5	EEF2
590	4.4078e-191	0.577606	0.432	0.174	1.12117e-186	5	PIK3IP1
591	1.60434e-179	0.692945	0.603	0.352	4.08081e-175	5	ZNF331
592	2.20575e-160	0.596831	0.478	0.234	5.61055e-156	5	SOCS1
593	2.74256e-156	0.563174	0.446	0.207	6.97597e-152	5	RHOH
594	3.74544e-145	0.596648	0.597	0.381	9.5269e-141	5	CYTIP
595	2.11739e-111	0.571011	0.612	0.473	5.38578e-107	5	C6orf48
596	2.07791e-108	0.693219	0.508	0.367	5.28537e-104	5	NDFIP1
597	4.35864e-102	0.65895	0.4	0.241	1.10866e-97	5	NOSIP
598	1.34953e-97	0.553629	0.375	0.206	3.43266e-93	5	PTGER4
599	3.2957e-85	0.586413	0.744	0.662	8.38295e-81	5	RPL36A
600	8.10206e-83	0.570801	0.399	0.248	2.06084e-78	5	TOB1
601	0	4.28852	0.696	0.066	0	6	IGKC
602	0	2.98729	0.51	0.009	0	6	IGHM
603	0	2.41603	0.784	0.005	0	6	CD79A
604	0	1.91847	0.599	0.004	0	6	MS4A1
605	0	1.57578	0.677	0.261	0	6	CD83
606	0	1.47977	0.494	0.041	0	6	ARHGAP24
607	0	1.44847	0.597	0.076	0	6	CCR7
608	0	1.40514	0.463	0.021	0	6	LY9
609	0	1.34967	0.685	0.143	0	6	LTB
610	0	1.2765	0.432	0.01	0	6	BANK1
611	0	1.26556	0.978	0.727	0	6	CD74
612	0	1.25303	0.816	0.448	0	6	CD37
613	0	1.2464	0.324	0.001	0	6	RP5-887A10.1
614	0	1.22262	0.385	0.001	0	6	VPREB3
615	0	1.17216	0.391	0.004	0	6	TNFRSF13C
616	0	1.03222	0.345	0.002	0	6	BLK
617	0	1.00869	0.316	0.027	0	6	AC079767.4
618	0	0.955291	0.292	0.018	0	6	ADAM28
619	0	0.913987	0.299	0.023	0	6	CD79B
620	0	0.901306	0.287	0.001	0	6	FCRLA
621	0	0.823948	0.284	0.016	0	6	GNG7
622	0	0.757918	0.949	0.93	0	6	RPS8
623	0	0.712136	0.981	0.966	0	6	RPS18
624	0	0.683012	0.98	0.972	0	6	RPL13A
625	3.4745e-297	0.63906	0.976	0.952	8.83773e-293	6	RPL11
626	2.71598e-295	1.04859	0.923	0.569	6.90838e-291	6	CXCR4
627	8.69566e-295	0.634368	0.282	0.041	2.21183e-290	6	CD27
628	5.68525e-289	0.761627	0.332	0.059	1.4461e-284	6	FCMR
629	1.04204e-283	1.00885	0.378	0.082	2.65054e-279	6	RP1-313I6.12
630	8.40388e-275	0.705763	0.944	0.901	2.13761e-270	6	RPS5
631	1.41519e-271	0.650124	0.945	0.937	3.59968e-267	6	RPS23
632	2.40273e-271	0.589786	0.978	0.964	6.11157e-267	6	RPS2
633	2.43199e-270	0.645046	0.97	0.948	6.18602e-266	6	RPL3
634	1.10656e-269	0.613173	0.969	0.969	2.81465e-265	6	RPL13
635	5.59218e-263	0.604022	0.957	0.944	1.42243e-258	6	RPL19
636	7.95161e-261	0.790537	0.951	0.621	2.02257e-256	6	HLA-DRA
637	5.4034e-253	0.884364	0.362	0.08	1.37441e-248	6	INPP5D
638	2.50529e-251	0.615596	0.965	0.955	6.37245e-247	6	RPS6
639	8.82548e-242	0.582526	0.961	0.958	2.24485e-237	6	RPLP2
640	2.68321e-241	0.621406	0.948	0.937	6.82502e-237	6	RPL23A
641	2.91987e-240	0.911638	0.926	0.865	7.42697e-236	6	BTG1
642	3.94823e-237	1.15181	0.797	0.521	1.00427e-232	6	HERPUD1
643	7.06435e-232	0.572175	0.945	0.918	1.79689e-227	6	RPL18
644	1.69384e-229	0.55473	0.96	0.966	4.30846e-225	6	RPL21
645	5.20511e-229	0.790763	0.31	0.067	1.32397e-224	6	MEF2C
646	2.47614e-228	0.563196	0.957	0.942	6.29831e-224	6	RPL27A
647	4.77737e-228	1.0043	0.766	0.442	1.21517e-223	6	EZR
648	9.89649e-227	0.602093	0.955	0.945	2.51727e-222	6	RPS4X
649	1.09148e-225	0.56925	0.963	0.958	2.7763e-221	6	RPS14
650	4.69576e-225	0.577806	0.948	0.929	1.19441e-220	6	RPL8
651	9.39487e-224	0.614777	0.94	0.906	2.38968e-219	6	RPL10A
652	1.41633e-220	0.569115	0.954	0.945	3.60257e-216	6	RPL18A
653	1.08111e-215	0.757514	0.883	0.541	2.7499e-211	6	HLA-DRB1
654	3.55131e-210	0.531506	0.946	0.942	9.0331e-206	6	RPS3A
655	4.21287e-210	0.940231	0.668	0.318	1.07159e-205	6	HLA-DQA1
656	2.3697e-209	0.528629	0.963	0.959	6.02756e-205	6	RPS27A
657	1.16716e-206	0.762668	0.878	0.771	2.96878e-202	6	EEF1B2
658	1.16975e-205	0.912466	0.431	0.135	2.97538e-201	6	WDR74
659	5.3522e-203	0.534114	0.94	0.93	1.36139e-198	6	RPL30
660	6.91885e-203	0.658752	0.292	0.063	1.75988e-198	6	RCSD1
661	2.24928e-198	0.743188	0.278	0.06	5.72126e-194	6	IL16
662	6.56196e-196	0.546493	0.935	0.915	1.6691e-191	6	RPS7
663	3.48557e-182	0.575863	0.923	0.871	8.8659e-178	6	RPL5
664	1.91031e-179	0.584014	0.927	0.867	4.85907e-175	6	RPSA
665	1.76409e-176	0.579735	0.911	0.838	4.48715e-172	6	RPL4
666	1.45597e-175	0.541224	0.939	0.931	3.7034e-171	6	RPS3
667	4.19703e-172	0.761931	0.746	0.387	1.06756e-167	6	HLA-DQB1
668	4.98676e-160	0.619999	0.889	0.713	1.26843e-155	6	TSC22D3
669	3.89646e-157	0.951178	0.682	0.413	9.91104e-153	6	NR4A2
670	2.5851e-144	0.964155	0.45	0.207	6.57547e-140	6	IRF8
671	4.46528e-143	0.852456	0.671	0.426	1.13579e-138	6	YPEL5
672	3.67698e-141	0.627417	0.896	0.81	9.35276e-137	6	JUNB
673	1.44632e-134	0.586107	0.298	0.088	3.67885e-130	6	TCF4
674	3.1179e-129	0.596912	0.846	0.734	7.93069e-125	6	EEF2
675	3.1355e-122	0.74128	0.546	0.255	7.97546e-118	6	GPR183
676	6.47059e-117	0.978902	0.436	0.222	1.64586e-112	6	SMIM14
677	1.14091e-115	0.709986	0.518	0.258	2.90201e-111	6	ARID5B
678	4.9711e-114	0.651176	0.471	0.212	1.26445e-109	6	RHOH
679	2.06701e-113	0.635238	0.823	0.608	5.25765e-109	6	LAPTM5
680	8.73603e-113	0.559492	0.545	0.253	2.2221e-108	6	CD48
681	2.85527e-112	0.754471	0.593	0.335	7.26267e-108	6	RGS2
682	1.66043e-109	0.791942	0.597	0.359	4.22348e-105	6	ZNF331
683	2.85379e-108	0.542941	0.428	0.176	7.25891e-104	6	LIMD2
684	3.93094e-107	0.570789	0.551	0.264	9.99874e-103	6	CD69
685	2.13197e-106	0.647725	0.589	0.327	5.42288e-102	6	STK4
686	3.29115e-104	0.71076	0.479	0.236	8.37136e-100	6	SMCHD1
687	2.94667e-100	0.53462	0.637	0.348	7.49515e-96	6	CORO1A
688	5.01056e-98	0.602601	0.295	0.107	1.27449e-93	6	ANKRD44
689	4.18489e-87	0.708197	0.373	0.167	1.06447e-82	6	MARCKSL1
690	3.30221e-82	0.647608	0.268	0.106	8.39951e-78	6	ORAI2
691	1.93227e-70	0.662226	0.313	0.142	4.91492e-66	6	PMAIP1
692	1.05785e-64	0.571589	0.541	0.38	2.69076e-60	6	RNASET2
693	3.4096e-61	0.536959	0.266	0.12	8.67265e-57	6	RNASE6
694	3.44697e-61	0.582304	0.413	0.233	8.76772e-57	6	VPS37B
695	1.40669e-60	0.681902	0.341	0.194	3.57806e-56	6	LY86
696	1.37138e-57	0.664193	0.434	0.287	3.48825e-53	6	TMEM243
697	1.25407e-51	0.583333	0.311	0.174	3.18985e-47	6	SMARCB1
698	5.51088e-47	0.606219	0.36	0.23	1.40175e-42	6	THEMIS2
699	1.29924e-40	0.643905	0.253	0.138	3.30475e-36	6	LDLRAD4
700	3.56376e-36	0.549661	0.329	0.21	9.06478e-32	6	ALG13
701	0	3.15226	0.985	0.06	0	7	CAPS
702	0	3.10043	0.981	0.066	0	7	TPPP3
703	0	2.80708	0.962	0.039	0	7	C9orf24
704	0	2.76389	0.958	0.033	0	7	C20orf85
705	0	2.74732	0.826	0.022	0	7	TMEM190
706	0	2.57404	0.968	0.04	0	7	TSPAN1
707	0	2.52687	0.943	0.027	0	7	C1orf194
708	0	2.48414	0.972	0.028	0	7	RSPH1
709	0	2.47404	0.944	0.022	0	7	FAM183A
710	0	2.44492	0.956	0.062	0	7	AGR3
711	0	2.35962	0.972	0.024	0	7	DNAAF1
712	0	2.28684	0.817	0.036	0	7	GSTA1
713	0	2.28006	0.952	0.066	0	7	ELF3
714	0	2.23638	0.937	0.023	0	7	PIFO
715	0	2.23129	0.941	0.154	0	7	CETN2
716	0	2.18528	0.977	0.505	0	7	PRDX5
717	0	2.16911	0.941	0.078	0	7	FXYD3
718	0	2.11965	0.912	0.017	0	7	C11orf88
719	0	2.10683	0.907	0.021	0	7	C9orf116
720	0	2.08351	0.954	0.009	0	7	LRRIQ1
721	0	2.07896	0.918	0.096	0	7	MORN2
722	0	2.07512	0.938	0.018	0	7	MS4A8
723	0	2.06756	0.912	0.02	0	7	C5orf49
724	0	2.06049	0.591	0.02	0	7	GSTA2
725	0	2.04705	0.852	0.045	0	7	CD24
726	0	2.04405	0.791	0.022	0	7	OMG
727	0	2.00512	0.89	0.016	0	7	DYNLRB2
728	0	1.99099	0.775	0.013	0	7	C2orf40
729	0	1.99081	0.888	0.016	0	7	CAPSL
730	0	1.95706	0.838	0.057	0	7	CYP4B1
731	0	1.95073	0.911	0.012	0	7	CCDC78
732	0	1.94629	0.921	0.153	0	7	ODF3B
733	0	1.93812	0.912	0.06	0	7	CLDN4
734	0	1.92887	0.86	0.032	0	7	SMIM22
735	0	1.92317	0.88	0.015	0	7	SNTN
736	0	1.9197	0.94	0.038	0	7	EFHC1
737	0	1.88973	0.905	0.013	0	7	ZMYND10
738	0	1.84222	0.723	0.067	0	7	GDF15
739	0	1.81222	0.905	0.022	0	7	SLC44A4
740	0	1.80754	0.859	0.013	0	7	MORN5
741	0	1.79916	0.824	0.058	0	7	AGR2
742	0	1.79861	0.926	0.087	0	7	KRT8
743	0	1.79719	0.929	0.423	0	7	TUBB4B
744	0	1.79195	0.936	0.258	0	7	PSENEN
745	0	1.77001	0.869	0.076	0	7	IGFBP2
746	0	1.76755	0.879	0.011	0	7	FAM92B
747	0	1.76424	0.785	0.056	0	7	TFF3
748	0	1.75773	0.86	0.017	0	7	CCDC146
749	0	1.75154	0.796	0.012	0	7	RP11-356K23.1
750	0	1.73445	0.808	0.011	0	7	TSPAN19
751	0	1.72209	0.874	0.033	0	7	FAM229B
752	0	1.7208	0.86	0.028	0	7	CLDN3
753	0	1.71487	0.89	0.078	0	7	TACSTD2
754	0	1.71414	0.98	0.639	0	7	GSTP1
755	0	1.7109	0.844	0.022	0	7	CCDC170
756	0	1.70623	0.854	0.009	0	7	CFAP53
757	0	1.70347	0.832	0.02	0	7	AC013264.2
758	0	1.70267	0.889	0.008	0	7	CFAP157
759	0	1.69427	0.972	0.631	0	7	DYNLL1
760	0	1.68617	0.624	0.019	0	7	PSCA
761	0	1.67437	0.846	0.009	0	7	DNAH5
762	0	1.67081	0.863	0.011	0	7	FOXJ1
763	0	1.6632	0.848	0.009	0	7	CDHR3
764	0	1.65114	0.901	0.09	0	7	WFDC2
765	0	1.65059	0.874	0.063	0	7	CKB
766	0	1.64323	0.861	0.036	0	7	TCTEX1D2
767	0	1.64051	0.843	0.013	0	7	ROPN1L
768	0	1.63316	0.948	0.41	0	7	HMGN3
769	0	1.62681	0.885	0.207	0	7	ALDH1A1
770	0	1.6255	0.857	0.076	0	7	MRPS31
771	0	1.62323	0.849	0.005	0	7	DNAH12
772	0	1.61029	0.854	0.055	0	7	KIF9
773	0	1.5941	0.857	0.009	0	7	DRC3
774	0	1.59155	0.85	0.173	0	7	CES1
775	0	1.57891	0.866	0.211	0	7	NUCB2
776	0	1.57451	0.863	0.053	0	7	WDR54
777	0	1.57311	0.95	0.462	0	7	ATPIF1
778	0	1.56531	0.792	0.029	0	7	TMC5
779	0	1.56502	0.691	0.007	0	7	FABP6
780	0	1.55038	0.843	0.01	0	7	EFCAB1
781	0	1.53633	0.815	0.01	0	7	CFAP126
782	0	1.53608	0.938	0.209	0	7	SLPI
783	0	1.5267	0.778	0.008	0	7	WDR38
784	0	1.52314	0.891	0.092	0	7	PERP
785	0	1.51756	0.83	0.012	0	7	CCDC17
786	0	1.51082	0.716	0.009	0	7	ALOX15
787	0	1.50787	0.815	0.009	0	7	RSPH9
788	0	1.50553	0.784	0.007	0	7	LDLRAD1
789	0	1.50174	0.805	0.019	0	7	DNALI1
790	0	1.50117	0.808	0.009	0	7	FAM216B
791	0	1.49454	0.81	0.008	0	7	TEKT1
792	0	1.47054	0.728	0.032	0	7	RRAD
793	0	1.4703	0.821	0.043	0	7	DPCD
794	0	1.4702	0.78	0.008	0	7	C11orf97
795	0	1.46991	0.821	0.009	0	7	C9orf135
796	0	1.46857	0.823	0.047	0	7	LRRC23
797	0	1.46539	0.83	0.022	0	7	PLPP2
798	0	1.46008	0.877	0.15	0	7	IFT57
799	0	1.45994	0.786	0.006	0	7	ERICH3
800	6.24348e-258	1.60656	0.271	0.043	1.58809e-253	7	SAA1
801	0	5.83998	0.975	0.262	0	8	SFTPC
802	0	4.62988	0.951	0.059	0	8	SFTPA2
803	0	4.62573	0.971	0.058	0	8	SFTPA1
804	0	3.80154	0.976	0.087	0	8	SFTPB
805	0	3.17847	0.945	0.03	0	8	NAPSA
806	0	3.01481	0.859	0.012	0	8	PGC
807	0	2.79029	0.923	0.018	0	8	SFTPD
808	0	2.51908	0.949	0.037	0	8	SFTA2
809	0	2.21544	0.879	0.04	0	8	SLC34A2
810	0	2.08675	0.962	0.214	0	8	SLPI
811	0	1.89935	0.938	0.365	0	8	CYB5A
812	0	1.81404	0.93	0.193	0	8	HOPX
813	0	1.81379	0.838	0.025	0	8	S100A14
814	0	1.81314	0.862	0.05	0	8	MUC1
815	0	1.80402	0.975	0.558	0	8	NPC2
816	0	1.79105	0.864	0.03	0	8	SFTA3
817	0	1.78951	0.755	0.06	0	8	C8orf4
818	0	1.76027	0.895	0.248	0	8	MGST1
819	0	1.58787	0.717	0.017	0	8	PEBP4
820	0	1.57885	0.861	0.323	0	8	CTSH
821	0	1.56541	0.822	0.053	0	8	CXCL17
822	0	1.56001	0.779	0.055	0	8	PIGR
823	0	1.49313	0.775	0.009	0	8	LAMP3
824	0	1.47045	0.704	0.038	0	8	C11orf96
825	0	1.46801	0.745	0.012	0	8	ABCA3
826	0	1.44087	0.806	0.229	0	8	SDC4
827	0	1.4076	0.586	0.087	0	8	SCGB3A2
828	0	1.39354	0.585	0.011	0	8	SLC6A14
829	0	1.39254	0.749	0.024	0	8	C16orf89
830	0	1.38102	0.737	0.125	0	8	ERRFI1
831	0	1.34274	0.781	0.106	0	8	AK1
832	0	1.33482	0.808	0.115	0	8	KRT18
833	0	1.32855	0.72	0.032	0	8	LRRK2
834	0	1.3037	0.853	0.135	0	8	RNASE1
835	0	1.2969	0.626	0.01	0	8	WIF1
836	0	1.28958	0.84	0.105	0	8	SEPP1
837	0	1.2847	0.719	0.024	0	8	SDR16C5
838	0	1.25269	0.784	0.239	0	8	AQP3
839	0	1.22172	0.713	0.021	0	8	MALL
840	0	1.20617	0.639	0.005	0	8	C4BPA
841	0	1.19088	0.757	0.088	0	8	LPCAT1
842	0	1.17719	0.697	0.043	0	8	FGGY
843	0	1.13761	0.768	0.179	0	8	SPTSSA
844	0	1.11293	0.587	0.008	0	8	GKN2
845	0	1.11179	0.721	0.19	0	8	EGR1
846	0	1.09705	0.631	0.164	0	8	SGMS2
847	0	1.09282	0.689	0.057	0	8	GPRC5A
848	0	1.08062	0.661	0.046	0	8	SELENBP1
849	0	1.07841	0.717	0.074	0	8	DHCR24
850	0	1.07779	0.565	0.003	0	8	PLA2G1B
851	0	1.07581	0.651	0.036	0	8	MFSD2A
852	0	1.07104	0.698	0.066	0	8	LMO7
853	0	1.05772	0.625	0.011	0	8	ALPL
854	0	1.05624	0.725	0.069	0	8	SLC39A8
855	0	1.04437	0.763	0.098	0	8	KRT8
856	0	1.03588	0.638	0.026	0	8	FASN
857	0	1.02183	0.651	0.078	0	8	MBIP
858	0	1.01809	0.754	0.078	0	8	ELF3
859	0	1.01513	0.64	0.105	0	8	MSMO1
860	0	0.982302	0.69	0.034	0	8	MAL2
861	0	0.980913	0.627	0.036	0	8	TACC2
862	0	0.963309	0.609	0.099	0	8	CA2
863	0	0.9583	0.696	0.11	0	8	LDLR
864	0	0.952239	0.609	0.021	0	8	NKX2-1
865	0	0.947461	0.517	0.002	0	8	HHIP
866	0	0.940117	0.592	0.009	0	8	CLDN18
867	0	0.938604	0.579	0.005	0	8	SLC22A31
868	0	0.920684	0.602	0.044	0	8	F3
869	0	0.914037	0.656	0.07	0	8	FOLR1
870	0	0.908328	0.773	0.092	0	8	KRT19
871	0	0.903502	0.387	0.003	0	8	DMBT1
872	0	0.894952	0.375	0.014	0	8	SFN
873	0	0.880899	0.597	0.127	0	8	MID1IP1
874	0	0.876434	0.737	0.145	0	8	NGFRAP1
875	0	0.873142	0.606	0.067	0	8	MPZL2
876	0	0.868302	0.582	0.133	0	8	TRIB1
877	0	0.861422	0.474	0.022	0	8	SFTA1P
878	0	0.85837	0.651	0.122	0	8	MLPH
879	0	0.838642	0.616	0.036	0	8	C3
880	0	0.830966	0.65	0.069	0	8	AGR2
881	0	0.825807	0.583	0.093	0	8	C2
882	0	0.823026	0.714	0.089	0	8	TACSTD2
883	0	0.801505	0.626	0.061	0	8	NEDD4L
884	0	0.79561	0.443	0.025	0	8	STEAP4
885	0	0.795404	0.725	0.188	0	8	RNF145
886	0	0.794622	0.68	0.059	0	8	EPCAM
887	6.37697e-306	1.04018	0.625	0.171	1.62205e-301	8	PHLDA2
888	3.83487e-291	0.968655	0.789	0.317	9.75438e-287	8	MRPL14
889	4.85252e-288	1.44871	0.816	0.335	1.23429e-283	8	CXCL2
890	6.72622e-279	1.04031	0.858	0.364	1.71088e-274	8	CEBPD
891	2.28594e-272	0.804227	0.703	0.225	5.81452e-268	8	ATP1B1
892	2.39199e-257	0.933327	0.887	0.483	6.08426e-253	8	DSTN
893	5.46676e-243	0.800317	0.834	0.364	1.39052e-238	8	ATP1A1
894	3.768e-240	0.938727	0.771	0.276	9.58427e-236	8	NUPR1
895	2.26029e-231	0.933476	0.717	0.272	5.74929e-227	8	PTP4A1
896	8.58876e-203	0.907354	0.907	0.577	2.18464e-198	8	DBI
897	1.12561e-182	0.82665	0.723	0.277	2.86311e-178	8	MT1E
898	2.89844e-175	0.943509	0.871	0.415	7.37248e-171	8	FABP5
899	1.72833e-173	0.917761	0.768	0.324	4.39618e-169	8	SERPINA1
900	5.78087e-119	1.01908	0.875	0.75	1.47042e-114	8	NEAT1
901	0	1.60626	1	0.967	0	9	MALAT1
902	4.26404e-291	0.976178	0.994	0.975	1.0846e-286	9	MT-CO3
903	1.50563e-284	0.897595	0.998	0.977	3.82972e-280	9	MT-CO1
904	3.06924e-260	1.0336	0.984	0.96	7.80692e-256	9	MT-CYB
905	4.06794e-253	0.84076	0.994	0.973	1.03472e-248	9	MT-CO2
906	3.42062e-238	0.885328	0.992	0.965	8.70069e-234	9	MT-ND2
907	1.34593e-212	0.87839	0.969	0.957	3.4235e-208	9	MT-ATP6
908	4.25954e-207	1.51535	0.854	0.575	1.08346e-202	9	CXCR4
909	2.23157e-162	0.671086	0.976	0.965	5.67621e-158	9	MT-ND4
910	2.30548e-157	0.760369	0.949	0.939	5.86422e-153	9	MT-ND1
911	7.38447e-134	0.843157	0.906	0.926	1.87831e-129	9	MT-ND3
912	1.12224e-110	0.888717	0.847	0.898	2.85452e-106	9	HLA-A
913	4.51429e-101	1.0772	0.763	0.697	1.14826e-96	9	ZFP36L2
914	2.28487e-83	0.667061	0.88	0.941	5.81179e-79	9	HLA-B
915	1.79156e-69	1.07367	0.711	0.721	4.55702e-65	9	TSC22D3
916	3.85909e-61	1.28537	0.351	0.175	9.81598e-57	9	CD2
917	9.3961e-50	0.494348	0.833	0.869	2.38999e-45	9	BTG1
918	8.39161e-46	1.32112	0.446	0.334	2.13449e-41	9	STK4
919	2.73374e-44	1.21832	0.536	0.502	6.95355e-40	9	PTPRC
920	1.39247e-41	0.609888	0.977	0.995	3.5419e-37	9	B2M
921	1.61527e-40	1.07622	0.41	0.271	4.1086e-36	9	CD69
922	1.46907e-38	1.15325	0.304	0.166	3.73672e-34	9	TRAC
923	4.80926e-35	0.593611	0.768	0.905	1.22328e-30	9	HLA-C
924	6.22345e-33	1.28478	0.425	0.332	1.583e-28	9	IL7R
925	5.17723e-32	0.700236	0.73	0.819	1.31688e-27	9	SRGN
926	2.17956e-31	1.15317	0.276	0.163	5.54392e-27	9	ACAP1
927	6.54945e-25	0.704747	0.603	0.737	1.66592e-20	9	MT-ND5
928	4.77542e-24	0.797591	0.615	0.763	1.21468e-19	9	SARAF
929	7.1963e-24	0.510588	0.125	0.335	1.83045e-19	9	RBPJ
930	4.78e-21	1.17006	0.483	0.529	1.21584e-16	9	SRSF7
931	7.6794e-21	0.526916	0.678	0.794	1.95333e-16	9	ZFP36
932	1.41763e-18	1.14245	0.266	0.189	3.6059e-14	9	PIK3IP1
933	2.69537e-18	1.18004	0.269	0.193	6.85596e-14	9	RP11-138A9.1
934	1.52323e-17	0.532023	0.697	0.816	3.87449e-13	9	JUNB
935	4.71518e-17	0.997044	0.274	0.201	1.19935e-12	9	FYN
936	3.57781e-16	0.725457	0.312	0.225	9.10051e-12	9	CD7
937	4.02773e-16	0.546214	0.616	0.799	1.02449e-11	9	HLA-E
938	6.12541e-16	0.48834	0.209	0.437	1.55806e-11	9	REL
939	1.28097e-15	0.594886	0.167	0.361	3.25827e-11	9	HNRNPH1
940	4.22497e-15	0.503304	0.166	0.358	1.07466e-10	9	RBM25
941	5.90642e-15	0.506967	0.171	0.364	1.50236e-10	9	GPBP1
942	7.57628e-15	0.584741	0.179	0.381	1.9271e-10	9	PPP1R2
943	1.04163e-14	0.530339	0.172	0.365	2.64949e-10	9	SLC3A2
944	1.78539e-14	0.523269	0.14	0.309	4.54131e-10	9	CHMP4A
945	2.93165e-14	0.505378	0.162	0.344	7.45695e-10	9	SLC38A2
946	2.97339e-14	0.516385	0.143	0.31	7.5631e-10	9	NCOR1
947	3.83128e-14	0.862919	0.262	0.189	9.74525e-10	9	CD3D
948	8.20127e-14	0.501979	0.114	0.258	2.08607e-09	9	TPR
949	2.17824e-13	0.561894	0.179	0.37	5.54058e-09	9	BAZ1A
950	4.48379e-13	0.505933	0.169	0.349	1.1405e-08	9	CLK1
951	3.17465e-12	0.772805	0.396	0.356	8.07505e-08	9	RGS1
952	5.40441e-12	0.58247	0.159	0.323	1.37466e-07	9	SF3B1
953	7.8337e-12	0.477735	0.125	0.262	1.99258e-07	9	TOB1
954	2.89471e-11	0.557181	0.12	0.251	7.36299e-07	9	USP15
955	3.10789e-11	0.485558	0.136	0.278	7.90523e-07	9	GLIPR1
956	4.31119e-11	0.593547	0.155	0.309	1.09659e-06	9	ADGRE5
957	5.61771e-11	0.829654	0.271	0.219	1.42892e-06	9	SYTL3
958	6.69314e-11	0.87205	0.281	0.234	1.70247e-06	9	TUBA4A
959	8.53664e-11	0.53145	0.125	0.255	2.17138e-06	9	MYADM
960	1.01425e-10	0.491089	0.125	0.254	2.57985e-06	9	EVI2A
961	3.66224e-10	0.598634	0.203	0.387	9.31527e-06	9	DDX24
962	5.08957e-10	0.617922	0.213	0.406	1.29458e-05	9	PRRC2C
963	5.30827e-10	0.541726	0.165	0.318	1.35021e-05	9	LUC7L3
964	5.68371e-10	0.513902	0.136	0.266	1.44571e-05	9	THUMPD3-AS1
965	7.42286e-10	0.592087	0.174	0.333	1.88808e-05	9	IDS
966	1.71145e-09	0.527646	0.189	0.352	4.35325e-05	9	SLA
967	3.16069e-09	0.604844	0.131	0.254	8.03953e-05	9	TRABD
968	3.85457e-09	0.629923	0.134	0.259	9.80449e-05	9	PLK3
969	6.14468e-09	1.07389	0.381	0.421	0.000156296	9	RSRP1
970	1.41366e-08	0.496886	0.177	0.323	0.000359579	9	ARID5A
971	1.88813e-08	0.614794	0.162	0.3	0.000480264	9	DHX36
972	5.34214e-08	0.579064	0.144	0.266	0.00135883	9	PNN
973	7.6487e-08	0.58346	0.292	0.535	0.00194552	9	SON
974	2.01665e-07	0.565294	0.163	0.292	0.00512956	9	FNBP1
975	2.09842e-07	0.607377	0.23	0.408	0.00533754	9	KMT2E
976	2.3682e-07	0.88253	0.151	0.271	0.00602374	9	ANKRD28
977	5.78071e-07	0.660172	0.264	0.469	0.0147038	9	HSPA5
978	6.38365e-07	0.625766	0.191	0.334	0.0162375	9	CCNH
979	7.55381e-07	1.12599	0.263	0.246	0.0192139	9	SMCHD1
980	8.10347e-07	0.592532	0.199	0.346	0.020612	9	FAM133B
981	9.91788e-07	0.965767	0.409	0.501	0.0252271	9	FUS
982	1.09315e-06	0.573616	0.171	0.295	0.0278053	9	AKAP9
983	1.62657e-06	0.722898	0.179	0.312	0.0413733	9	EML4
984	3.8702e-06	0.649227	0.446	0.512	0.0984423	9	DDIT4
985	4.98802e-06	0.632254	0.174	0.297	0.126875	9	MPHOSPH8
986	8.93754e-06	0.655786	0.326	0.296	0.227335	9	CCL4
987	1.76992e-05	0.66285	0.157	0.264	0.450196	9	RNF213
988	4.94488e-05	0.572086	0.293	0.503	1	9	CD53
989	5.85421e-05	0.653213	0.293	0.5	1	9	CCNL1
990	6.90717e-05	0.612908	0.211	0.344	1	9	ARGLU1
991	8.97262e-05	0.644542	0.27	0.443	1	9	LEPROTL1
992	9.15729e-05	0.635767	0.38	0.405	1	9	DUSP2
993	0.000130951	0.485919	0.289	0.467	1	9	SAMSN1
994	0.000251816	0.538959	0.172	0.271	1	9	ARID5B
995	0.000386287	0.491319	0.282	0.451	1	9	BTG2
996	0.00098419	0.943547	0.42	0.574	1	9	SRSF2
997	0.000990721	0.694722	0.19	0.295	1	9	ARID4B
998	0.00344317	0.736884	0.176	0.265	1	9	GCC2
999	0.00409872	0.912021	0.321	0.375	1	9	PPP2R5C
1000	0.00609474	0.692738	0.226	0.344	1	9	EVL
1001	0	2.09756	0.381	0.054	0	10	RSPH1
1002	3.86504e-292	2.31957	0.452	0.085	9.83111e-288	10	CAPS
1003	6.90271e-291	2.13666	0.38	0.059	1.75577e-286	10	C20orf85
1004	1.31053e-287	1.97387	0.358	0.052	3.33346e-283	10	C1orf194
1005	5.37675e-258	2.23874	0.443	0.091	1.36763e-253	10	TPPP3
1006	1.67319e-252	2.02989	0.376	0.065	4.25592e-248	10	C9orf24
1007	1.5332e-248	1.7924	0.323	0.048	3.89985e-244	10	FAM183A
1008	2.27584e-227	1.88683	0.311	0.049	5.78882e-223	10	PIFO
1009	1.18342e-210	1.80711	0.283	0.044	3.01014e-206	10	C11orf88
1010	3.78619e-210	1.76052	0.276	0.042	9.63056e-206	10	CAPSL
1011	6.32142e-207	2.20054	0.321	0.058	1.60792e-202	10	GSTA1
1012	1.77336e-200	1.69884	0.284	0.046	4.51072e-196	10	C5orf49
1013	6.11808e-193	1.6414	0.283	0.047	1.5562e-188	10	C9orf116
1014	2.41221e-187	1.68981	0.258	0.041	6.13571e-183	10	SNTN
1015	1.13277e-176	1.87955	0.327	0.068	2.88131e-172	10	TSPAN1
1016	2.41282e-159	1.75605	0.251	0.044	6.13726e-155	10	OMG
1017	7.91463e-146	0.987799	0.876	0.696	2.01316e-141	10	S100A11
1018	1.14633e-123	1.86036	0.323	0.089	2.91581e-119	10	AGR3
1019	1.22852e-100	1.35051	0.758	0.648	3.12487e-96	10	GSTP1
1020	1.74819e-100	1.53455	0.262	0.069	4.44669e-96	10	CD24
1021	1.01601e-94	1.38398	0.735	0.641	2.58433e-90	10	DYNLL1
1022	1.44679e-87	1.95085	0.401	0.177	3.68006e-83	10	CETN2
1023	2.57392e-87	1.86189	0.329	0.121	6.54701e-83	10	MORN2
1024	2.58211e-59	1.64009	0.594	0.521	6.56785e-55	10	PRDX5
1025	6.63622e-58	0.71411	0.738	0.62	1.68799e-53	10	CSTB
1026	9.41507e-57	0.55743	0.987	0.986	2.39482e-52	10	FTH1
1027	9.04482e-56	0.782786	0.702	0.616	2.30064e-51	10	GPX4
1028	2.87591e-55	0.721896	0.776	0.813	7.31516e-51	10	UBB
1029	3.73903e-55	1.24694	0.269	0.105	9.5106e-51	10	FXYD3
1030	1.71965e-50	0.900377	0.677	0.595	4.3741e-46	10	ANXA2
1031	3.51862e-49	0.959456	0.728	0.777	8.94996e-45	10	CALM2
1032	5.58832e-44	0.490349	0.411	0.231	1.42144e-39	10	SLPI
1033	1.70781e-43	1.32331	0.257	0.114	4.34398e-39	10	KRT8
1034	2.21201e-42	0.964359	0.602	0.558	5.62646e-38	10	PRDX1
1035	2.0506e-35	0.724013	0.627	0.531	5.21591e-31	10	LGALS3
1036	6.19778e-26	1.61177	0.329	0.229	1.57647e-21	10	ALDH1A1
1037	8.97059e-24	0.962396	0.667	0.764	2.28176e-19	10	HSP90AA1
1038	1.67873e-23	0.62256	0.937	0.979	4.27002e-19	10	FTL
1039	4.75905e-23	0.735039	0.558	0.558	1.21051e-18	10	VAMP8
1040	6.45237e-23	1.42396	0.276	0.179	1.64122e-18	10	ODF3B
1041	1.17287e-17	0.707159	0.66	0.766	2.98332e-13	10	CALM1
1042	4.75928e-17	0.482772	0.616	0.572	1.21057e-12	10	GPX1
1043	2.34198e-15	1.0806	0.438	0.438	5.95707e-11	10	HSBP1
1044	1.50114e-14	0.580907	0.571	0.593	3.8183e-10	10	TXN
1045	1.13243e-13	1.18343	0.452	0.48	2.88044e-09	10	ATPIF1
1046	1.21258e-12	1.23808	0.414	0.427	3.08431e-08	10	UFC1
1047	4.51338e-11	1.10911	0.415	0.43	1.14802e-06	10	HMGN3
1048	5.86094e-11	1.33057	0.282	0.233	1.49079e-06	10	NUCB2
1049	7.87459e-10	0.503458	0.246	0.449	2.00298e-05	10	TAX1BP1
1050	7.97762e-09	1.45175	0.406	0.443	0.000202919	10	TUBB4B
1051	8.00084e-08	0.569236	0.198	0.355	0.00203509	10	ERGIC3
1052	1.45417e-07	0.868552	0.443	0.497	0.00369883	10	DSTN
1053	2.02604e-07	0.472359	0.222	0.387	0.00515345	10	LINC00493
1054	3.19144e-07	0.80262	0.378	0.382	0.00811776	10	CYB5A
1055	3.33495e-07	0.563811	0.159	0.284	0.00848277	10	SCPEP1
1056	7.97287e-07	0.492589	0.226	0.388	0.0202798	10	MRPS21
1057	1.05072e-06	0.479692	0.214	0.37	0.0267262	10	MRPL57
1058	1.69156e-06	0.495169	0.153	0.268	0.0430266	10	ARPC1A
1059	3.60237e-06	1.05181	0.376	0.417	0.0916298	10	SRI
1060	8.07524e-06	0.507569	0.522	0.613	0.205402	10	TCEB2
1061	8.29103e-06	0.56569	0.214	0.36	0.210891	10	NDUFB3
1062	9.20577e-06	0.559291	0.569	0.709	0.234158	10	HSPA8
1063	1.33171e-05	0.481492	0.245	0.407	0.338735	10	MRPL20
1064	1.73738e-05	1.05866	0.332	0.351	0.44192	10	CYSTM1
1065	2.21531e-05	0.488278	0.558	0.684	0.563486	10	NDUFA4
1066	2.39016e-05	1.15439	0.313	0.325	0.60796	10	NUDC
1067	2.43447e-05	0.48991	0.187	0.307	0.619231	10	PSMB5
1068	2.72273e-05	0.473391	0.156	0.26	0.692554	10	PCBD1
1069	2.74099e-05	0.526669	0.151	0.252	0.697198	10	ATP6V1D
1070	3.02258e-05	0.773584	0.47	0.573	0.768824	10	SOD1
1071	3.05492e-05	1.03033	0.261	0.247	0.77705	10	HSPB11
1072	3.36895e-05	0.509785	0.267	0.44	0.856926	10	NDUFB10
1073	3.79111e-05	1.20712	0.283	0.283	0.964306	10	PSENEN
1074	5.52468e-05	0.519172	0.217	0.352	1	10	MPC2
1075	8.80347e-05	0.541731	0.23	0.372	1	10	TMEM14B
1076	0.000108474	0.567538	0.206	0.334	1	10	NDUFC1
1077	0.000121863	0.485637	0.173	0.276	1	10	MEAF6
1078	0.000131801	0.59612	0.209	0.334	1	10	MORF4L2
1079	0.000158445	0.525731	0.183	0.291	1	10	SERPINB6
1080	0.00016316	0.555568	0.226	0.362	1	10	SSB
1081	0.00023179	0.518967	0.194	0.31	1	10	CCT8
1082	0.000262359	0.677748	0.299	0.29	1	10	NUPR1
1083	0.000271258	0.608415	0.484	0.602	1	10	PPDPF
1084	0.000337123	0.917442	0.425	0.519	1	10	CIB1
1085	0.000400723	1.32114	0.337	0.375	1	10	TUBA1A
1086	0.000401784	0.640865	0.181	0.284	1	10	ARHGAP18
1087	0.000520908	0.508244	0.183	0.285	1	10	BANF1
1088	0.000543658	1.1437	0.257	0.257	1	10	IK
1089	0.000575721	0.526177	0.541	0.692	1	10	MYL12B
1090	0.000854485	0.606881	0.525	0.65	1	10	TUBA1B
1091	0.00187781	0.47422	0.258	0.397	1	10	C19orf70
1092	0.00236153	0.65712	0.201	0.304	1	10	SPINT2
1093	0.00294515	0.576113	0.239	0.365	1	10	NDUFAF3
1094	0.00325597	0.518623	0.344	0.547	1	10	C4orf3
1095	0.00444072	0.64245	0.485	0.648	1	10	SKP1
1096	0.00573837	0.859092	0.366	0.419	1	10	CD59
1097	0.00649814	0.598991	0.217	0.325	1	10	CHMP5
1098	0.00827178	0.649017	0.384	0.596	1	10	TMEM59
1099	0.00906878	0.482467	0.188	0.275	1	10	GTF2H5
1100	0.00959882	0.672069	0.422	0.536	1	10	TBCA
1101	0	4.22149	0.943	0.056	0	11	DCN
1102	0	3.25007	0.75	0.014	0	11	LUM
1103	0	3.11836	0.747	0.015	0	11	FBLN1
1104	0	2.93327	0.94	0.118	0	11	MGP
1105	0	2.74837	0.727	0.082	0	11	CYR61
1106	0	2.72008	0.52	0.018	0	11	IGFBP6
1107	0	2.58781	0.808	0.035	0	11	C1R
1108	0	2.55489	0.733	0.015	0	11	ADH1B
1109	0	2.51797	0.359	0.025	0	11	PTX3
1110	0	2.46512	0.768	0.02	0	11	C1S
1111	0	2.45848	0.709	0.105	0	11	A2M
1112	0	2.32688	0.431	0.034	0	11	APOD
1113	0	2.30773	0.908	0.24	0	11	GPX3
1114	0	2.18186	0.727	0.036	0	11	RARRES2
1115	0	2.1711	0.702	0.01	0	11	MFAP4
1116	0	2.14135	0.613	0.077	0	11	CTGF
1117	0	2.12768	0.526	0.083	0	11	SERPINF1
1118	0	2.09588	0.678	0.008	0	11	PRELP
1119	0	2.09294	0.742	0.141	0	11	NNMT
1120	0	2.06182	0.862	0.226	0	11	SERPING1
1121	0	2.05789	0.623	0.045	0	11	C11orf96
1122	0	2.01622	0.515	0.036	0	11	TPM2
1123	0	1.99287	0.687	0.161	0	11	CCL2
1124	0	1.98154	0.578	0.018	0	11	CRYAB
1125	0	1.95908	0.785	0.057	0	11	CALD1
1126	0	1.92983	0.739	0.113	0	11	SEPP1
1127	0	1.91118	0.58	0.005	0	11	COL1A2
1128	0	1.90698	0.712	0.024	0	11	COL6A2
1129	0	1.90642	0.383	0.037	0	11	RARRES1
1130	0	1.89173	0.64	0.014	0	11	CRISPLD2
1131	0	1.8869	0.521	0.067	0	11	MYL9
1132	0	1.83187	0.801	0.104	0	11	TIMP3
1133	0	1.7826	0.865	0.083	0	11	SPARCL1
1134	0	1.7692	0.521	0.035	0	11	GEM
1135	0	1.7666	0.747	0.193	0	11	EGR1
1136	0	1.73951	0.434	0.05	0	11	C10orf10
1137	0	1.73901	0.445	0.044	0	11	IGFBP5
1138	0	1.73194	0.48	0.009	0	11	TCF21
1139	0	1.71089	0.492	0.078	0	11	IL6
1140	0	1.69147	0.46	0.02	0	11	C7
1141	0	1.67484	0.399	0.04	0	11	PTGDS
1142	0	1.64601	0.557	0.106	0	11	MYC
1143	0	1.64231	0.492	0.038	0	11	LMCD1
1144	0	1.63814	0.397	0.046	0	11	C3
1145	0	1.61159	0.676	0.159	0	11	FN1
1146	0	1.60993	0.598	0.023	0	11	SOD3
1147	0	1.60549	0.624	0.041	0	11	NBL1
1148	0	1.5989	0.445	0.029	0	11	PPP1R14A
1149	0	1.56295	0.489	0.027	0	11	FMO2
1150	0	1.55614	0.397	0.001	0	11	SCN7A
1151	0	1.55283	0.442	0.01	0	11	GPC3
1152	0	1.54926	0.36	0.037	0	11	CCDC80
1153	0	1.5441	0.479	0.013	0	11	BGN
1154	0	1.54304	0.411	0.003	0	11	WISP2
1155	0	1.52221	0.601	0.017	0	11	COL6A1
1156	0	1.49283	0.491	0.025	0	11	FBLN5
1157	0	1.47834	0.612	0.093	0	11	SPARC
1158	0	1.4702	0.494	0.008	0	11	MMP2
1159	0	1.46706	0.454	0.031	0	11	CFH
1160	0	1.45254	0.359	0.014	0	11	INMT
1161	0	1.44196	0.472	0.058	0	11	EFEMP1
1162	0	1.40898	0.474	0.021	0	11	PLAC9
1163	0	1.37752	0.505	0.078	0	11	MT1A
1164	0	1.35645	0.479	0.031	0	11	FSTL1
1165	0	1.33085	0.498	0.01	0	11	AEBP1
1166	0	1.32981	0.411	0.017	0	11	DKK3.00
1167	0	1.30011	0.506	0.043	0	11	LTBP4
1168	0	1.2696	0.388	0.01	0	11	ELN
1169	0	1.25173	0.437	0.015	0	11	PCOLCE
1170	0	1.24657	0.503	0.09	0	11	MFGE8
1171	0	1.22176	0.344	0.003	0	11	COL3A1
1172	0	1.19229	0.357	0.008	0	11	COL1A1
1173	0	1.1854	0.313	0.004	0	11	MEG3
1174	0	1.1803	0.405	0.032	0	11	ADAMTS1
1175	1.97874e-306	1.28496	0.647	0.14	5.03311e-302	11	MT1M
1176	7.59773e-295	2.99988	0.77	0.288	1.93256e-290	11	CFD
1177	1.86795e-281	1.41505	0.633	0.158	4.75131e-277	11	PMP22
1178	1.51928e-279	1.20691	0.592	0.123	3.86445e-275	11	ADIRF
1179	6.56317e-274	1.8821	0.762	0.238	1.66941e-269	11	IGFBP7
1180	1.23405e-271	1.73646	0.865	0.368	3.13894e-267	11	CEBPD
1181	1.31065e-262	1.2653	0.584	0.139	3.33377e-258	11	TPM1
1182	4.262e-254	2.25187	0.359	0.052	1.08408e-249	11	ACTA2
1183	2.07363e-236	1.29962	0.679	0.224	5.27448e-232	11	SELM
1184	2.97645e-210	2.53618	0.479	0.115	7.57089e-206	11	TAGLN
1185	7.22267e-210	1.51481	0.601	0.187	1.83716e-205	11	FHL1
1186	8.09043e-204	1.96902	0.724	0.296	2.05788e-199	11	IER3
1187	6.4922e-202	1.83561	0.836	0.447	1.65136e-197	11	GADD45B
1188	7.6686e-196	1.64397	0.883	0.462	1.95058e-191	11	TIMP1
1189	1.75909e-187	1.27717	0.523	0.132	4.47441e-183	11	CLU
1190	2.42865e-182	1.61282	0.759	0.327	6.17753e-178	11	HSPA1A
1191	6.43089e-182	1.46796	0.644	0.225	1.63576e-177	11	HSPA1B
1192	1.99111e-178	1.22555	0.831	0.452	5.06458e-174	11	HSPB1
1193	5.01936e-174	1.2318	0.686	0.259	1.27672e-169	11	ARID5B
1194	7.08132e-173	1.33569	0.584	0.188	1.8012e-168	11	ICAM1
1195	4.97773e-158	1.42893	0.79	0.43	1.26614e-153	11	SOCS3
1196	2.31427e-151	1.41153	0.821	0.491	5.88658e-147	11	SOD2
1197	3.59195e-147	1.44536	0.83	0.485	9.13648e-143	11	JUN
1198	8.59256e-118	1.55405	0.687	0.361	2.1856e-113	11	GSN
1199	3.84942e-106	1.3	0.382	0.12	9.79139e-102	11	ADM
1200	1.34533e-45	1.22145	0.281	0.112	3.42198e-41	11	CXCL1
1201	0	5.26182	0.931	0.512	0	12	SCGB1A1
1202	0	4.96968	0.937	0.376	0	12	SCGB3A1
1203	0	4.16809	0.687	0.045	0	12	BPIFB1
1204	0	3.65952	0.958	0.22	0	12	SLPI
1205	0	3.454	0.527	0.029	0	12	MSMB
1206	0	3.27923	0.915	0.102	0	12	WFDC2
1207	0	2.98128	0.693	0.037	0	12	LCN2
1208	0	2.42823	0.596	0.072	0	12	TFF3
1209	0	2.28173	0.296	0.006	0	12	SERPINB3
1210	0	2.27656	0.812	0.097	0	12	KRT19
1211	0	2.26485	0.71	0.062	0	12	PIGR
1212	0	2.1982	0.602	0.105	0	12	CXCL1
1213	0	2.19079	0.815	0.059	0	12	CXCL17
1214	0	2.12704	0.751	0.071	0	12	AGR2
1215	0	2.04169	0.262	0.009	0	12	KRT17
1216	0	1.76209	0.567	0.07	0	12	S100P
1217	0	1.75353	0.69	0.095	0	12	TACSTD2
1218	0	1.56203	0.682	0.085	0	12	ELF3
1219	0	1.55026	0.639	0.01	0	12	KLK11
1220	0	1.53031	0.77	0.122	0	12	KRT18
1221	0	1.36173	0.467	0.007	0	12	AQP5
1222	0	1.35672	0.605	0.079	0	12	CLDN4
1223	0	1.33919	0.531	0.014	0	12	TSPAN8
1224	0	1.32928	0.668	0.106	0	12	KRT8
1225	0	1.23765	0.658	0.066	0	12	KRT7
1226	0	1.2371	0.552	0.077	0	12	FOLR1
1227	0	1.23027	0.533	0.07	0	12	MDK
1228	0	1.21214	0.525	0.047	0	12	AKR1C1
1229	0	1.17125	0.257	0.005	0	12	MUC5B
1230	0	1.15497	0.558	0.054	0	12	GSTA1
1231	0	1.12928	0.329	0.004	0	12	CXCL6
1232	0	1.12278	0.45	0.037	0	12	C16orf89
1233	0	1.10072	0.545	0.038	0	12	S100A14
1234	0	1.09787	0.712	0.097	0	12	FXYD3
1235	0	1.00906	0.475	0.022	0	12	CP
1236	0	0.992351	0.519	0.066	0	12	GPRC5A
1237	0	0.985002	0.371	0.012	0	12	TMEM45A
1238	0	0.979912	0.558	0.063	0	12	MUC1
1239	0	0.978797	0.469	0.051	0	12	F3
1240	0	0.975139	0.519	0.084	0	12	SERPINF1
1241	0	0.961893	0.426	0.045	0	12	C3
1242	0	0.952012	0.345	0.008	0	12	FAM3D
1243	0	0.926057	0.566	0.075	0	12	CYP4B1
1244	0	0.880995	0.34	0.004	0	12	CYP2F1
1245	0	0.844892	0.282	0.008	0	12	MMP7
1246	0	0.828533	0.418	0.041	0	12	EHF
1247	0	0.822898	0.422	0.032	0	12	CEACAM6
1248	0	0.820809	0.56	0.064	0	12	TSPAN1
1249	0	0.770166	0.425	0.044	0	12	C19orf33
1250	0	0.71681	0.503	0.068	0	12	EPCAM
1251	0	0.694269	0.436	0.054	0	12	CRACR2B
1252	0	0.691181	0.362	0.03	0	12	FMO2
1253	0	0.683615	0.281	0.009	0	12	CRYM
1254	0	0.672093	0.433	0.055	0	12	SELENBP1
1255	0	0.635566	0.44	0.043	0	12	PLPP2
1256	0	0.634894	0.395	0.046	0	12	MAL2
1257	4.2658e-292	0.702085	0.392	0.051	1.08505e-287	12	CCND1
1258	5.1441e-275	0.616259	0.478	0.076	1.30845e-270	12	LMO7
1259	1.74713e-271	0.690752	0.439	0.067	4.44401e-267	12	KLF5
1260	4.57959e-262	0.864314	0.572	0.112	1.16486e-257	12	PERP
1261	7.90242e-255	1.57838	0.845	0.372	2.01006e-250	12	CYB5A
1262	7.31795e-242	0.971979	0.309	0.039	1.86139e-237	12	RARRES1
1263	1.0082e-239	0.684622	0.451	0.078	2.56447e-235	12	S100A16
1264	4.11899e-237	1.17509	0.748	0.257	1.04771e-232	12	MGST1
1265	2.41204e-235	1.66905	0.326	0.045	6.13527e-231	12	SAA1
1266	1.69567e-234	0.602805	0.273	0.03	4.31312e-230	12	SFTA1P
1267	1.1513e-229	0.599765	0.575	0.124	2.92846e-225	12	ADIRF
1268	1.56398e-224	0.611632	0.375	0.06	3.97815e-220	12	STARD10
1269	1.44467e-223	0.718673	0.589	0.13	3.67466e-219	12	CLU
1270	3.00359e-192	1.0624	0.665	0.222	7.63993e-188	12	ALDH1A1
1271	1.00971e-185	0.990382	0.503	0.125	2.56831e-181	12	SOX4
1272	1.77531e-180	0.681606	0.475	0.108	4.51567e-176	12	HES4
1273	1.16532e-175	0.95433	0.404	0.084	2.9641e-171	12	GDF15
1274	3.36587e-172	0.850595	0.412	0.087	8.56142e-168	12	PRSS23
1275	7.61038e-168	0.591285	0.403	0.089	1.93578e-163	12	SPINT1
1276	1.03137e-151	1.00257	0.506	0.138	2.62339e-147	12	ID1
1277	5.79278e-151	0.658879	0.423	0.103	1.47345e-146	12	EPHX1
1278	1.70048e-150	0.936627	0.682	0.293	4.32534e-146	12	SPINT2
1279	6.11092e-130	4.31002	0.368	0.095	1.55437e-125	12	SCGB3A2
1280	2.09441e-129	1.57652	0.398	0.107	5.32733e-125	12	SFTPB
1281	7.42786e-127	0.761566	0.911	0.645	1.88935e-122	12	GSTP1
1282	3.76383e-119	0.610844	0.466	0.15	9.57369e-115	12	CLDN7
1283	3.13766e-116	0.877326	0.489	0.167	7.98095e-112	12	NCOA7
1284	2.22607e-115	0.768371	0.597	0.234	5.66224e-111	12	TSC22D1
1285	6.27765e-101	0.827998	0.803	0.453	1.59678e-96	12	HSPB1
1286	2.63814e-97	1.02739	0.403	0.139	6.71037e-93	12	VMO1
1287	1.107e-95	0.684378	0.417	0.137	2.81575e-91	12	ERRFI1
1288	7.60915e-95	0.871412	0.45	0.149	1.93546e-90	12	RNASE1
1289	4.95188e-94	0.836086	0.467	0.16	1.25956e-89	12	HES1
1290	1.59794e-83	0.65139	0.53	0.232	4.06452e-79	12	ATP1B1
1291	1.51356e-78	0.957351	0.382	0.13	3.8499e-74	12	MGP
1292	2.91806e-76	1.35242	0.555	0.281	7.42239e-72	12	CXCL8
1293	1.10736e-74	0.670345	0.279	0.076	2.81667e-70	12	C8orf4
1294	9.64983e-66	0.618781	0.473	0.2	2.45453e-61	12	EGR1
1295	1.07444e-57	0.773503	0.502	0.25	2.73294e-53	12	AQP3
1296	1.03523e-53	0.598293	0.403	0.179	2.63321e-49	12	PHLDA2
1297	5.40752e-48	0.732106	0.516	0.286	1.37546e-43	12	ATF3
1298	1.01909e-38	0.587872	0.66	0.483	2.59215e-34	12	XBP1
1299	1.12455e-36	0.593042	0.56	0.344	2.86041e-32	12	CXCL2
1300	3.93648e-31	0.863125	0.654	0.489	1.00128e-26	12	JUN
1301	0	3.86732	0.818	0.031	0	13	AGER
1302	0	3.64382	0.831	0.139	0	13	EMP2
1303	0	3.10814	0.867	0.202	0	13	HOPX
1304	0	3.09918	0.735	0.066	0	13	KRT7
1305	0	2.77407	0.573	0.03	0	13	CEACAM6
1306	0	2.76491	0.728	0.1	0	13	CAV1
1307	0	2.39227	0.632	0.053	0	13	SFTA2
1308	0	2.36324	0.656	0.101	0	13	KRT19
1309	0	2.31116	0.659	0.146	0	13	RNASE1
1310	0	2.30885	0.551	0.076	0	13	TSPAN13
1311	0	2.27374	0.547	0.068	0	13	MYL9
1312	0	2.26147	0.499	0.067	0	13	GPRC5A
1313	0	2.18061	0.62	0.124	0	13	ADIRF
1314	0	2.03816	0.441	0.043	0	13	ANXA3
1315	0	1.97132	0.38	0.011	0	13	TNNC1
1316	0	1.8807	0.291	0.005	0	13	NTM
1317	0	1.82607	0.344	0.008	0	13	GGTLC1
1318	0	1.68359	0.337	0.02	0	13	CLDN18
1319	0	1.63541	0.458	0.049	0	13	NAPSA
1320	0	1.5048	0.294	0.005	0	13	SCEL
1321	0	1.49858	0.282	0.021	0	13	AQP4
1322	0	1.47108	0.267	0.013	0	13	MSLN
1323	0	1.4246	0.253	0.009	0	13	RTKN2
1324	0	1.28786	0.26	0.018	0	13	SUSD2
1325	4.72321e-296	1.80298	0.57	0.104	1.2014e-291	13	SFTPB
1326	6.2927e-293	1.61636	0.306	0.03	1.60061e-288	13	SFTA1P
1327	2.20974e-291	1.33257	0.27	0.023	5.62069e-287	13	ANKRD29
1328	3.11628e-281	1.84663	0.441	0.068	7.92658e-277	13	CAV2
1329	1.28229e-272	2.00157	0.458	0.077	3.26163e-268	13	LMO7
1330	7.32697e-255	1.81751	0.518	0.102	1.86369e-250	13	FXYD3
1331	1.58692e-254	1.7391	0.458	0.078	4.03648e-250	13	CYP4B1
1332	1.17969e-247	1.6503	0.346	0.046	3.00065e-243	13	C19orf33
1333	8.2145e-243	1.8806	0.48	0.092	2.08944e-238	13	CLIC3
1334	1.51816e-240	1.87108	0.417	0.07	3.86159e-236	13	EPCAM
1335	2.53969e-237	1.8718	0.496	0.1	6.45996e-233	13	TACSTD2
1336	1.17291e-229	1.41481	0.287	0.034	2.98341e-225	13	NKX2-1
1337	6.79481e-226	1.37323	0.282	0.033	1.72833e-221	13	PEBP4
1338	2.15687e-218	1.60636	0.296	0.038	5.48621e-214	13	CST6
1339	2.28494e-201	1.29353	0.255	0.03	5.81197e-197	13	PLLP
1340	4.82306e-201	1.28332	0.969	0.873	1.22679e-196	13	S100A6
1341	8.84635e-187	1.25826	0.258	0.033	2.25016e-182	13	FMO2
1342	1.86034e-176	1.45331	0.876	0.72	4.73196e-172	13	S100A10
1343	3.65662e-174	1.81238	0.389	0.082	9.30097e-170	13	FOLR1
1344	6.90088e-169	1.73738	0.485	0.129	1.75531e-164	13	KRT18
1345	2.00133e-163	1.31602	0.301	0.05	5.09059e-159	13	SFTA3
1346	8.47504e-155	1.5206	0.318	0.06	2.15571e-150	13	LIMCH1
1347	3.12496e-149	1.54654	0.437	0.112	7.94866e-145	13	KRT8
1348	8.5832e-137	1.59123	0.356	0.083	2.18322e-132	13	SLC39A8
1349	3.21084e-123	1.7857	0.713	0.491	8.16709e-119	13	DSTN
1350	7.50802e-114	1.0023	0.408	0.114	1.90974e-109	13	WFDC2
1351	1.15665e-101	1.34766	0.296	0.073	2.94204e-97	13	NEDD4L
1352	6.71679e-97	1.00046	0.387	0.114	1.70848e-92	13	TIMP3
1353	2.86938e-96	1.17854	0.742	0.594	7.29854e-92	13	ANXA2
1354	4.53842e-91	1.16737	0.281	0.071	1.15439e-86	13	EFNA1
1355	4.61935e-84	1.03578	0.528	0.22	1.17498e-79	13	IFI27
1356	4.27279e-83	1.18647	0.315	0.091	1.08683e-78	13	CYR61
1357	7.23638e-80	1.10132	0.726	0.649	1.84065e-75	13	GSTP1
1358	2.08648e-78	1.55472	0.398	0.158	5.30716e-74	13	NGFRAP1
1359	7.76099e-71	1.22864	0.348	0.122	1.97408e-66	13	SEPP1
1360	3.58579e-69	1.12017	0.287	0.088	9.12082e-65	13	CKB
1361	2.74836e-68	1.15174	0.263	0.078	6.99072e-64	13	GAS6
1362	1.96643e-61	1.53359	0.604	0.495	5.00181e-57	13	CD55
1363	2.24704e-61	0.921385	0.496	0.245	5.71556e-57	13	IGFBP7
1364	2.67297e-61	1.4678	0.361	0.153	6.79896e-57	13	TNFRSF12A
1365	1.82479e-59	1.70059	0.313	0.119	4.64155e-55	13	TAGLN
1366	2.20115e-59	1.60579	0.472	0.278	5.59885e-55	13	CD151
1367	3.36928e-58	0.99199	0.27	0.087	8.57011e-54	13	CLDN4
1368	6.00823e-58	1.07722	0.315	0.113	1.52825e-53	13	SPOCK2
1369	5.40879e-56	1.31752	0.568	0.406	1.37578e-51	13	CD9
1370	4.06638e-51	1.08185	0.313	0.125	1.03432e-46	13	SPTBN1
1371	9.22593e-48	1.02382	0.336	0.142	2.34671e-43	13	ID1
1372	9.28351e-43	1.32358	0.282	0.122	2.36135e-38	13	MGLL
1373	3.68067e-40	1.17547	0.456	0.287	9.36216e-36	13	NUPR1
1374	4.61051e-37	0.841335	0.69	0.777	1.17273e-32	13	CALM2
1375	1.57318e-36	1.35569	0.554	0.459	4.00154e-32	13	HSPB1
1376	6.78038e-34	0.822954	0.685	0.788	1.72466e-29	13	MYL12A
1377	6.25215e-33	1.07443	0.621	0.69	1.5903e-28	13	MYL12B
1378	7.66893e-28	1.36726	0.387	0.273	1.95067e-23	13	RAB11FIP1
1379	1.28526e-27	1.0038	0.573	0.559	3.26918e-23	13	PRDX1
1380	3.62491e-26	1.20484	0.281	0.154	9.22033e-22	13	CLDN7
1381	1.15884e-25	1.03563	0.475	0.38	2.94762e-21	13	CYB5A
1382	7.54453e-24	1.27644	0.413	0.329	1.91903e-19	13	MRPL14
1383	1.13002e-23	0.882291	0.327	0.194	2.87433e-19	13	ICAM1
1384	1.13341e-20	1.15719	0.475	0.44	2.88293e-16	13	APLP2
1385	1.90274e-17	0.911155	0.539	0.558	4.83982e-13	13	VAMP8
1386	1.60056e-15	1.18704	0.444	0.416	4.07118e-11	13	SEPW1
1387	2.73161e-15	1.1407	0.401	0.35	6.94813e-11	13	CYSTM1
1388	2.02975e-14	1.05071	0.499	0.535	5.16286e-10	13	POLR2L
1389	1.09623e-13	1.07501	0.318	0.232	2.78836e-09	13	HSPA1B
1390	3.44152e-13	1.05657	0.256	0.175	8.75384e-09	13	PDLIM2
1391	5.70334e-12	0.969227	0.286	0.208	1.4507e-07	13	ID3
1392	4.78979e-10	0.889369	0.384	0.336	1.21833e-05	13	HSPA1A
1393	1.41538e-09	0.966184	0.303	0.253	3.60016e-05	13	ALCAM
1394	7.83055e-09	0.98184	0.317	0.276	0.000199178	13	CAPN2
1395	4.31011e-07	0.890093	0.324	0.301	0.0109632	13	SPINT2
1396	4.73022e-07	0.970387	0.313	0.274	0.0120318	13	RARRES3
1397	8.18478e-07	1.03051	0.289	0.258	0.0208188	13	HPCAL1
1398	2.94928e-05	1.02087	0.306	0.291	0.75018	13	ATF3
1399	0.00373723	1.01374	0.317	0.343	1	13	AHNAK
1400	0.00864741	0.81508	0.337	0.374	1	13	PPA1
1401	0	5.28694	0.964	0.031	0	14	CCL21
1402	0	2.70607	0.916	0.072	0	14	TFF3
1403	0	2.70204	0.911	0.089	0	14	GNG11
1404	0	2.634	0.934	0.24	0	14	IGFBP7
1405	0	2.54949	0.845	0.012	0	14	MMRN1
1406	0	2.36888	0.85	0.124	0	14	ADIRF
1407	0	2.23563	0.646	0.061	0	14	RGS16
1408	0	2.20211	0.768	0.046	0	14	AKAP12
1409	0	2.16431	0.88	0.117	0	14	TFPI
1410	0	2.02518	0.715	0.016	0	14	SNCG
1411	0	2.00707	0.824	0.078	0	14	SDPR
1412	0	1.99255	0.817	0.036	0	14	PPFIBP1
1413	0	1.87037	0.852	0.145	0	14	NNMT
1414	0	1.84697	0.789	0.095	0	14	ECSCR_duplicate
1415	0	1.71837	0.863	0.092	0	14	CLDN5
1416	0	1.54718	0.499	0.013	0	14	LYVE1
1417	0	1.53143	0.812	0.11	0	14	TIMP3
1418	0	1.49672	0.766	0.108	0	14	CNN3
1419	0	1.45153	0.547	0.007	0	14	TM4SF18
1420	0	1.44847	0.654	0.05	0	14	FXYD6
1421	0	1.44459	0.573	0.026	0	14	APOLD1
1422	0	1.4247	0.809	0.134	0	14	TM4SF1
1423	0	1.41747	0.583	0.009	0	14	PDPN
1424	0	1.39039	0.794	0.103	0	14	CAV1
1425	0	1.35223	0.679	0.095	0	14	HYAL2
1426	0	1.35109	0.603	0.08	0	14	PROCR
1427	0	1.33737	0.669	0.07	0	14	IGFBP4
1428	0	1.33609	0.557	0.059	0	14	PLPP1
1429	0	1.32487	0.333	0.005	0	14	NTS
1430	0	1.31479	0.707	0.065	0	14	CALD1
1431	0	1.3093	0.651	0.049	0	14	RAMP2
1432	0	1.30837	0.567	0.015	0	14	GGT5
1433	0	1.25115	0.664	0.094	0	14	CRIP2
1434	0	1.24753	0.601	0.018	0	14	KANK3
1435	0	1.18635	0.417	0.028	0	14	IGF1
1436	0	1.16237	0.511	0.02	0	14	FSCN1
1437	0	1.15361	0.504	0.035	0	14	CNKSR3
1438	0	1.09524	0.519	0.058	0	14	C16orf62
1439	0	1.08571	0.438	0.003	0	14	PROX1
1440	0	1.07219	0.644	0.077	0	14	PTRF
1441	0	0.988498	0.461	0.013	0	14	LAMA4
1442	0	0.986316	0.471	0.017	0	14	LAYN
1443	0	0.978575	0.453	0.03	0	14	TSHZ2
1444	0	0.952626	0.44	0.012	0	14	CXorf36
1445	0	0.924991	0.496	0.043	0	14	ARHGAP29
1446	0	0.923086	0.369	0.026	0	14	PODXL
1447	0	0.913101	0.481	0.038	0	14	CALCRL
1448	2.4941e-292	1.76876	0.84	0.201	6.34399e-288	14	APP
1449	1.11228e-291	1.23038	0.578	0.078	2.8292e-287	14	SLC9A3R2
1450	1.23394e-290	1.47567	0.758	0.132	3.13864e-286	14	CLU
1451	5.53798e-290	1.16982	0.601	0.085	1.40864e-285	14	EGFL7
1452	2.07195e-283	1.23626	0.71	0.119	5.27021e-279	14	SEPP1
1453	4.10839e-279	0.999722	0.534	0.068	1.04501e-274	14	NFIB
1454	1.86586e-251	1.4546	0.631	0.109	4.746e-247	14	MYC
1455	1.03038e-250	1.10638	0.524	0.075	2.62087e-246	14	MTUS1
1456	4.54197e-242	1.05207	0.669	0.122	1.1553e-237	14	SPTBN1
1457	3.28865e-237	1.13257	0.372	0.038	8.36502e-233	14	APOD
1458	1.38181e-236	1.03631	0.529	0.083	3.51477e-232	14	SHC1
1459	7.88846e-222	1.03428	0.56	0.091	2.00651e-217	14	TCF4
1460	1.69492e-188	1.5727	0.931	0.454	4.3112e-184	14	HSPB1
1461	9.51845e-188	1.13968	0.58	0.127	2.42111e-183	14	NRP2
1462	1.04584e-187	1.65858	0.372	0.048	2.66019e-183	14	IGFBP5
1463	2.57583e-182	0.891243	0.476	0.08	6.55188e-178	14	MAF
1464	5.62075e-177	1.3094	0.532	0.105	1.42969e-172	14	CD36
1465	2.84763e-174	1.13765	0.412	0.062	7.24324e-170	14	EFEMP1
1466	3.55461e-168	1.35499	0.924	0.436	9.0415e-164	14	IFITM3
1467	3.11385e-165	1.19423	0.29	0.033	7.9204e-161	14	ANGPT2
1468	2.78708e-163	1.55489	0.639	0.161	7.08923e-159	14	HES1
1469	2.52597e-160	0.90319	0.511	0.11	6.42505e-156	14	FAM213A
1470	1.89602e-153	1.37488	0.873	0.412	4.82273e-149	14	CD59
1471	6.90633e-149	1.18137	0.682	0.223	1.75669e-144	14	MGST2
1472	1.90546e-142	1.11097	0.575	0.157	4.84672e-138	14	TSTA3
1473	1.02477e-141	1.26505	0.802	0.36	2.6066e-137	14	RAB11A
1474	7.88018e-141	1.11099	0.952	0.751	2.0044e-136	14	VIM
1475	4.99494e-139	0.906692	0.534	0.125	1.27051e-134	14	NDRG1
1476	1.01579e-137	1.02962	0.628	0.186	2.58376e-133	14	TGFBR2
1477	5.39838e-136	1.12823	0.728	0.276	1.37313e-131	14	CD151
1478	1.48252e-135	1.41715	0.613	0.167	3.77094e-131	14	CCL2
1479	9.38532e-123	1.08277	0.712	0.258	2.38725e-118	14	RHOC
1480	3.37136e-111	1.01671	0.896	0.593	8.5754e-107	14	ANXA2
1481	5.63896e-111	0.942111	0.555	0.177	1.43433e-106	14	HEBP1
1482	1.30402e-110	1.31513	0.784	0.39	3.3169e-106	14	KLF4
1483	4.06123e-108	1.17102	0.789	0.407	1.03301e-103	14	GYPC
1484	4.2625e-108	1.12113	0.677	0.262	1.08421e-103	14	STMN1
1485	1.3895e-106	1.07861	0.809	0.373	3.53433e-102	14	CEBPD
1486	3.23156e-99	0.944807	0.644	0.249	8.21979e-95	14	SYPL1
1487	9.13436e-98	1.24334	0.804	0.404	2.32342e-93	14	CD9
1488	5.49755e-96	1.07518	0.817	0.433	1.39836e-91	14	SOCS3
1489	1.72157e-89	0.906841	0.863	0.466	4.37898e-85	14	TIMP1
1490	1.37839e-87	1.47067	0.71	0.332	3.50607e-83	14	HSPA1A
1491	1.23635e-82	0.900034	0.639	0.287	3.14478e-78	14	PTMS
1492	1.64421e-81	0.946821	0.621	0.287	4.18222e-77	14	CYB5R3
1493	9.61131e-78	0.947673	0.837	0.488	2.44473e-73	14	JUN
1494	3.51615e-75	0.923826	0.774	0.468	8.94367e-71	14	CD99
1495	4.32168e-74	0.958448	0.687	0.315	1.09926e-69	14	THBD
1496	2.42706e-68	1.15569	0.7	0.344	6.17346e-64	14	CXCL2
1497	2.37907e-66	1.0999	0.753	0.452	6.0514e-62	14	GADD45B
1498	6.53623e-61	1.21735	0.532	0.23	1.66255e-56	14	HSPA1B
1499	5.67946e-51	1.06563	0.819	0.615	1.44463e-46	14	FOS
1500	1.93679e-22	0.926413	0.265	0.114	4.92642e-18	14	CXCL1
1501	0	5.02791	0.989	0.005	0	15	TPSAB1
1502	0	4.49256	0.943	0.004	0	15	TPSB2
1503	0	2.70629	0.768	0.001	0	15	CPA3
1504	0	2.52758	0.76	0.042	0	15	HPGDS
1505	0	2.14763	0.65	0.001	0	15	MS4A2
1506	0	2.03008	0.555	0.003	0	15	C1orf186
1507	0	1.99373	0.585	0.008	0	15	RGS13
1508	0	1.97599	0.536	0.015	0	15	GATA2
1509	0	1.76558	0.493	0.05	0	15	VWA5A
1510	0	1.6606	0.499	0.002	0	15	KIT
1511	0	1.57422	0.482	0.036	0	15	LTC4S
1512	0	1.51333	0.437	0.011	0	15	MAOB
1513	0	1.50837	0.518	0.023	0	15	IL1RL1
1514	0	1.48484	0.38	0.001	0	15	SLC18A2
1515	0	1.23744	0.358	0.001	0	15	RP11-354E11.2
1516	0	1.18198	0.272	0	0	15	HDC
1517	0	1.01848	0.261	0.004	0	15	FLJ21408
1518	3.86293e-255	2.68652	0.903	0.267	9.82576e-251	15	CD69
1519	9.01823e-184	1.07778	0.369	0.046	2.29388e-179	15	ITM2C
1520	7.51128e-157	0.892326	0.253	0.026	1.91057e-152	15	PTGS1
1521	2.62098e-151	1.40754	0.472	0.09	6.66674e-147	15	BATF
1522	1.01921e-147	1.968	0.911	0.51	2.59247e-143	15	AREG
1523	6.54445e-147	1.85385	0.798	0.339	1.66465e-142	15	RGS2
1524	3.15791e-144	1.6091	0.852	0.351	8.03247e-140	15	RGS1
1525	4.20083e-131	1.58885	0.846	0.482	1.06852e-126	15	LAPTM4A
1526	6.42828e-128	0.993014	0.561	0.135	1.6351e-123	15	CLU
1527	3.61941e-120	1.66569	0.628	0.209	9.20634e-116	15	GPR65
1528	7.98792e-114	0.956857	0.984	0.929	2.03181e-109	15	H3F3B
1529	8.23939e-114	0.749689	0.251	0.033	2.09577e-109	15	STXBP6
1530	2.32629e-97	1.58876	0.58	0.212	5.91715e-93	15	HPGD
1531	1.36006e-92	1.60834	0.523	0.186	3.45946e-88	15	CPM
1532	1.27566e-90	1.89691	0.701	0.343	3.24477e-86	15	BIRC3
1533	2.47243e-87	0.91413	0.28	0.053	6.28886e-83	15	SLC26A2
1534	1.59913e-84	0.884653	0.965	0.815	4.06755e-80	15	SRGN
1535	5.34081e-84	0.612918	0.981	0.941	1.35849e-79	15	RPL7
1536	2.36802e-81	1.44957	0.771	0.5	6.0233e-77	15	LMNA
1537	8.05393e-81	1.04936	0.903	0.746	2.0486e-76	15	NFKBIA
1538	3.41471e-79	0.563327	0.984	0.957	8.68566e-75	15	RPL34
1539	5.84563e-78	1.2885	0.332	0.079	1.48689e-73	15	PTGS2
1540	1.41668e-77	0.615129	0.984	0.942	3.60348e-73	15	PTMA
1541	2.15902e-72	0.735118	0.911	0.833	5.49169e-68	15	RPL36AL
1542	5.38659e-67	1.01811	0.871	0.675	1.37013e-62	15	ANXA1
1543	8.176e-63	0.827706	0.822	0.474	2.07965e-58	15	ALOX5AP
1544	4.76571e-62	1.10456	0.687	0.412	1.21221e-57	15	FOSB
1545	1.73138e-61	0.972434	0.531	0.219	4.40393e-57	15	RHOH
1546	1.06579e-56	0.703615	0.895	0.669	2.71095e-52	15	CD63
1547	2.96598e-54	1.19688	0.531	0.247	7.54427e-50	15	SOCS1
1548	3.24891e-54	1.11648	0.391	0.142	8.26394e-50	15	DUSP6
1549	1.87501e-50	1.01174	0.631	0.386	4.76928e-46	15	CKLF
1550	2.33609e-47	0.702538	0.296	0.087	5.94208e-43	15	LAT
1551	5.10844e-46	1.02077	0.741	0.507	1.29938e-41	15	DDIT4
1552	1.60458e-45	0.84959	0.701	0.459	4.08142e-41	15	SAMSN1
1553	4.2389e-41	0.806989	0.838	0.719	1.07821e-36	15	TSC22D3
1554	5.12673e-41	0.964361	0.658	0.442	1.30403e-36	15	TNFAIP3
1555	1.02796e-40	0.987174	0.671	0.5	2.61472e-36	15	PPP1R15A
1556	3.89871e-39	0.931623	0.458	0.23	9.91675e-35	15	NFKBIZ
1557	1.57567e-38	0.961193	0.488	0.265	4.00788e-34	15	ANKRD28
1558	6.07677e-38	0.933593	0.763	0.665	1.54569e-33	15	SELK
1559	7.63723e-36	0.685483	0.655	0.406	1.94261e-31	15	CD9
1560	1.32621e-35	0.891855	0.426	0.205	3.37335e-31	15	CTD-3252C9.4
1561	1.75676e-35	0.811168	0.596	0.355	4.4685e-31	15	CAPG
1562	1.41888e-32	0.584351	0.259	0.085	3.60906e-28	15	SDPR
1563	3.62354e-31	0.719024	0.267	0.099	9.21684e-27	15	TMEM176B
1564	4.22433e-31	0.93361	0.342	0.16	1.0745e-26	15	CTNNBL1
1565	8.93078e-31	0.644907	0.682	0.541	2.27163e-26	15	CD44
1566	1.92628e-30	0.875825	0.644	0.439	4.89969e-26	15	PLIN2
1567	9.2103e-29	0.663741	0.72	0.625	2.34273e-24	15	EIF3E
1568	7.47776e-28	0.922087	0.658	0.491	1.90204e-23	15	JUN
1569	9.62005e-24	0.672894	0.278	0.126	2.44696e-19	15	SLC44A1
1570	2.51253e-23	0.740493	0.491	0.33	6.39088e-19	15	RAC2
1571	5.58172e-20	0.783436	0.469	0.337	1.41977e-15	15	RGS10
1572	7.07419e-19	0.777377	0.415	0.28	1.79939e-14	15	ARHGAP18
1573	1.0329e-18	0.661489	0.415	0.266	2.62727e-14	15	STMN1
1574	1.90088e-17	0.783013	0.296	0.17	4.83509e-13	15	MSRA
1575	2.15566e-17	0.686871	0.256	0.131	5.48315e-13	15	ACSL4
1576	2.57334e-17	0.630888	0.569	0.469	6.54555e-13	15	PEBP1
1577	3.16043e-16	0.900999	0.259	0.14	8.03886e-12	15	ACOT7
1578	1.8424e-15	0.624725	0.612	0.52	4.68633e-11	15	ID2
1579	2.54737e-14	0.668778	0.453	0.355	6.4795e-10	15	RNF130
1580	6.0734e-13	0.790958	0.358	0.24	1.54483e-08	15	TSC22D1
1581	2.11485e-12	0.661026	0.278	0.173	5.37933e-08	15	LAT2
1582	8.65131e-12	0.649786	0.369	0.264	2.20055e-07	15	PHF20
1583	8.74506e-11	0.54932	0.434	0.344	2.22439e-06	15	VMP1
1584	4.10637e-10	0.742694	0.356	0.275	1.0445e-05	15	PRNP
1585	1.13209e-09	0.579388	0.474	0.423	2.87959e-05	15	AKAP13
1586	3.88116e-09	0.601233	0.501	0.46	9.87211e-05	15	ELF1
1587	7.07535e-09	0.567297	0.482	0.442	0.000179969	15	SNHG8
1588	8.58448e-09	0.680149	0.364	0.296	0.000218355	15	MAPRE1
1589	1.60375e-08	0.631738	0.286	0.205	0.00040793	15	NSMCE1
1590	2.55624e-08	0.623711	0.329	0.248	0.000650205	15	SGK1
1591	3.53898e-08	0.573811	0.305	0.231	0.000900174	15	BEX4
1592	7.86309e-08	0.733111	0.445	0.398	0.00200006	15	SYAP1
1593	2.53219e-07	0.623628	0.383	0.338	0.00644087	15	AP3S1
1594	1.77733e-06	0.593347	0.453	0.431	0.045208	15	REL
1595	3.10313e-06	0.663716	0.617	0.618	0.0789313	15	FOS
1596	5.68351e-06	0.557793	0.267	0.207	0.144566	15	LMO4
1597	5.93285e-06	0.56586	0.27	0.204	0.150908	15	EPB41L4A-AS1
1598	1.24052e-05	0.647259	0.315	0.267	0.31554	15	NR4A1
1599	1.32604e-05	0.602558	0.453	0.448	0.337292	15	DAD1
1600	0.00168646	0.761066	0.321	0.308	1	15	FDX1
1601	0	1.8535	0.911	0.015	0	16	KIAA0101
1602	0	1.40182	0.872	0.008	0	16	TYMS
1603	0	1.34766	0.837	0.017	0	16	TK1
1604	0	1.14177	0.675	0.005	0	16	UBE2C
1605	0	1.10419	0.631	0.003	0	16	RRM2
1606	0	0.975448	0.768	0.072	0	16	TMEM106C
1607	0	0.931924	0.611	0.002	0	16	MKI67
1608	0	0.841122	0.576	0.004	0	16	TOP2A
1609	0	0.82464	0.66	0.013	0	16	CDK1
1610	0	0.798254	0.626	0.006	0	16	CDT1
1611	0	0.783026	0.631	0.019	0	16	NUSAP1
1612	0	0.782586	0.724	0.04	0	16	CENPM
1613	0	0.756051	0.576	0.003	0	16	BIRC5
1614	0	0.752363	0.714	0.06	0	16	SMC2
1615	0	0.732151	0.562	0.011	0	16	CENPF
1616	0	0.716688	0.67	0.018	0	16	ZWINT
1617	0	0.681312	0.591	0.008	0	16	CLSPN
1618	0	0.660082	0.567	0.014	0	16	CENPU
1619	0	0.643468	0.65	0.044	0	16	CENPN
1620	0	0.634657	0.522	0.009	0	16	CDKN3
1621	0	0.59048	0.616	0.015	0	16	RAD51AP1
1622	0	0.585912	0.517	0.03	0	16	FEN1
1623	0	0.572089	0.586	0.011	0	16	TCF19
1624	0	0.559406	0.502	0.008	0	16	E2F1
1625	0	0.53996	0.542	0.018	0	16	UBE2T
1626	4.89999e-307	0.675045	0.606	0.045	1.24636e-302	16	GGH
1627	7.34965e-271	0.868561	0.754	0.083	1.86946e-266	16	CENPW
1628	4.77599e-265	0.607644	0.631	0.056	1.21482e-260	16	DHFR
1629	2.00084e-258	0.616506	0.571	0.046	5.08934e-254	16	MCM7
1630	3.31544e-244	0.797879	0.778	0.095	8.43315e-240	16	DTYMK
1631	1.14977e-239	0.673003	0.714	0.077	2.92456e-235	16	SKA2
1632	1.06817e-216	0.965756	0.68	0.078	2.717e-212	16	PTTG1
1633	1.90419e-203	0.563584	0.571	0.059	4.84349e-199	16	SAC3D1
1634	2.18062e-186	1.24851	0.901	0.19	5.54662e-182	16	CKS1B
1635	5.08788e-182	2.02457	0.966	0.263	1.29415e-177	16	STMN1
1636	2.96644e-181	0.577088	0.68	0.088	7.54544e-177	16	DNAJC9
1637	1.04813e-177	0.678658	0.768	0.113	2.66602e-173	16	SMC4
1638	2.07198e-145	0.976518	0.744	0.139	5.27028e-141	16	PCNA
1639	1.48768e-138	0.558514	0.714	0.121	3.78406e-134	16	DNMT1
1640	1.16703e-130	0.599588	0.709	0.133	2.96845e-126	16	NUDT1
1641	2.74335e-120	1.6571	0.975	0.418	6.97799e-116	16	TUBB
1642	1.49249e-115	0.740951	0.685	0.142	3.7963e-111	16	SNRNP25
1643	6.20361e-115	1.489	1	0.528	1.57795e-110	16	HMGN2
1644	1.40468e-112	0.594254	0.813	0.183	3.57294e-108	16	CARHSP1
1645	1.13787e-106	1.47877	0.99	0.658	2.89429e-102	16	H2AFZ
1646	1.3098e-99	0.784092	0.842	0.23	3.33161e-95	16	IDH2
1647	9.44399e-99	1.55372	0.744	0.192	2.40217e-94	16	HIST1H4C
1648	1.66201e-95	1.02899	0.916	0.331	4.22749e-91	16	DUT
1649	2.67063e-95	1.57019	0.995	0.644	6.79301e-91	16	TUBA1B
1650	6.39889e-94	0.975849	0.951	0.397	1.62762e-89	16	DEK
1651	2.38945e-85	0.768716	0.783	0.238	6.0778e-81	16	STRA13
1652	6.83432e-84	0.657405	0.833	0.253	1.73838e-79	16	RPA3
1653	3.63495e-81	0.986049	0.941	0.432	9.24587e-77	16	ANP32B
1654	3.36172e-79	0.900049	0.946	0.418	8.55087e-75	16	H2AFV
1655	4.1486e-78	0.541484	0.69	0.18	1.05524e-73	16	ZDHHC12
1656	1.23195e-76	0.612155	0.847	0.26	3.13358e-72	16	CKS2
1657	1.25089e-74	0.936329	0.99	0.73	3.18175e-70	16	HMGB1
1658	1.38726e-72	1.13271	0.975	0.442	3.52863e-68	16	HMGB2
1659	2.72345e-67	0.76861	0.882	0.385	6.92737e-63	16	RANBP1
1660	3.3781e-67	0.671519	0.892	0.364	8.59253e-63	16	NUCKS1
1661	3.73556e-64	0.671483	0.852	0.34	9.50177e-60	16	LSM4.00
1662	1.11951e-63	0.674929	0.872	0.371	2.84757e-59	16	SIVA1
1663	5.06269e-58	0.769359	0.852	0.376	1.28774e-53	16	YWHAH
1664	1.38035e-57	0.602584	0.906	0.43	3.51106e-53	16	ANAPC11
1665	7.15676e-57	0.579368	0.852	0.345	1.82039e-52	16	MPC2
1666	1.53871e-56	0.560138	0.897	0.385	3.91387e-52	16	LSM3.00
1667	3.59075e-51	0.611224	0.901	0.393	9.13343e-47	16	HN1
1668	6.66373e-51	0.687662	0.911	0.455	1.69499e-46	16	RHEB
1669	2.25181e-50	0.546915	0.857	0.381	5.72771e-46	16	MRPL51
1670	5.28858e-50	0.565597	0.882	0.39	1.3452e-45	16	CALM3
1671	5.81927e-50	0.615503	0.906	0.443	1.48019e-45	16	MZT2B
1672	7.78737e-49	0.685952	0.581	0.181	1.98079e-44	16	RP11-598F7.3
1673	2.62941e-48	0.903469	0.729	0.275	6.68817e-44	16	C1QC
1674	6.42906e-48	0.601876	0.966	0.54	1.6353e-43	16	HMGN1
1675	5.62058e-47	0.587665	0.729	0.279	1.42965e-42	16	TUBA1C
1676	6.91872e-46	0.814053	0.537	0.168	1.75985e-41	16	FN1
1677	8.69327e-46	0.666719	0.985	0.786	2.21122e-41	16	YBX1
1678	3.09184e-45	0.634914	0.892	0.456	7.86439e-41	16	AP2S1
1679	4.43777e-45	0.601092	0.926	0.563	1.12879e-40	16	RAN
1680	5.93234e-45	0.64782	1	0.798	1.50895e-40	16	PFN1
1681	1.30977e-44	0.690327	0.99	0.83	3.33154e-40	16	GAPDH
1682	1.45796e-44	0.551049	0.596	0.196	3.70846e-40	16	MIR3945HG
1683	1.78873e-41	0.631109	0.591	0.206	4.54982e-37	16	RETN
1684	6.85388e-41	1.05151	0.739	0.338	1.74335e-36	16	C1QB
1685	3.31282e-38	0.598161	0.956	0.582	8.42649e-34	16	SLC25A5
1686	1.38229e-35	0.936524	0.739	0.362	3.51599e-31	16	C1QA
1687	4.49873e-35	0.614241	0.877	0.418	1.1443e-30	16	CTSC
1688	2.11059e-34	0.550602	0.69	0.276	5.36849e-30	16	VSIG4
1689	6.85024e-34	0.685983	0.66	0.268	1.74243e-29	16	MARCO
1690	4.39913e-33	0.570873	0.857	0.425	1.11896e-28	16	FABP5
1691	5.79054e-33	1.0127	0.69	0.34	1.47288e-28	16	FABP4
1692	3.77542e-32	0.77666	0.793	0.436	9.60316e-28	16	GRN
1693	7.88579e-31	0.735291	0.793	0.44	2.00583e-26	16	LYZ
1694	3.6332e-30	0.631088	0.709	0.335	9.24141e-26	16	SERPINA1
1695	2.08189e-29	0.642317	0.724	0.351	5.29548e-25	16	CD68
1696	3.08601e-28	0.676817	0.754	0.395	7.84958e-24	16	APOC1
1697	4.22617e-28	0.623942	0.704	0.33	1.07497e-23	16	FBP1
1698	1.01526e-27	0.646058	0.975	0.752	2.5824e-23	16	VIM
1699	5.68455e-24	0.680718	0.709	0.372	1.44592e-19	16	HLA-DRB5
1700	1.10368e-12	0.541359	1	0.977	2.80733e-08	16	FTL
