# Supplementary material for: Single cell RNA sequencing identifies IGFBP5 and QKI as ciliated epithelial cell genes associated with severe COPD
Source: Respir Res. 2021 Apr 6;22:100. doi: 10.1186/s12931-021-01675-2 (PMC8022543; doi:10.1186/s12931-021-01675-2)
Supplement: Supplementary file 2 — Additional file 2: Table S2. DE genes per cell type, log FC|0.4| and FDR. [file 12931_2021_1675_MOESM2_ESM.xlsx]

## Sheet: cluster0macrophage
	X	p_val	avg_logFC	pct.1	pct.2	p_val_adj	absavg_logFC
1	AC004556.1	0	4.30204	0.391	0.007	0	4.30204
2	HBB	0	2.18553	0.478	0.022	0	2.18553
3	HBA2	4.46391e-257	3.70294	0.278	0.005	1.13544e-252	3.70294
4	GNLY	8.64995e-178	2.23214	0.326	0.029	2.2002e-173	2.23214
5	SCGB3A1	4.59709e-158	1.58703	0.846	0.388	1.16932e-153	1.58703
6	TPT1	1.01354e-143	-0.592583	0.958	0.994	2.57803e-139	0.592583
7	MTRNR2L1	1.02661e-134	2.67804	0.268	0.028	2.61128e-130	2.67804
8	GZMB	1.60436e-114	2.40907	0.238	0.025	4.08084e-110	2.40907
9	APOE	1.44967e-89	1.37447	0.944	0.914	3.68739e-85	1.37447
10	BEST1	9.07996e-88	1.48237	0.702	0.399	2.30958e-83	1.48237
11	NKG7	5.00999e-87	1.95274	0.215	0.028	1.27434e-82	1.95274
13	HLA-DRB1	2.80081e-79	0.852936	0.958	0.967	7.12413e-75	0.852936
14	CCL5	6.89279e-77	2.29102	0.168	0.019	1.75325e-72	2.29102
15	APOC1	1.05767e-74	0.707199	0.947	0.98	2.69029e-70	0.707199
16	C9orf24	9.03709e-67	2.13292	0.17	0.023	2.29867e-62	2.13292
17	SPARC	1.5527e-65	1.08659	0.501	0.194	3.94946e-61	1.08659
18	ALOX5AP	1.98744e-65	-0.528439	0.895	0.978	5.05525e-61	0.528439
21	SCGB1A1	1.07536e-63	1.02039	0.865	0.67	2.7353e-59	1.02039
22	DUSP2	3.6276e-61	1.49252	0.417	0.144	9.22715e-57	1.49252
23	HBA1	9.40453e-61	3.96316	0.068	0.002	2.39214e-56	3.96316
24	FGFBP2	1.9046e-60	3.26093	0.093	0.006	4.84453e-56	3.26093
25	FOLR3	4.19621e-60	2.60589	0.431	0.173	1.06735e-55	2.60589
28	PRDX2	4.49604e-58	1.22547	0.443	0.165	1.14361e-53	1.22547
29	TMEM190	5.89731e-58	2.2743	0.11	0.01	1.50004e-53	2.2743
30	C12orf75	2.93399e-57	2.13008	0.116	0.011	7.4629e-53	2.13008
31	CD163	8.36251e-57	-0.831023	0.66	0.852	2.12709e-52	0.831023
33	GZMH	1.16412e-56	2.75341	0.082	0.004	2.96106e-52	2.75341
35	HLA-DRB5	1.85988e-55	0.619067	0.939	0.735	4.7308e-51	0.619067
36	C20orf85	1.31723e-54	1.78208	0.128	0.016	3.3505e-50	1.78208
37	ATF4	3.95749e-53	-0.649566	0.718	0.853	1.00663e-48	0.649566
39	SNX10	2.2731e-52	-0.517058	0.849	0.937	5.78186e-48	0.517058
40	RPL36A	1.75329e-50	0.856316	0.895	0.877	4.45968e-46	0.856316
41	TRBC1	1.24249e-49	2.24818	0.089	0.007	3.16039e-45	2.24818
42	TSPAN1	1.25369e-49	2.36461	0.103	0.011	3.18889e-45	2.36461
43	CAPS	1.54644e-49	1.72361	0.186	0.038	3.93353e-45	1.72361
44	CCL4	1.89978e-48	1.37232	0.546	0.259	4.83229e-44	1.37232
45	EIF5A	3.62073e-48	-0.602015	0.606	0.826	9.20969e-44	0.602015
46	ANXA5	4.52517e-48	-0.414663	0.898	0.962	1.15102e-43	0.414663
47	C1orf194	4.58112e-48	1.73982	0.11	0.013	1.16525e-43	1.73982
48	TGM2	9.04575e-48	1.07489	0.715	0.489	2.30088e-43	1.07489
49	TREM2	5.72069e-47	0.878689	0.771	0.582	1.45511e-42	0.878689
50	FOLR2	6.1948e-47	2.08938	0.187	0.041	1.57571e-42	2.08938
51	ACOT2	6.33156e-47	1.17257	0.335	0.115	1.61049e-42	1.17257
52	PLTP	1.09349e-46	1.70825	0.179	0.038	2.7814e-42	1.70825
53	HPGD	1.31476e-46	-0.804825	0.555	0.768	3.34424e-42	0.804825
54	MIR3945HG	1.65327e-46	-1.04391	0.569	0.757	4.20527e-42	1.04391
55	CCL18	2.36252e-46	0.852179	0.851	0.724	6.0093e-42	0.852179
57	CST7	7.04276e-46	1.84117	0.117	0.016	1.7914e-41	1.84117
58	SIGLEC5	4.7453e-45	2.24957	0.1	0.011	1.20701e-40	2.24957
59	PLD3	5.26923e-45	0.853862	0.818	0.64	1.34028e-40	0.853862
60	S100A8	6.36267e-45	0.961127	0.676	0.423	1.61841e-40	0.961127
61	SLPI	6.81128e-45	1.29722	0.426	0.182	1.73252e-40	1.29722
62	ZDHHC19	3.89553e-44	1.32674	0.236	0.065	9.90867e-40	1.32674
64	AC069363.1	3.92488e-43	1.20029	0.196	0.048	9.98332e-39	1.20029
65	AC064834.3	4.74453e-43	1.67995	0.196	0.049	1.20682e-38	1.67995
66	HLA-A	5.62267e-43	0.412552	0.968	0.969	1.43018e-38	0.412552
67	TRBC2	6.33618e-43	2.63926	0.091	0.01	1.61167e-38	2.63926
68	CCL3	6.75525e-43	1.25498	0.445	0.205	1.71827e-38	1.25498
69	TPPP3	8.15306e-43	1.55227	0.159	0.033	2.07381e-38	1.55227
70	RPS4Y1	1.42547e-42	-6.87379	0	0.258	3.62583e-38	6.87379
71	OMG	8.57659e-42	2.88778	0.082	0.008	2.18154e-37	2.88778
72	RSPH1	9.68033e-42	2.14615	0.091	0.01	2.46229e-37	2.14615
73	RHEB	1.10322e-41	-0.435893	0.853	0.917	2.80616e-37	0.435893
74	NDUFA7	2.32947e-41	0.869847	0.462	0.216	5.92525e-37	0.869847
75	C19orf60	3.58107e-41	-0.515367	0.765	0.858	9.10882e-37	0.515367
76	TSPAN4	4.20795e-41	0.878492	0.532	0.291	1.07033e-36	0.878492
79	SLC16A10	8.83612e-41	0.807529	0.578	0.315	2.24755e-36	0.807529
80	CCL3L3	4.20056e-40	1.80766	0.179	0.043	1.06845e-35	1.80766
81	GLDN	5.22351e-40	-0.850205	0.496	0.705	1.32865e-35	0.850205
82	NME4	7.3292e-40	0.895074	0.327	0.118	1.86426e-35	0.895074
83	FOSB	7.77825e-40	0.798033	0.718	0.452	1.97848e-35	0.798033
84	HLA-DQA1	1.44956e-39	0.665462	0.918	0.885	3.6871e-35	0.665462
85	CD48	1.46074e-39	1.60489	0.147	0.03	3.71554e-35	1.60489
86	IL1B	3.88704e-39	-0.925798	0.408	0.647	9.88706e-35	0.925798
87	ACSL1	1.57167e-38	-0.579918	0.653	0.831	3.99769e-34	0.579918
90	GZMA	5.35888e-38	2.08669	0.084	0.01	1.36309e-33	2.08669
91	BPIFB1	7.84147e-38	1.2818	0.151	0.033	1.99456e-33	1.2818
93	SIGLEC12	1.50424e-37	1.60406	0.117	0.02	3.82618e-33	1.60406
96	TRAC	5.6248e-37	2.41661	0.065	0.005	1.43072e-32	2.41661
97	ANXA11	5.89854e-37	-0.457211	0.792	0.88	1.50035e-32	0.457211
100	AQP3	9.27967e-37	-0.684606	0.583	0.768	2.36038e-32	0.684606
101	CCL23	2.3483e-36	0.931628	0.419	0.194	5.97313e-32	0.931628
105	F8A3	1.77205e-35	1.94797	0.049	0.002	4.50739e-31	1.94797
110	H2AFY	1.78497e-34	-0.409667	0.848	0.925	4.54024e-30	0.409667
111	RPS29	2.44784e-34	0.401736	0.956	0.975	6.22632e-30	0.401736
112	EVI2B	3.35476e-34	-0.56474	0.807	0.877	8.53317e-30	0.56474
113	CRYBB2	3.81128e-34	2.3578	0.039	0.001	9.69436e-30	2.3578
114	CCL4L2	4.37739e-34	1.38523	0.28	0.103	1.11343e-29	1.38523
115	POLD4	4.9035e-34	0.914197	0.34	0.142	1.24726e-29	0.914197
116	RGS1	6.36505e-34	1.21567	0.454	0.231	1.61901e-29	1.21567
117	EVL	8.02385e-34	0.581017	0.802	0.642	2.04095e-29	0.581017
118	WFDC2	1.6405e-33	1.14632	0.144	0.033	4.17278e-29	1.14632
119	ARID5B	1.94406e-33	0.840163	0.452	0.23	4.94491e-29	0.840163
120	PAG1	2.59721e-33	-0.520757	0.555	0.734	6.60626e-29	0.520757
121	FAM183A	3.0438e-33	2.5079	0.072	0.008	7.74222e-29	2.5079
122	LSP1	4.20729e-33	0.660961	0.718	0.495	1.07017e-28	0.660961
125	TXNIP	2.75913e-32	-0.422534	0.834	0.927	7.01811e-28	0.422534
126	CMPK1	2.84859e-32	-0.599604	0.632	0.768	7.24567e-28	0.599604
127	VASP	2.93552e-32	-0.411252	0.781	0.862	7.46679e-28	0.411252
128	METTL9	2.97512e-32	-0.6312	0.466	0.661	7.56753e-28	0.6312
129	NFAM1	1.10343e-31	0.994952	0.173	0.048	2.80668e-27	0.994952
130	SF3B6	1.21603e-31	-0.470879	0.711	0.828	3.0931e-27	0.470879
131	PRF1	1.2725e-31	1.52598	0.07	0.008	3.23672e-27	1.52598
133	C19orf38	1.39859e-30	1.07436	0.194	0.06	3.55745e-26	1.07436
134	STON1	2.08382e-30	-1.82836	0.089	0.309	5.3004e-26	1.82836
135	MS4A8	2.43578e-30	2.24109	0.056	0.005	6.19566e-26	2.24109
137	CTSZ	3.46889e-30	0.443025	0.907	0.858	8.82347e-26	0.443025
138	RPS10	3.96775e-30	0.465515	0.905	0.921	1.00924e-25	0.465515
139	NUPR1	7.64616e-30	0.582766	0.849	0.755	1.94488e-25	0.582766
140	SGK1	9.07434e-30	0.76821	0.688	0.511	2.30815e-25	0.76821
141	VAMP5	1.1778e-29	1.00333	0.333	0.148	2.99586e-25	1.00333
142	NAA50	1.5281e-29	-0.78924	0.462	0.627	3.88686e-25	0.78924
143	LINC01272	1.69303e-29	0.437798	0.876	0.818	4.30639e-25	0.437798
144	IGFBP2	2.00481e-29	1.36082	0.401	0.208	5.09942e-25	1.36082
145	SNTB1	2.33617e-29	-0.837612	0.433	0.604	5.94227e-25	0.837612
148	ALCAM	2.16878e-28	-0.747523	0.49	0.643	5.51651e-24	0.747523
149	AGR3	2.60551e-28	1.65145	0.107	0.023	6.62738e-24	1.65145
150	C9orf116	3.53878e-28	1.83164	0.079	0.012	9.00124e-24	1.83164
151	SH3GLB1	3.55119e-28	-0.507569	0.716	0.815	9.03281e-24	0.507569
153	GABARAP	6.91308e-28	0.845338	0.37	0.181	1.75841e-23	0.845338
154	VTN	9.88137e-28	1.81649	0.089	0.016	2.51342e-23	1.81649
156	WDR38	2.69637e-27	2.51857	0.033	0.001	6.85848e-23	2.51857
159	ERAP2	5.54799e-27	-1.07055	0.147	0.369	1.41119e-22	1.07055
160	PPDPF	7.31911e-27	0.41657	0.911	0.926	1.86169e-22	0.41657
161	RARRES1	7.36444e-27	2.09905	0.154	0.046	1.87322e-22	2.09905
162	NDUFA3	8.05549e-27	0.481615	0.846	0.748	2.04899e-22	0.481615
163	IFNGR2	8.33481e-27	-0.631162	0.595	0.731	2.12004e-22	0.631162
165	RP5-1103B4.3	1.041e-26	1.81673	0.067	0.009	2.64788e-22	1.81673
167	CTSH	1.11672e-26	0.492885	0.828	0.731	2.84048e-22	0.492885
168	JUNB	1.89881e-26	0.597222	0.902	0.817	4.82981e-22	0.597222
169	TACSTD2	1.97365e-26	0.794576	0.116	0.027	5.02018e-22	0.794576
173	ARRDC4	8.55496e-26	-0.710972	0.364	0.554	2.17604e-21	0.710972
175	NDUFA13	1.58456e-25	0.474069	0.846	0.789	4.03049e-21	0.474069
176	FAM92B	2.40063e-25	2.22756	0.04	0.003	6.10623e-21	2.22756
178	SDS	2.47933e-25	2.10485	0.068	0.01	6.30642e-21	2.10485
180	FXYD3	3.54784e-25	2.03295	0.119	0.03	9.02428e-21	2.03295
181	BPIFA1	3.61052e-25	3.11575	0.042	0.003	9.18371e-21	3.11575
182	CLDN4	3.89779e-25	1.16796	0.098	0.021	9.91442e-21	1.16796
183	CHIT1	4.23375e-25	3.27453	0.061	0.008	1.0769e-20	3.27453
185	EEF1G	6.67168e-25	1.31259	0.109	0.025	1.69701e-20	1.31259
186	EPHX1	7.7771e-25	0.784827	0.335	0.16	1.97818e-20	0.784827
187	CLEC11A	8.69697e-25	1.33022	0.163	0.052	2.21216e-20	1.33022
189	FHL1	1.20952e-24	-0.584758	0.573	0.74	3.07654e-20	0.584758
190	HSPE1	1.3896e-24	-0.414584	0.839	0.893	3.53458e-20	0.414584
191	ATP6V0D2	2.1744e-24	0.691934	0.235	0.091	5.53081e-20	0.691934
192	BASP1	2.58655e-24	0.644754	0.426	0.228	6.57915e-20	0.644754
193	RP11-598F7.3	2.72459e-24	-0.572848	0.736	0.814	6.93027e-20	0.572848
194	ZG16B	2.91145e-24	1.91229	0.044	0.004	7.40555e-20	1.91229
195	POLR1D	2.99577e-24	-0.481254	0.678	0.771	7.62005e-20	0.481254
196	TMED5	3.28059e-24	-0.428331	0.708	0.79	8.34451e-20	0.428331
197	FCGR1A	4.7079e-24	0.555423	0.708	0.57	1.1975e-19	0.555423
198	ELF3	6.01306e-24	1.56705	0.107	0.026	1.52948e-19	1.56705
199	RP11-34D15.2	6.38325e-24	1.81264	0.037	0.002	1.62364e-19	1.81264
200	C6orf48	9.93823e-24	-0.468979	0.744	0.828	2.52789e-19	0.468979
201	ALOX15B	1.31581e-23	1.33075	0.109	0.027	3.34689e-19	1.33075
203	YPEL3	1.50782e-23	1.40263	0.145	0.044	3.8353e-19	1.40263
206	MXRA7	2.09152e-23	1.13414	0.067	0.01	5.32e-19	1.13414
207	FAM216B	2.62888e-23	1.81468	0.035	0.002	6.68682e-19	1.81468
208	CHI3L1	3.31472e-23	2.90698	0.053	0.006	8.43132e-19	2.90698
209	CD247	5.18112e-23	0.895763	0.056	0.007	1.31787e-18	0.895763
213	JAML	7.69677e-23	0.552911	0.715	0.546	1.95775e-18	0.552911
214	DYNLRB2	1.06647e-22	1.38781	0.049	0.006	2.71267e-18	1.38781
216	JUN	1.22634e-22	0.470162	0.846	0.731	3.11933e-18	0.470162
218	AC079767.4	1.33712e-22	0.793639	0.231	0.093	3.4011e-18	0.793639
219	MCOLN1	1.43798e-22	0.476708	0.702	0.541	3.65764e-18	0.476708
220	ADGRE1	1.44056e-22	0.887052	0.187	0.068	3.66421e-18	0.887052
224	SNTN	2.15579e-22	1.51637	0.046	0.005	5.48346e-18	1.51637
227	C10orf11	3.27159e-22	0.589868	0.436	0.239	8.32162e-18	0.589868
228	CAPSL	3.68193e-22	1.42154	0.042	0.004	9.36536e-18	1.42154
230	PET100	5.47806e-22	0.590894	0.729	0.577	1.3934e-17	0.590894
232	EIF1B	5.93925e-22	-0.488453	0.662	0.743	1.51071e-17	0.488453
237	LGMN	1.13968e-21	1.00131	0.32	0.159	2.89888e-17	1.00131
241	TSPAN19	2.0048e-21	2.38027	0.037	0.003	5.09941e-17	2.38027
244	FNDC3B	2.82956e-21	-0.44495	0.492	0.625	7.19726e-17	0.44495
245	RASSF4	3.5213e-21	0.701958	0.405	0.225	8.95678e-17	0.701958
246	CD84	4.09228e-21	1.09029	0.233	0.1	1.04091e-16	1.09029
248	HLA-DQB2	4.57583e-21	1.05235	0.317	0.168	1.16391e-16	1.05235
249	SERPINA1	5.10526e-21	0.400545	0.905	0.925	1.29857e-16	0.400545
250	MINK1	5.79833e-21	0.77915	0.261	0.119	1.47486e-16	0.77915
252	KLRD1	6.74127e-21	0.927927	0.067	0.012	1.71471e-16	0.927927
254	FGR	8.40649e-21	-0.437345	0.725	0.808	2.13827e-16	0.437345
257	EIF1AY	9.46836e-21	-5.0497	0	0.135	2.40837e-16	5.0497
259	PPP1CC	9.59338e-21	-0.402119	0.609	0.719	2.44017e-16	0.402119
262	IL2RG	1.03335e-20	0.769597	0.492	0.299	2.62842e-16	0.769597
263	TUBA4A	1.16089e-20	1.1338	0.117	0.034	2.95284e-16	1.1338
265	PLAUR	1.42526e-20	0.485766	0.877	0.847	3.6253e-16	0.485766
266	FYB	1.46044e-20	0.574209	0.578	0.385	3.71477e-16	0.574209
268	C5orf49	1.52193e-20	1.68662	0.049	0.006	3.87118e-16	1.68662
269	RP11-514O12.4	1.97919e-20	1.53935	0.093	0.023	5.03427e-16	1.53935
271	LINC01091	2.30053e-20	1.42669	0.03	0.002	5.85164e-16	1.42669
273	FCGR1B	2.50774e-20	0.572622	0.424	0.234	6.3787e-16	0.572622
274	YWHAG	2.58569e-20	-0.41229	0.595	0.714	6.57695e-16	0.41229
279	ROPN1L	4.06974e-20	2.18782	0.032	0.002	1.03518e-15	2.18782
280	ZAP70	4.11176e-20	3.05868	0.032	0.002	1.04587e-15	3.05868
282	MTMR11	5.12614e-20	-1.03452	0.289	0.441	1.30389e-15	1.03452
284	KCNJ5	6.69233e-20	2.0467	0.035	0.003	1.70226e-15	2.0467
286	MGLL	1.0791e-19	0.808634	0.401	0.232	2.7448e-15	0.808634
287	ACACB	1.17693e-19	0.795705	0.222	0.094	2.99364e-15	0.795705
288	IER2	1.24812e-19	0.579336	0.62	0.421	3.17471e-15	0.579336
292	NMT1	2.6641e-19	0.78747	0.405	0.233	6.77641e-15	0.78747
297	TEKT1	3.55296e-19	1.9713	0.033	0.003	9.03732e-15	1.9713
298	ALOX15	3.86461e-19	3.05553	0.026	0.001	9.83001e-15	3.05553
300	SPON2	4.20875e-19	2.16597	0.06	0.01	1.07054e-14	2.16597
301	TAF9	4.94311e-19	-0.537744	0.552	0.672	1.25733e-14	0.537744
302	GPRIN3	5.76316e-19	-0.638609	0.445	0.574	1.46592e-14	0.638609
305	ACOT1	1.07771e-18	1.40077	0.074	0.016	2.74127e-14	1.40077
306	SDC3	1.11534e-18	1.55082	0.098	0.027	2.83699e-14	1.55082
307	LIPA	1.12939e-18	0.601442	0.83	0.773	2.87271e-14	0.601442
308	CD2	1.1562e-18	1.74858	0.086	0.021	2.94092e-14	1.74858
309	PRELID3B	1.25206e-18	-0.622756	0.434	0.566	3.18474e-14	0.622756
310	MANF	1.35616e-18	-0.537352	0.52	0.647	3.44953e-14	0.537352
311	NNMT	1.45277e-18	-0.718575	0.142	0.32	3.69526e-14	0.718575
312	CHST9	1.49762e-18	2.19915	0.025	0.001	3.80935e-14	2.19915
313	RCAN1	2.14012e-18	0.91689	0.389	0.237	5.4436e-14	0.91689
317	MARCO	2.89927e-18	0.431024	0.9	0.933	7.37458e-14	0.431024
318	KIF5B	3.03363e-18	-0.426574	0.669	0.763	7.71635e-14	0.426574
319	GNA15	3.17248e-18	-0.660934	0.382	0.525	8.06951e-14	0.660934
320	MTHFS	3.4121e-18	0.526228	0.473	0.287	8.67902e-14	0.526228
323	LDLRAD1	4.12403e-18	2.55545	0.026	0.002	1.04899e-13	2.55545
324	TMEM123	4.3302e-18	-0.435083	0.63	0.712	1.10143e-13	0.435083
325	KRTCAP2	4.94627e-18	0.409167	0.718	0.548	1.25813e-13	0.409167
327	KLF9	5.56333e-18	-0.7887	0.187	0.352	1.41509e-13	0.7887
329	CPQ	7.04683e-18	0.522724	0.352	0.189	1.79243e-13	0.522724
330	PDCD1LG2	7.76329e-18	0.84631	0.156	0.059	1.97467e-13	0.84631
331	HILPDA	8.58942e-18	-1.20993	0.137	0.295	2.18481e-13	1.20993
332	CD86	8.8329e-18	0.536516	0.524	0.344	2.24674e-13	0.536516
333	IFI35	9.18496e-18	0.551193	0.555	0.384	2.33629e-13	0.551193
334	CTB-178M22.2	1.04937e-17	-3.44537	0.005	0.125	2.66919e-13	3.44537
335	C11orf88	1.06979e-17	2.08574	0.046	0.007	2.72111e-13	2.08574
337	UBE2J1	1.08618e-17	-0.605775	0.447	0.573	2.76281e-13	0.605775
339	HS3ST2	1.33337e-17	2.12193	0.042	0.006	3.39156e-13	2.12193
340	HAMP	1.53199e-17	1.8985	0.053	0.009	3.89676e-13	1.8985
341	TFF3	1.72862e-17	1.2068	0.096	0.028	4.39692e-13	1.2068
342	TEKT2	1.77291e-17	2.49481	0.025	0.001	4.50958e-13	2.49481
343	ELP5	1.80935e-17	0.53026	0.327	0.171	4.60226e-13	0.53026
344	RPL17	1.85627e-17	0.451222	0.841	0.786	4.7216e-13	0.451222
345	EIF2A	2.11408e-17	-0.531588	0.534	0.637	5.37739e-13	0.531588
348	PELO	2.70987e-17	-0.8423	0.226	0.379	6.89282e-13	0.8423
349	CAMP	3.33768e-17	0.851177	0.264	0.131	8.48973e-13	0.851177
350	CCL2	3.40238e-17	-0.986115	0.054	0.199	8.6543e-13	0.986115
354	SOAT1	4.06517e-17	-0.409737	0.571	0.668	1.03402e-12	0.409737
355	RP11-77A13.1	4.16611e-17	0.930878	0.077	0.019	1.05969e-12	0.930878
356	UCP2	4.33087e-17	0.484209	0.574	0.404	1.1016e-12	0.484209
357	GDF15	4.41958e-17	0.726792	0.266	0.132	1.12416e-12	0.726792
358	CD24	5.35061e-17	1.41103	0.077	0.019	1.36098e-12	1.41103
359	CFAP45	5.40119e-17	2.85382	0.03	0.003	1.37385e-12	2.85382
362	COL14A1	7.29813e-17	2.2383	0.023	0.001	1.85635e-12	2.2383
363	SLC29A1	7.45037e-17	0.639555	0.326	0.181	1.89507e-12	0.639555
364	FTCDNL1	8.0841e-17	0.554771	0.224	0.102	2.05627e-12	0.554771
365	LAIR2	8.45279e-17	2.36343	0.018	0	2.15005e-12	2.36343
366	PLAC8	9.79043e-17	0.840826	0.406	0.254	2.49029e-12	0.840826
367	FOS	1.11964e-16	0.46754	0.846	0.735	2.84791e-12	0.46754
370	ITGA6	1.59668e-16	1.42471	0.074	0.018	4.06131e-12	1.42471
371	SPATA18	1.94824e-16	1.59929	0.051	0.009	4.95554e-12	1.59929
373	GSTA1	2.20757e-16	1.59376	0.046	0.007	5.61517e-12	1.59376
374	SMPDL3A	2.33827e-16	0.985228	0.093	0.027	5.94761e-12	0.985228
375	ASRGL1	2.35022e-16	0.485337	0.345	0.188	5.97803e-12	0.485337
376	CH507-9B2.3	2.35129e-16	1.49086	0.049	0.008	5.98074e-12	1.49086
379	CCDC74A	2.68393e-16	2.44389	0.021	0.001	6.82684e-12	2.44389
380	MKRN1	2.81383e-16	-0.566875	0.448	0.571	7.15726e-12	0.566875
383	SLC15A3	3.19774e-16	0.521901	0.625	0.461	8.13376e-12	0.521901
386	SIGLEC7	3.7634e-16	0.650553	0.235	0.112	9.57258e-12	0.650553
388	UBE2S	4.17412e-16	0.663962	0.324	0.181	1.06173e-11	0.663962
389	FAM49B	4.21129e-16	-0.432656	0.678	0.75	1.07118e-11	0.432656
390	RP5-839B4.8	4.64113e-16	-0.420681	0.615	0.717	1.18052e-11	0.420681
391	CRIP1	5.82158e-16	0.945081	0.762	0.721	1.48078e-11	0.945081
392	MS4A6A	6.42325e-16	0.481049	0.573	0.4	1.63382e-11	0.481049
393	LIMS2	6.64639e-16	0.94348	0.105	0.033	1.69058e-11	0.94348
394	HIST1H4C	8.4997e-16	0.856416	0.291	0.155	2.16198e-11	0.856416
395	ZBTB16	8.74444e-16	0.992502	0.149	0.058	2.22424e-11	0.992502
397	CYP1B1	9.01052e-16	-2.66589	0.016	0.13	2.29192e-11	2.66589
400	DDX3Y	1.10984e-15	-4.81809	0	0.102	2.82298e-11	4.81809
402	C7orf73	1.13686e-15	-0.40631	0.637	0.712	2.89172e-11	0.40631
403	TOMM20	1.17805e-15	-0.405475	0.706	0.778	2.99649e-11	0.405475
406	DNAJC17	1.44568e-15	0.952861	0.268	0.139	3.67724e-11	0.952861
408	CXCL17	1.49492e-15	2.19809	0.056	0.011	3.80249e-11	2.19809
411	SLC39A3	1.582e-15	0.405336	0.517	0.336	4.02399e-11	0.405336
415	DPH3	2.08554e-15	-0.452941	0.662	0.748	5.30477e-11	0.452941
416	NDRG1	2.2255e-15	0.46032	0.235	0.113	5.66079e-11	0.46032
417	CDC42EP3	2.33935e-15	-0.486446	0.375	0.515	5.95038e-11	0.486446
418	STX12	2.46702e-15	-0.41574	0.581	0.678	6.2751e-11	0.41574
419	MORN5	2.47332e-15	1.6357	0.037	0.005	6.29112e-11	1.6357
420	TIMD4	2.62221e-15	2.45613	0.018	0.001	6.66986e-11	2.45613
421	FAM3B	2.80709e-15	-0.895702	0.14	0.294	7.14013e-11	0.895702
423	BLM	3.20004e-15	0.854461	0.056	0.012	8.13963e-11	0.854461
424	ARHGAP24	3.22185e-15	0.749875	0.137	0.052	8.19509e-11	0.749875
425	CD3D	3.36175e-15	1.29607	0.154	0.063	8.55096e-11	1.29607
427	TRGV5	3.7059e-15	2.07061	0.06	0.013	9.42634e-11	2.07061
428	RP11-356K23.1	3.80437e-15	1.85568	0.032	0.004	9.67679e-11	1.85568
429	MAP3K7CL	3.97066e-15	1.04696	0.126	0.047	1.00998e-10	1.04696
430	PAIP1	4.52592e-15	-0.590295	0.447	0.55	1.15121e-10	0.590295
431	ICAM3	5.07453e-15	0.962708	0.147	0.059	1.29076e-10	0.962708
433	MUC5B	5.8426e-15	2.01288	0.012	0	1.48612e-10	2.01288
434	ZBBX	5.9115e-15	2.22478	0.016	0	1.50365e-10	2.22478
435	UBE2K	6.20013e-15	-0.457751	0.501	0.598	1.57706e-10	0.457751
439	TRIM25	6.554e-15	-0.758043	0.285	0.431	1.66708e-10	0.758043
442	AGR2	6.94936e-15	1.30986	0.074	0.02	1.76764e-10	1.30986
443	AC013264.2	6.99503e-15	2.08892	0.037	0.005	1.77926e-10	2.08892
444	CFAP157	7.44156e-15	1.47961	0.037	0.005	1.89283e-10	1.47961
445	KLF2	8.5463e-15	0.956514	0.294	0.161	2.17384e-10	0.956514
446	DYNLT3	8.68656e-15	-0.649188	0.403	0.514	2.20951e-10	0.649188
449	TSPAN32	9.62032e-15	0.814852	0.2	0.092	2.44703e-10	0.814852
450	IDH2	1.16711e-14	0.470029	0.504	0.335	2.96867e-10	0.470029
452	RBP1	1.17582e-14	1.33722	0.126	0.048	2.99082e-10	1.33722
454	AKR1C2	1.31827e-14	-0.985595	0.175	0.318	3.35315e-10	0.985595
455	NR1H3	1.38384e-14	0.597662	0.336	0.194	3.51994e-10	0.597662
456	UAP1	1.43187e-14	-0.785055	0.226	0.376	3.64211e-10	0.785055
457	RGS2	1.50719e-14	0.716663	0.436	0.288	3.83369e-10	0.716663
458	BOLA2B	1.59568e-14	0.759329	0.194	0.091	4.05878e-10	0.759329
459	TMEM251	1.59836e-14	-0.429182	0.581	0.68	4.0656e-10	0.429182
461	NR4A2	1.88751e-14	0.490925	0.576	0.41	4.80108e-10	0.490925
462	PCOLCE2	2.25002e-14	-0.463446	0.581	0.674	5.72315e-10	0.463446
464	TRAF3IP3	2.28563e-14	1.92521	0.03	0.003	5.81372e-10	1.92521
465	NEK6	2.36216e-14	-0.528744	0.422	0.548	6.00839e-10	0.528744
467	PCNP	2.62239e-14	-0.453288	0.513	0.619	6.67031e-10	0.453288
468	ZMYND10	2.97648e-14	1.49528	0.04	0.007	7.57098e-10	1.49528
469	ATP5EP2	3.50124e-14	0.593733	0.475	0.323	8.90576e-10	0.593733
470	GSTA2	4.20466e-14	2.29544	0.035	0.005	1.0695e-09	2.29544
472	FAM81B	4.7649e-14	2.41927	0.023	0.002	1.212e-09	2.41927
473	DCN	4.98282e-14	-2.55116	0.011	0.111	1.26743e-09	2.55116
476	GZMM	5.36003e-14	0.401454	0.032	0.004	1.36338e-09	0.401454
477	TMEM176B	5.52272e-14	0.969792	0.189	0.09	1.40476e-09	0.969792
485	IGSF8	7.0016e-14	0.511524	0.184	0.083	1.78093e-09	0.511524
487	CMTM2	7.13379e-14	1.03314	0.077	0.022	1.81455e-09	1.03314
488	LTB	7.75107e-14	1.42162	0.177	0.082	1.97156e-09	1.42162
490	SLAMF7	8.33719e-14	2.00321	0.03	0.004	2.12065e-09	2.00321
492	VNN2	9.10873e-14	0.747179	0.14	0.058	2.3169e-09	0.747179
493	TMEM60	9.42216e-14	-0.578381	0.368	0.485	2.39662e-09	0.578381
494	RFK	9.64935e-14	-0.584881	0.31	0.431	2.45441e-09	0.584881
496	ASGR1	9.93168e-14	-0.811566	0.158	0.299	2.52622e-09	0.811566
498	CHIC2	1.15458e-13	-0.530036	0.366	0.484	2.93679e-09	0.530036
499	RAB5A	1.15656e-13	-0.477994	0.373	0.487	2.94183e-09	0.477994
501	EIF4EBP3	1.22737e-13	1.32073	0.054	0.012	3.12194e-09	1.32073
503	IRF5	1.28075e-13	-1.02905	0.149	0.277	3.25771e-09	1.02905
504	CA2	1.28849e-13	0.466344	0.506	0.359	3.27741e-09	0.466344
505	CDHR3	1.31616e-13	1.64993	0.028	0.003	3.34778e-09	1.64993
506	SORL1	1.40404e-13	0.880953	0.182	0.085	3.57132e-09	0.880953
507	C9orf135	1.43378e-13	1.71585	0.028	0.003	3.64697e-09	1.71585
508	IFI30	1.61304e-13	0.57027	0.814	0.7	4.10292e-09	0.57027
511	FAM229B	1.91646e-13	0.863202	0.103	0.036	4.8747e-09	0.863202
512	SDC2	1.92779e-13	0.959684	0.268	0.151	4.90353e-09	0.959684
517	AKAP14	1.97786e-13	1.84731	0.026	0.003	5.03087e-09	1.84731
521	AWAT2	2.53179e-13	1.61809	0.033	0.005	6.43986e-09	1.61809
522	FXYD6	2.67527e-13	0.546913	0.222	0.112	6.80482e-09	0.546913
523	CFAP52	2.74839e-13	3.14197	0.023	0.002	6.99081e-09	3.14197
525	MRPL32	2.8364e-13	-0.547741	0.44	0.549	7.21467e-09	0.547741
527	ACP2	3.02656e-13	0.500788	0.406	0.259	7.69836e-09	0.500788
528	CCDC78	3.07635e-13	1.78625	0.037	0.006	7.82502e-09	1.78625
529	FKBP4	3.19925e-13	-0.781367	0.319	0.428	8.13762e-09	0.781367
530	CES1	3.34297e-13	0.566224	0.688	0.604	8.50319e-09	0.566224
531	PERP	3.36896e-13	1.34449	0.065	0.017	8.56928e-09	1.34449
533	C2orf69	3.81598e-13	-0.726142	0.261	0.387	9.70633e-09	0.726142
534	XX-CR54.1	4.06448e-13	2.28971	0.014	0	1.03384e-08	2.28971
538	SLC44A4	4.43932e-13	1.97802	0.028	0.003	1.12918e-08	1.97802
539	KLF11	4.67767e-13	-0.654693	0.149	0.278	1.18981e-08	0.654693
540	PLK2	5.05425e-13	0.733042	0.147	0.064	1.2856e-08	0.733042
541	AMZ1	5.18007e-13	1.06238	0.051	0.011	1.3176e-08	1.06238
542	KHDRBS1	5.45274e-13	-0.47469	0.578	0.648	1.38696e-08	0.47469
544	CTSW	5.69971e-13	0.596386	0.366	0.224	1.44978e-08	0.596386
545	HES2	5.75132e-13	0.62176	0.215	0.111	1.4629e-08	0.62176
548	HSD17B12	6.50891e-13	-0.636277	0.413	0.51	1.65561e-08	0.636277
550	LYPD2	6.77107e-13	1.84917	0.012	0	1.72229e-08	1.84917
552	HP	6.85717e-13	0.825013	0.282	0.166	1.74419e-08	0.825013
553	C18orf32	6.87147e-13	0.555606	0.331	0.196	1.74783e-08	0.555606
554	HPSE	7.01151e-13	0.643152	0.077	0.023	1.78345e-08	0.643152
555	MGP	7.19134e-13	-0.466344	0.033	0.138	1.82919e-08	0.466344
556	LIMD2	7.25253e-13	1.15754	0.075	0.023	1.84475e-08	1.15754
558	GNGT2	7.84599e-13	0.524469	0.205	0.101	1.99571e-08	0.524469
559	CTSA	8.49093e-13	0.447384	0.716	0.623	2.15975e-08	0.447384
561	CLDN3	9.2929e-13	1.57166	0.03	0.004	2.36374e-08	1.57166
564	NUTF2	9.97164e-13	-0.484717	0.489	0.594	2.53639e-08	0.484717
565	ERGIC1	1.20258e-12	-0.434655	0.436	0.55	3.05887e-08	0.434655
567	SDC4	1.23696e-12	-0.463148	0.469	0.584	3.14634e-08	0.463148
568	CEACAM1	1.25238e-12	1.34966	0.044	0.009	3.18556e-08	1.34966
569	PKD2L1	1.25994e-12	0.477095	0.256	0.137	3.20478e-08	0.477095
571	SNCA	1.29198e-12	0.723561	0.116	0.045	3.28627e-08	0.723561
572	DNAH9	1.30389e-12	1.8864	0.019	0.001	3.31658e-08	1.8864
574	GLRX2	1.33887e-12	-0.481063	0.434	0.537	3.40554e-08	0.481063
577	SERPINA9	1.54643e-12	1.9993	0.021	0.002	3.9335e-08	1.9993
578	SLC25A46	1.59277e-12	-0.65395	0.277	0.4	4.05138e-08	0.65395
581	CD7	1.85903e-12	1.22925	0.093	0.033	4.72863e-08	1.22925
582	CORO1A	2.13085e-12	0.918332	0.217	0.112	5.42004e-08	0.918332
583	ANXA6	2.26259e-12	0.617205	0.117	0.046	5.75511e-08	0.617205
584	RP11-490O6.2	2.29261e-12	1.00433	0.067	0.019	5.83148e-08	1.00433
586	SAXO2	2.67254e-12	1.95903	0.026	0.003	6.79787e-08	1.95903
587	TP73	2.697e-12	1.97567	0.016	0.001	6.86009e-08	1.97567
588	N4BP1	2.77728e-12	-0.810554	0.187	0.317	7.0643e-08	0.810554
589	TIMM9	2.85547e-12	-0.467459	0.377	0.487	7.26317e-08	0.467459
590	CCZ1B	2.90074e-12	0.583521	0.193	0.094	7.37832e-08	0.583521
591	CTSF	3.0677e-12	0.631731	0.177	0.084	7.803e-08	0.631731
592	PLEKHB1	3.07508e-12	1.11016	0.063	0.018	7.82178e-08	1.11016
594	BATF3	3.71881e-12	-0.674856	0.252	0.384	9.45917e-08	0.674856
595	C11orf21	3.88395e-12	0.628659	0.193	0.096	9.87921e-08	0.628659
596	DHRS4	3.93004e-12	0.421711	0.315	0.187	9.99644e-08	0.421711
597	PLPP2	4.01946e-12	2.15068	0.025	0.003	1.02239e-07	2.15068
598	SMIM22	4.08659e-12	1.9616	0.035	0.006	1.03947e-07	1.9616
599	MPLKIP	4.12219e-12	-0.433417	0.459	0.562	1.04852e-07	0.433417
600	ARMC8	4.28545e-12	-0.646134	0.329	0.454	1.09005e-07	0.646134
604	SMAD2	4.59007e-12	-0.519818	0.366	0.476	1.16753e-07	0.519818
605	SCARB1	4.87145e-12	0.878231	0.156	0.071	1.2391e-07	0.878231
608	HNRNPL	5.08232e-12	0.694024	0.249	0.137	1.29274e-07	0.694024
609	SYTL3	5.51923e-12	1.86539	0.109	0.042	1.40387e-07	1.86539
610	DPEP2	5.87855e-12	0.487286	0.399	0.252	1.49527e-07	0.487286
612	LINC01281	6.361e-12	1.75309	0.018	0.001	1.61798e-07	1.75309
613	ERICH3	6.4264e-12	2.52019	0.023	0.002	1.63462e-07	2.52019
614	SNHG12	6.70469e-12	-0.52009	0.203	0.325	1.7054e-07	0.52009
616	NPW	6.94214e-12	2.09559	0.044	0.009	1.7658e-07	2.09559
618	IFITM10	7.27459e-12	0.553679	0.294	0.171	1.85037e-07	0.553679
619	NRIP1	7.8233e-12	-0.592336	0.303	0.432	1.98993e-07	0.592336
620	MUC4	8.54032e-12	2.03499	0.019	0.002	2.17232e-07	2.03499
621	CAPN11	8.7121e-12	1.94561	0.026	0.003	2.21601e-07	1.94561
622	MRFAP1	8.82652e-12	-0.404097	0.573	0.646	2.24511e-07	0.404097
623	CASP5	8.85899e-12	0.754801	0.084	0.028	2.25337e-07	0.754801
624	HNRNPH3	8.99195e-12	-0.414616	0.485	0.567	2.28719e-07	0.414616
626	EPPIN	9.62543e-12	1.99955	0.014	0.001	2.44832e-07	1.99955
628	SERPINB3	9.7704e-12	1.58607	0.014	0.001	2.4852e-07	1.58607
630	LINC01094	9.86118e-12	0.586121	0.229	0.125	2.50829e-07	0.586121
632	ALKBH5	1.07166e-11	-0.632495	0.324	0.426	2.72586e-07	0.632495
633	DOCK11	1.08096e-11	-0.54104	0.415	0.514	2.74954e-07	0.54104
634	CRIM1	1.08842e-11	0.629852	0.18	0.088	2.76849e-07	0.629852
636	HERC2	1.15082e-11	0.590196	0.207	0.105	2.92723e-07	0.590196
637	SSH2	1.15631e-11	-0.485885	0.277	0.384	2.94119e-07	0.485885
638	PVALB	1.23568e-11	-1.35274	0.065	0.172	3.14306e-07	1.35274
640	FCMR	1.33539e-11	1.50282	0.044	0.01	3.39669e-07	1.50282
641	GPS2	1.36252e-11	0.571591	0.166	0.081	3.4657e-07	0.571591
643	TMEM128	1.44569e-11	-0.58591	0.296	0.403	3.67726e-07	0.58591
649	SEMA6B	2.05944e-11	-1.34217	0.044	0.141	5.23839e-07	1.34217
650	STAC3	2.1547e-11	0.590391	0.342	0.211	5.48071e-07	0.590391
651	GGCT	2.19061e-11	-0.60634	0.359	0.456	5.57205e-07	0.60634
652	ISG20	2.19526e-11	0.8291	0.156	0.073	5.58387e-07	0.8291
653	GBAS	2.34372e-11	-0.565281	0.426	0.503	5.96148e-07	0.565281
656	TMEM176A	2.51675e-11	0.75346	0.133	0.059	6.40161e-07	0.75346
659	CFAP126	2.60196e-11	1.61336	0.023	0.003	6.61836e-07	1.61336
662	PROM1	2.73018e-11	2.06139	0.012	0	6.94449e-07	2.06139
663	LINC01571	2.73755e-11	2.13764	0.012	0	6.96324e-07	2.13764
664	FOXJ1	2.78727e-11	1.05724	0.026	0.004	7.08969e-07	1.05724
668	C2	3.05796e-11	0.447116	0.489	0.355	7.77823e-07	0.447116
670	MARCKS	3.1373e-11	0.677069	0.131	0.058	7.98003e-07	0.677069
671	TMEM126B	3.21803e-11	-0.497157	0.461	0.551	8.18537e-07	0.497157
673	MRPL18	3.4094e-11	-0.488624	0.63	0.67	8.67214e-07	0.488624
674	CXCL10	3.41516e-11	2.54622	0.044	0.01	8.6868e-07	2.54622
682	SLAMF9	4.38165e-11	1.40124	0.054	0.015	1.11452e-06	1.40124
683	LINC00869	4.4696e-11	0.697185	0.215	0.114	1.13689e-06	0.697185
684	S100A1	4.56354e-11	1.44332	0.068	0.021	1.16078e-06	1.44332
685	FYTTD1	4.60981e-11	-0.54797	0.285	0.396	1.17255e-06	0.54797
686	HRASLS2	4.62984e-11	1.66274	0.019	0.002	1.17765e-06	1.66274
688	ETF1	4.72712e-11	-0.404948	0.56	0.646	1.20239e-06	0.404948
690	RP11-807H22.7	4.8938e-11	1.41114	0.019	0.002	1.24479e-06	1.41114
692	CFAP161	5.21667e-11	2.30752	0.011	0	1.32691e-06	2.30752
693	SOX2	5.23241e-11	2.01236	0.011	0	1.33092e-06	2.01236
694	MRLN	5.23241e-11	1.84927	0.011	0	1.33092e-06	1.84927
695	CCDC114	5.24821e-11	2.35934	0.011	0	1.33493e-06	2.35934
696	WFDC10A	5.26404e-11	2.05152	0.011	0	1.33896e-06	2.05152
699	STAT4	5.96568e-11	2.71152	0.042	0.009	1.51743e-06	2.71152
700	AC245100.1	6.93104e-11	0.852442	0.131	0.058	1.76298e-06	0.852442
703	CGGBP1	7.2141e-11	-0.445994	0.496	0.577	1.83498e-06	0.445994
704	SYTL1	7.24412e-11	1.23405	0.109	0.045	1.84262e-06	1.23405
709	AOAH	8.2152e-11	0.905692	0.137	0.062	2.08962e-06	0.905692
711	RP6-159A1.4	8.38437e-11	1.21247	0.128	0.057	2.13265e-06	1.21247
713	FOXN2	9.08039e-11	-0.763371	0.191	0.297	2.30969e-06	0.763371
715	RRAD	1.1046e-10	1.85359	0.042	0.01	2.80965e-06	1.85359
716	PIFO	1.16448e-10	1.45656	0.044	0.01	2.96197e-06	1.45656
717	AP2B1	1.17037e-10	0.431133	0.364	0.228	2.97696e-06	0.431133
718	RAB9A	1.17086e-10	-0.556819	0.429	0.505	2.97819e-06	0.556819
724	DUSP14	1.49224e-10	1.10268	0.058	0.017	3.79566e-06	1.10268
726	CBFB	1.59353e-10	-0.561229	0.263	0.373	4.05329e-06	0.561229
727	AP5M1	1.70412e-10	-0.788183	0.163	0.274	4.33459e-06	0.788183
728	XPC	1.72198e-10	0.519418	0.163	0.081	4.38002e-06	0.519418
729	BTG3	1.75396e-10	-0.62152	0.319	0.426	4.46137e-06	0.62152
730	IFI27	1.78172e-10	0.764881	0.431	0.325	4.53198e-06	0.764881
731	RP3-414A15.10	1.79346e-10	0.834844	0.081	0.029	4.56184e-06	0.834844
732	GALM	1.97444e-10	1.02143	0.193	0.101	5.02218e-06	1.02143
734	CFAP73	2.09479e-10	1.97083	0.019	0.002	5.32831e-06	1.97083
735	CD14	2.12921e-10	0.6171	0.539	0.424	5.41586e-06	0.6171
736	CMKLR1	2.13707e-10	1.21733	0.039	0.008	5.43586e-06	1.21733
737	SPAG6	2.26029e-10	2.33892	0.026	0.004	5.74928e-06	2.33892
738	GBP1	2.28454e-10	0.56643	0.42	0.292	5.81096e-06	0.56643
739	SLC1A2	2.39597e-10	2.16988	0.016	0.001	6.09439e-06	2.16988
740	RAB36	2.41994e-10	1.66774	0.016	0.001	6.15535e-06	1.66774
741	RP11-446N19.1	2.45984e-10	1.19475	0.051	0.014	6.25684e-06	1.19475
744	RP1-111C20.3	2.63297e-10	1.40389	0.03	0.005	6.69722e-06	1.40389
745	ID3	2.7606e-10	0.57132	0.363	0.247	7.02186e-06	0.57132
746	RHOBTB3	2.85235e-10	1.34539	0.074	0.025	7.25524e-06	1.34539
748	SH2B3	3.00132e-10	-0.466722	0.406	0.501	7.63416e-06	0.466722
750	SYS1	3.17086e-10	-0.43976	0.534	0.598	8.0654e-06	0.43976
753	CEBPA	3.50304e-10	-0.650715	0.247	0.36	8.91034e-06	0.650715
754	STAT1	3.61348e-10	0.474508	0.532	0.389	9.19124e-06	0.474508
755	RPS6KA2	3.62858e-10	0.688908	0.135	0.062	9.22965e-06	0.688908
756	AAED1	3.6838e-10	-0.464279	0.517	0.576	9.37011e-06	0.464279
759	GSTM4	3.90956e-10	0.417347	0.189	0.097	9.94436e-06	0.417347
760	USP16	3.91031e-10	-0.400843	0.464	0.548	9.94627e-06	0.400843
761	MMP14	4.29114e-10	0.537994	0.266	0.158	1.09149e-05	0.537994
762	TMEM38B	4.29915e-10	-0.579945	0.357	0.44	1.09353e-05	0.579945
763	MSMB	4.6928e-10	1.02446	0.079	0.029	1.19366e-05	1.02446
764	TSPAN33	4.78485e-10	1.18775	0.025	0.004	1.21707e-05	1.18775
765	ANKRD22	4.8447e-10	1.06123	0.033	0.007	1.2323e-05	1.06123
767	CLCN1	5.25331e-10	1.85377	0.012	0.001	1.33623e-05	1.85377
768	TEX14	5.26317e-10	0.487375	0.284	0.178	1.33874e-05	0.487375
769	TRDC	5.2659e-10	4.21147	0.012	0.001	1.33943e-05	4.21147
770	RTN2	5.37191e-10	0.564016	0.116	0.05	1.3664e-05	0.564016
771	CAPN2	5.43178e-10	-0.458831	0.392	0.48	1.38163e-05	0.458831
772	MOB3B	5.45373e-10	-0.5427	0.387	0.478	1.38721e-05	0.5427
774	NHSL2	5.65895e-10	-0.731488	0.436	0.487	1.43941e-05	0.731488
777	HSPA1A	6.00319e-10	-0.41067	0.604	0.673	1.52697e-05	0.41067
779	IFRD1	6.20271e-10	-0.561151	0.338	0.452	1.57772e-05	0.561151
781	GIMAP7	6.26152e-10	1.82841	0.063	0.02	1.59268e-05	1.82841
782	RAB18	6.29783e-10	-0.454966	0.487	0.561	1.60192e-05	0.454966
783	FAM3C	6.7043e-10	-0.55464	0.35	0.442	1.70531e-05	0.55464
784	KLRF1	6.72979e-10	1.71371	0.035	0.007	1.71179e-05	1.71371
785	SLC25A24	6.74054e-10	-0.49211	0.413	0.503	1.71452e-05	0.49211
786	DR1	7.67097e-10	-0.471086	0.41	0.481	1.95119e-05	0.471086
787	TDRD3	8.08696e-10	0.815671	0.172	0.089	2.057e-05	0.815671
789	CD1D	8.69016e-10	0.785818	0.068	0.023	2.21043e-05	0.785818
790	NRP2	9.08142e-10	-0.48531	0.298	0.402	2.30995e-05	0.48531
791	ABCA1	9.10951e-10	0.583731	0.173	0.091	2.31709e-05	0.583731
792	AKR1C1	9.23845e-10	-2.30629	0.046	0.13	2.34989e-05	2.30629
793	EGR3	9.33463e-10	1.62298	0.06	0.019	2.37436e-05	1.62298
794	HPGDS	9.66572e-10	0.489275	0.285	0.176	2.45857e-05	0.489275
796	VGLL3	9.80723e-10	-1.32146	0.056	0.147	2.49457e-05	1.32146
797	WWTR1	9.83483e-10	-0.608725	0.312	0.411	2.50159e-05	0.608725
798	FRMD4A	1.00371e-09	-0.49097	0.412	0.493	2.55303e-05	0.49097
800	MED30	1.12656e-09	-0.491497	0.378	0.465	2.86553e-05	0.491497
801	RPL22L1	1.165e-09	-0.493145	0.557	0.613	2.96329e-05	0.493145
802	GSTM2	1.18002e-09	1.94154	0.014	0.001	3.0015e-05	1.94154
803	PLEK	1.18142e-09	0.457036	0.552	0.422	3.00507e-05	0.457036
804	DCDC2B	1.1996e-09	1.80031	0.014	0.001	3.0513e-05	1.80031
805	CD69	1.22698e-09	1.01748	0.24	0.143	3.12095e-05	1.01748
806	RP11-317L10.1	1.22956e-09	1.5009	0.014	0.001	3.12751e-05	1.5009
809	WFIKKN2	1.37827e-09	1.33408	0.026	0.004	3.50578e-05	1.33408
815	TNFRSF19	1.45889e-09	1.37504	0.016	0.001	3.71083e-05	1.37504
817	CDA	1.50271e-09	0.760717	0.095	0.039	3.8223e-05	0.760717
819	BTD	1.52133e-09	0.634039	0.17	0.088	3.86965e-05	0.634039
822	HOXB2	1.60703e-09	-1.20683	0.089	0.181	4.08765e-05	1.20683
825	MPND	1.64487e-09	0.425362	0.238	0.139	4.18388e-05	0.425362
826	S100P	1.64576e-09	0.67964	0.193	0.104	4.18615e-05	0.67964
827	OR2A1-AS1	1.65541e-09	-1.2591	0.047	0.133	4.2107e-05	1.2591
828	LINC00467	1.72066e-09	0.500596	0.203	0.112	4.37666e-05	0.500596
829	PDE6G	1.72176e-09	0.649175	0.095	0.039	4.37946e-05	0.649175
830	RP11-60L3.1	1.73084e-09	1.96679	0.011	0	4.40257e-05	1.96679
831	DNAJB9	1.73554e-09	-0.415767	0.431	0.502	4.41451e-05	0.415767
832	PLXNB2	1.74113e-09	0.474259	0.264	0.159	4.42874e-05	0.474259
833	DENND4C	1.75042e-09	-0.505149	0.291	0.389	4.45237e-05	0.505149
834	RP11-275I14.4	1.75801e-09	1.46115	0.011	0	4.47167e-05	1.46115
835	KIF13B	1.77386e-09	0.741725	0.17	0.088	4.51198e-05	0.741725
836	TMEM243	1.81556e-09	-0.406744	0.534	0.594	4.61807e-05	0.406744
840	ASPH	2.09912e-09	-0.632084	0.247	0.346	5.33933e-05	0.632084
841	CEBPG	2.1076e-09	-0.625221	0.336	0.426	5.3609e-05	0.625221
842	FUCA1	2.1373e-09	0.498277	0.525	0.407	5.43643e-05	0.498277
843	ZNF385A	2.16459e-09	0.486536	0.329	0.208	5.50585e-05	0.486536
847	MRPL47	2.27695e-09	-0.428961	0.413	0.502	5.79166e-05	0.428961
848	RPP25	2.32725e-09	-0.787312	0.219	0.318	5.91959e-05	0.787312
852	RARRES3	2.51214e-09	0.622729	0.354	0.235	6.38987e-05	0.622729
856	TPCN1	2.54254e-09	1.26409	0.023	0.003	6.46721e-05	1.26409
858	KCNQ1	2.6159e-09	0.612337	0.165	0.086	6.65379e-05	0.612337
859	PCGF5	2.63665e-09	-0.419529	0.45	0.534	6.70657e-05	0.419529
860	SPAG16	2.6482e-09	0.927825	0.109	0.048	6.73595e-05	0.927825
864	C2orf40	3.04776e-09	2.31976	0.026	0.005	7.75228e-05	2.31976
865	CRH	3.09687e-09	1.83784	0.019	0.002	7.8772e-05	1.83784
866	PHYHD1	3.22082e-09	1.37691	0.019	0.002	8.19249e-05	1.37691
868	STAC	3.26306e-09	-0.477826	0.371	0.473	8.29991e-05	0.477826
873	PLA2G2D	3.63418e-09	2.59717	0.007	0	9.2439e-05	2.59717
874	PLPPR3	3.63418e-09	2.24957	0.007	0	9.2439e-05	2.24957
875	CTA-363E6.2	3.63418e-09	1.77392	0.007	0	9.2439e-05	1.77392
876	IGHV1-2	3.63418e-09	1.66068	0.007	0	9.2439e-05	1.66068
877	CD160	3.63418e-09	1.61878	0.007	0	9.2439e-05	1.61878
878	C1orf158	3.63418e-09	1.43939	0.007	0	9.2439e-05	1.43939
879	PXT1	3.63418e-09	1.42241	0.007	0	9.2439e-05	1.42241
880	GSG1L	3.63418e-09	1.42204	0.007	0	9.2439e-05	1.42204
881	LOXL3	3.64044e-09	0.634389	0.084	0.033	9.25983e-05	0.634389
883	LINC00936	3.72171e-09	0.416711	0.394	0.267	9.46655e-05	0.416711
884	SPARCL1	3.91638e-09	-2.81724	0.009	0.073	9.96171e-05	2.81724
886	LEF1	3.96659e-09	2.90351	0.009	0	0.000100894	2.90351
887	ABCA13	3.97824e-09	2.67126	0.009	0	0.00010119	2.67126
888	RSPH14	3.97824e-09	1.85329	0.009	0	0.00010119	1.85329
889	WDR54	3.99992e-09	0.886852	0.077	0.029	0.000101742	0.886852
890	RP4-644L1.2	4.00164e-09	1.88195	0.009	0	0.000101786	1.88195
892	DFNA5	4.07499e-09	1.06233	0.032	0.007	0.000103652	1.06233
893	TMED7	4.10241e-09	-0.533828	0.336	0.428	0.000104349	0.533828
894	RP3-369A17.4	4.10378e-09	1.12151	0.047	0.013	0.000104384	1.12151
895	PAFAH1B2	4.43126e-09	-0.453552	0.429	0.501	0.000112713	0.453552
896	PRSS21	4.48774e-09	0.430054	0.264	0.161	0.00011415	0.430054
897	RP4-539M6.14	4.83221e-09	2.01611	0.018	0.002	0.000122912	2.01611
898	SH2D2A	4.86217e-09	2.08882	0.03	0.006	0.000123674	2.08882
899	FAM126A	5.20329e-09	-0.831501	0.175	0.268	0.000132351	0.831501
901	FAM213A	5.45195e-09	0.40673	0.406	0.285	0.000138676	0.40673
902	PDCD2	5.51883e-09	-0.409627	0.389	0.469	0.000140377	0.409627
903	SPRYD4	5.68889e-09	0.501826	0.182	0.099	0.000144703	0.501826
904	AK8	5.69111e-09	1.49547	0.028	0.005	0.000144759	1.49547
905	GRAP2	5.77362e-09	2.37297	0.012	0.001	0.000146858	2.37297
907	TTC39C	5.89814e-09	-0.808761	0.196	0.287	0.000150025	0.808761
908	SUSD5	5.89878e-09	1.89213	0.012	0.001	0.000150041	1.89213
909	PRIMA1	5.91144e-09	1.84009	0.012	0.001	0.000150364	1.84009
910	C12orf57	5.91186e-09	-0.448525	0.419	0.505	0.000150374	0.448525
911	ADH1C	5.92413e-09	1.61653	0.012	0.001	0.000150686	1.61653
912	IFT172	5.9271e-09	1.14303	0.033	0.007	0.000150762	1.14303
916	ITSN1	6.12071e-09	0.509826	0.236	0.142	0.000155686	0.509826
917	PON2	6.28208e-09	-1.01146	0.149	0.239	0.000159791	1.01146
918	EGR1	6.37969e-09	0.625018	0.315	0.218	0.000162274	0.625018
921	CAPN3	6.47797e-09	0.745297	0.079	0.031	0.000164774	0.745297
923	RSBN1L	6.6374e-09	0.584516	0.34	0.22	0.000168829	0.584516
926	LCK	6.96465e-09	1.21811	0.026	0.005	0.000177153	1.21811
928	NUDCD2	7.12925e-09	-0.490932	0.405	0.485	0.00018134	0.490932
929	WFDC6	7.20882e-09	1.6498	0.016	0.002	0.000183363	1.6498
930	WDR60	7.33058e-09	0.468743	0.144	0.071	0.000186461	0.468743
931	DEXI	7.62619e-09	0.873346	0.102	0.045	0.00019398	0.873346
932	MT-ATP8	7.74474e-09	0.924255	0.147	0.075	0.000196995	0.924255
933	TUBA4B	7.75521e-09	2.5957	0.014	0.001	0.000197261	2.5957
934	CD164L2	7.82871e-09	2.18529	0.014	0.001	0.000199131	2.18529
935	EDA2R	7.8583e-09	2.08721	0.014	0.001	0.000199884	2.08721
936	FAM166B	8.12955e-09	1.34848	0.014	0.001	0.000206783	1.34848
938	PAGR1	8.18844e-09	0.630738	0.056	0.018	0.000208281	0.630738
939	HSD11B1	8.22978e-09	1.16197	0.051	0.016	0.000209333	1.16197
942	MDK	8.47132e-09	0.621238	0.298	0.197	0.000215477	0.621238
947	PC	8.78144e-09	0.802091	0.058	0.019	0.000223365	0.802091
949	RSPO3	9.69372e-09	0.497429	0.205	0.118	0.00024657	0.497429
950	PPP1R18	9.95971e-09	-0.442497	0.503	0.561	0.000253335	0.442497
953	SOWAHC	1.09775e-08	-0.737217	0.166	0.265	0.000279224	0.737217
954	C16orf95	1.1511e-08	1.03355	0.047	0.014	0.000292793	1.03355
963	F8A1	1.26627e-08	-0.621312	0.28	0.361	0.000322087	0.621312
964	POLG2	1.26914e-08	0.681364	0.128	0.063	0.000322818	0.681364
966	CA11	1.29077e-08	0.813121	0.074	0.028	0.00032832	0.813121
970	HAAO	1.36568e-08	0.88041	0.063	0.022	0.000347375	0.88041
973	CDH1	1.41798e-08	2.84715	0.021	0.003	0.000360677	2.84715
974	HAUS2	1.42349e-08	-0.462314	0.289	0.386	0.000362078	0.462314
975	S100Z	1.43672e-08	1.35139	0.021	0.003	0.000365445	1.35139
979	EFCAB1	1.5296e-08	1.96927	0.025	0.004	0.00038907	1.96927
980	RSPH9	1.5781e-08	1.27961	0.025	0.004	0.000401407	1.27961
981	CLIC3	1.58083e-08	1.86858	0.049	0.015	0.000402101	1.86858
984	DUSP3	1.63073e-08	-0.419356	0.443	0.508	0.000414791	0.419356
986	LYPLA1	1.67435e-08	-0.407871	0.518	0.582	0.000425889	0.407871
988	IL4I1	1.77268e-08	1.42737	0.063	0.023	0.000450898	1.42737
990	PFN4	1.80332e-08	1.67995	0.018	0.002	0.000458692	1.67995
993	CROCC	1.88631e-08	1.22923	0.03	0.006	0.000479803	1.22923
999	ZMAT3	2.02326e-08	0.588975	0.233	0.143	0.000514637	0.588975
1003	ABHD16A	2.16002e-08	1.07957	0.042	0.012	0.000549423	1.07957
1004	LEO1	2.20626e-08	0.615807	0.14	0.071	0.000561185	0.615807
1005	APBB1IP	2.22218e-08	0.738495	0.359	0.238	0.000565235	0.738495
1007	GTF2IRD2	2.26616e-08	1.32226	0.084	0.035	0.000576421	1.32226
1010	YY1	2.39216e-08	-0.436057	0.469	0.542	0.000608469	0.436057
1013	DECR2	2.52554e-08	0.419669	0.128	0.062	0.000642397	0.419669
1014	DNAJC2	2.61621e-08	-0.489277	0.315	0.401	0.000665459	0.489277
1015	WDR63	2.62023e-08	1.9978	0.011	0.001	0.000666482	1.9978
1016	CXCR3	2.63216e-08	1.31282	0.011	0.001	0.000669517	1.31282
1018	MUC16	2.66827e-08	1.85057	0.011	0.001	0.000678702	1.85057
1019	EPB41L4B	2.67434e-08	3.12327	0.011	0.001	0.000680245	3.12327
1022	USP38	2.75954e-08	-0.660622	0.138	0.231	0.000701916	0.660622
1023	DNAH5	2.7994e-08	2.13081	0.019	0.003	0.000712055	2.13081
1026	PLXNB1	2.9258e-08	1.59953	0.016	0.002	0.000744206	1.59953
1027	KCNE1B	2.96008e-08	1.13467	0.019	0.003	0.000752925	1.13467
1031	ENDOG	3.06419e-08	0.498065	0.124	0.061	0.000779407	0.498065
1033	APOC2	3.23342e-08	0.963921	0.271	0.191	0.000822454	0.963921
1034	ECE1	3.2409e-08	1.77515	0.037	0.01	0.000824356	1.77515
1037	SPRY1	3.39398e-08	0.623006	0.254	0.163	0.000863292	0.623006
1038	COCH	3.42477e-08	0.926098	0.03	0.007	0.000871125	0.926098
1040	BCAR3	3.50747e-08	-1.22061	0.07	0.152	0.000892159	1.22061
1041	WAC-AS1	3.62426e-08	0.542603	0.273	0.17	0.000921866	0.542603
1044	EEPD1	3.74571e-08	0.738165	0.116	0.056	0.000952758	0.738165
1045	FLVCR2	3.77616e-08	-0.562972	0.324	0.403	0.000960504	0.562972
1047	UPK3BL	3.98108e-08	2.09728	0.014	0.001	0.00101263	2.09728
1048	TCTEX1D2	4.02658e-08	1.11231	0.063	0.023	0.0010242	1.11231
1049	CXCL11	4.03683e-08	2.60089	0.014	0.001	0.00102681	2.60089
1050	BFAR	4.08406e-08	-0.466312	0.35	0.432	0.00103882	0.466312
1051	PSCA	4.13146e-08	1.1835	0.054	0.019	0.00105088	1.1835
1052	SLC29A3	4.14704e-08	0.610332	0.156	0.085	0.00105484	0.610332
1053	SIGLEC15	4.15061e-08	1.47973	0.014	0.001	0.00105575	1.47973
1054	RP11-286H15.1	4.23064e-08	1.38839	0.014	0.001	0.0010761	1.38839
1055	RTCA	4.24308e-08	-0.499823	0.322	0.412	0.00107927	0.499823
1056	ABI3	4.2482e-08	0.510218	0.266	0.168	0.00108057	0.510218
1057	DSE	4.37787e-08	-0.433355	0.343	0.431	0.00111355	0.433355
1060	TANC2	4.5001e-08	-0.48617	0.285	0.379	0.00114465	0.48617
1061	DEFB1	4.52114e-08	0.968584	0.315	0.239	0.00115	0.968584
1063	YEATS4	4.61573e-08	-0.523982	0.222	0.32	0.00117406	0.523982
1064	SEL1L	4.62539e-08	-0.439329	0.391	0.472	0.00117651	0.439329
1065	MZT1	4.65054e-08	-0.546907	0.308	0.393	0.00118291	0.546907
1066	RP5-940J5.9	4.71413e-08	1.15206	0.042	0.012	0.00119909	1.15206
1068	GNG11	4.89695e-08	-1.17178	0.058	0.137	0.00124559	1.17178
1069	AK6	4.92037e-08	-0.414303	0.447	0.523	0.00125155	0.414303
1071	RP11-1094M14.11	5.01487e-08	-0.7932	0.119	0.208	0.00127558	0.7932
1073	INO80B	5.09162e-08	1.1759	0.039	0.011	0.00129511	1.1759
1077	MTUS1	5.43839e-08	-1.43334	0.025	0.091	0.00138331	1.43334
1079	CTB-55O6.8	5.57841e-08	1.66203	0.018	0.002	0.00141892	1.66203
1081	DNAH12	5.6182e-08	1.59323	0.018	0.002	0.00142905	1.59323
1082	C11orf97	5.65024e-08	1.53308	0.018	0.002	0.00143719	1.53308
1083	ANGPT4	5.69647e-08	0.556679	0.082	0.035	0.00144896	0.556679
1084	PDE4D	5.87579e-08	0.619208	0.046	0.014	0.00149457	0.619208
1087	ICAM4	6.24949e-08	0.642819	0.074	0.03	0.00158962	0.642819
1088	GNG12	6.26753e-08	-0.831909	0.152	0.24	0.00159421	0.831909
1091	USP53	6.75265e-08	0.530199	0.161	0.087	0.00171761	0.530199
1096	SLC4A8	7.32155e-08	0.915756	0.054	0.019	0.00186231	0.915756
1097	CCDC50	7.37753e-08	-0.408921	0.459	0.53	0.00187655	0.408921
1104	GBP2	8.6219e-08	0.492088	0.42	0.315	0.00219307	0.492088
1108	CFAP53	9.28331e-08	1.39578	0.03	0.007	0.0023613	1.39578
1109	DTX4	9.30305e-08	-0.802116	0.166	0.253	0.00236632	0.802116
1110	LRRK2	9.36856e-08	1.89995	0.07	0.028	0.00238299	1.89995
1112	CLDN5	9.69495e-08	-1.82817	0.012	0.069	0.00246601	1.82817
1113	FPR1	9.92093e-08	0.448603	0.59	0.501	0.00252349	0.448603
1114	HSDL2	9.93995e-08	-0.576184	0.259	0.34	0.00252833	0.576184
1117	FBXL3	1.00439e-07	-0.734714	0.179	0.267	0.00255477	0.734714
1118	SAR1A	1.00775e-07	-0.422899	0.522	0.577	0.0025633	0.422899
1119	DEGS2	1.01722e-07	1.76537	0.016	0.002	0.00258741	1.76537
1121	RP11-1191J2.5	1.02994e-07	1.21669	0.03	0.007	0.00261976	1.21669
1122	SRD5A2	1.03178e-07	2.0316	0.009	0	0.00262443	2.0316
1123	CCDC190	1.03433e-07	1.97073	0.009	0	0.00263092	1.97073
1124	ENHO	1.04459e-07	1.53047	0.009	0	0.00265703	1.53047
1125	SGCG	1.04459e-07	1.48682	0.009	0	0.00265703	1.48682
1126	PIGR	1.04681e-07	1.16137	0.049	0.016	0.00266267	1.16137
1127	LRP4-AS1	1.04717e-07	1.41877	0.009	0	0.00266359	1.41877
1128	DYDC2	1.0561e-07	1.06846	0.016	0.002	0.00268629	1.06846
1132	RNASE2	1.12189e-07	0.841485	0.037	0.01	0.00285363	0.841485
1135	HAUS7	1.15647e-07	0.729864	0.088	0.039	0.00294159	0.729864
1136	C6orf47	1.19409e-07	-0.764459	0.173	0.263	0.00303729	0.764459
1138	FEM1C	1.2117e-07	-0.644392	0.247	0.333	0.00308207	0.644392
1141	SPECC1	1.23652e-07	0.450488	0.105	0.05	0.00314521	0.450488
1142	TMEM170A	1.24384e-07	-0.442132	0.408	0.484	0.00316384	0.442132
1146	LRTOMT	1.26631e-07	0.79447	0.049	0.016	0.00322097	0.79447
1150	CCDC170	1.29816e-07	0.560726	0.103	0.049	0.003302	0.560726
1152	SOWAHD	1.30678e-07	-1.08929	0.058	0.132	0.00332392	1.08929
1153	KCNAB1	1.32602e-07	0.983168	0.116	0.058	0.00337287	0.983168
1157	RNF138	1.40259e-07	-0.480675	0.152	0.237	0.00356762	0.480675
1161	DCK	1.42314e-07	-0.672353	0.231	0.314	0.00361991	0.672353
1164	TRAP1	1.48654e-07	0.642315	0.261	0.162	0.00378116	0.642315
1166	CDC42EP1	1.53033e-07	-1.27206	0.033	0.1	0.00389255	1.27206
1168	RNF6	1.60069e-07	-0.41908	0.175	0.263	0.00407151	0.41908
1170	TUSC3	1.6116e-07	1.10751	0.018	0.003	0.00409926	1.10751
1171	SLC18B1	1.61821e-07	1.22841	0.04	0.012	0.00411607	1.22841
1172	TMEM86A	1.62779e-07	0.846626	0.102	0.049	0.00414046	0.846626
1175	C6orf118	1.71214e-07	1.95963	0.014	0.002	0.00435501	1.95963
1177	RP11-368I7.4	1.7149e-07	1.62894	0.014	0.002	0.00436202	1.62894
1178	NELL2	1.72042e-07	1.35107	0.014	0.002	0.00437606	1.35107
1180	P2RY8	1.73988e-07	2.44661	0.014	0.002	0.00442557	2.44661
1183	PIK3R2	1.81588e-07	1.7457	0.019	0.003	0.00461886	1.7457
1187	RBM7	1.86494e-07	-0.445545	0.308	0.391	0.00474365	0.445545
1188	MOB4	1.88593e-07	-0.537976	0.252	0.333	0.00479705	0.537976
1189	AKAP9	1.91448e-07	0.411399	0.569	0.447	0.00486967	0.411399
1190	ITLN1	1.919e-07	1.22391	0.021	0.004	0.00488116	1.22391
1192	HOTAIRM1	1.97498e-07	-0.754877	0.142	0.229	0.00502357	0.754877
1196	ACAP1	2.06535e-07	1.07766	0.049	0.017	0.00525341	1.07766
1197	GCSH	2.07237e-07	-0.528893	0.338	0.405	0.00527127	0.528893
1199	SEC23A	2.14577e-07	-0.621826	0.271	0.344	0.00545798	0.621826
1200	AGRP	2.25682e-07	0.450232	0.539	0.442	0.00574046	0.450232
1201	CCDC57	2.29343e-07	0.41237	0.243	0.149	0.00583358	0.41237
1203	VWA3B	2.33099e-07	1.70892	0.011	0.001	0.00592911	1.70892
1204	KIR2DL3	2.33099e-07	1.58874	0.011	0.001	0.00592911	1.58874
1207	KDM6B	2.4338e-07	0.456719	0.531	0.418	0.0061906	0.456719
1209	XRCC1	2.46806e-07	0.594902	0.102	0.049	0.00627775	0.594902
1211	AKAP12	2.63698e-07	1.0373	0.088	0.04	0.00670743	1.0373
1214	KLF3	2.65137e-07	-0.553005	0.247	0.334	0.00674403	0.553005
1216	MTFP1	2.71635e-07	1.00116	0.095	0.044	0.00690931	1.00116
1217	SIAH1	2.7601e-07	-0.497775	0.194	0.284	0.00702058	0.497775
1218	PDCD11	2.81932e-07	0.53201	0.107	0.052	0.00717123	0.53201
1219	ERF	2.85005e-07	0.476713	0.198	0.12	0.00724939	0.476713
1223	KCNJ16	2.94382e-07	1.89815	0.007	0	0.0074879	1.89815
1224	LRRC18	2.94382e-07	1.8362	0.007	0	0.0074879	1.8362
1226	C1orf141	2.96884e-07	1.79319	0.007	0	0.00755153	1.79319
1227	CCDC33	2.96884e-07	1.77077	0.007	0	0.00755153	1.77077
1228	CX3CR1	2.96884e-07	1.46002	0.007	0	0.00755153	1.46002
1229	CREB5	2.97017e-07	-0.916669	0.063	0.137	0.00755491	0.916669
1230	C2orf73	2.97722e-07	1.50267	0.007	0	0.00757286	1.50267
1233	CHKB	3.05539e-07	0.837103	0.077	0.033	0.0077717	0.837103
1235	PPP2R5E	3.08407e-07	-0.58865	0.271	0.351	0.00784464	0.58865
1239	C4orf33	3.13357e-07	0.44592	0.133	0.07	0.00797055	0.44592
1240	MTSS1	3.17801e-07	0.477805	0.03	0.007	0.00808359	0.477805
1241	BCL11B	3.21217e-07	1.70646	0.016	0.002	0.00817047	1.70646
1242	PBX4	3.23031e-07	1.86456	0.016	0.002	0.00821662	1.86456
1243	IL5RA	3.23807e-07	2.41423	0.005	0	0.00823636	2.41423
1244	ADH6	3.23807e-07	1.70229	0.005	0	0.00823636	1.70229
1245	CFAP61	3.23807e-07	1.61005	0.005	0	0.00823636	1.61005
1246	RP11-10A14.5	3.23807e-07	1.48989	0.005	0	0.00823636	1.48989
1247	ZNF750	3.23807e-07	1.39754	0.005	0	0.00823636	1.39754
1248	CRISPLD1	3.23807e-07	1.35036	0.005	0	0.00823636	1.35036
1249	LINC00421	3.23807e-07	1.23494	0.005	0	0.00823636	1.23494
1250	HHIPL1	3.23807e-07	0.975979	0.005	0	0.00823636	0.975979
1251	LY9	3.30852e-07	1.38965	0.016	0.002	0.00841556	1.38965
1253	RP11-661A12.5	3.35093e-07	0.720929	0.056	0.021	0.00852343	0.720929
1255	C3orf38	3.4397e-07	-0.663221	0.182	0.267	0.00874923	0.663221
1257	RP11-81H14.2	3.57984e-07	0.981305	0.026	0.006	0.00910569	0.981305
1260	KLHDC8B	3.77273e-07	0.472312	0.247	0.158	0.00959632	0.472312
1261	POM121	3.85703e-07	-0.584198	0.21	0.296	0.00981073	0.584198
1263	GNG2	3.9627e-07	1.58292	0.028	0.007	0.0100795	1.58292
1266	ATP2B4	4.05432e-07	0.759472	0.067	0.027	0.0103126	0.759472
1269	CFAP70	4.18443e-07	1.42912	0.018	0.003	0.0106435	1.42912
1270	CD6	4.19735e-07	0.570395	0.047	0.016	0.0106764	0.570395
1274	DEPTOR	4.31429e-07	1.13617	0.018	0.003	0.0109738	1.13617
1275	CATSPERD	4.35793e-07	1.9274	0.019	0.003	0.0110848	1.9274
1277	CD3G	4.37818e-07	1.28648	0.037	0.011	0.0111363	1.28648
1278	RP5-1180E21.5	4.3862e-07	0.771826	0.072	0.031	0.0111568	0.771826
1279	TMC5	4.42518e-07	1.38746	0.019	0.003	0.0112559	1.38746
1282	KCMF1	4.48211e-07	-0.613914	0.235	0.311	0.0114007	0.613914
1283	CD3E	4.49344e-07	1.56032	0.019	0.003	0.0114295	1.56032
1284	CSF3R	4.50522e-07	1.29673	0.138	0.075	0.0114595	1.29673
1285	DBF4	4.50879e-07	-1.03079	0.098	0.175	0.0114686	1.03079
1286	OSM	4.71061e-07	0.541001	0.189	0.116	0.0119819	0.541001
1287	TAP1	4.72625e-07	0.583401	0.363	0.252	0.0120217	0.583401
1288	ITK	4.78456e-07	1.98404	0.025	0.005	0.01217	1.98404
1292	CHST13	4.99339e-07	0.997148	0.025	0.005	0.0127012	0.997148
1298	GBGT1	5.20948e-07	-0.71014	0.184	0.266	0.0132508	0.71014
1301	SPG20	5.49331e-07	-0.461096	0.408	0.459	0.0139728	0.461096
1302	ZDHHC6	5.50922e-07	-0.46848	0.275	0.354	0.0140132	0.46848
1303	PDE4B	5.53329e-07	0.550764	0.154	0.089	0.0140745	0.550764
1305	LINC00881	5.60017e-07	0.848194	0.053	0.019	0.0142446	0.848194
1306	CHORDC1	5.6029e-07	-0.65828	0.287	0.358	0.0142515	0.65828
1307	SEL1L3	5.69015e-07	0.787991	0.142	0.078	0.0144735	0.787991
1308	RNF11	5.74265e-07	-0.469058	0.327	0.407	0.014607	0.469058
1310	LDLRAD3	5.88356e-07	-1.10745	0.058	0.127	0.0149654	1.10745
1313	BCL6	6.15518e-07	0.420027	0.168	0.098	0.0156563	0.420027
1314	MSMO1	6.3589e-07	-0.701339	0.212	0.297	0.0161745	0.701339
1316	VPS4B	6.63346e-07	0.43998	0.459	0.333	0.0168729	0.43998
1320	SIGLEC9	6.75744e-07	0.482064	0.189	0.113	0.0171882	0.482064
1323	IL10	6.99276e-07	1.59056	0.044	0.015	0.0177868	1.59056
1324	RP11-490M8.1	7.00226e-07	0.663792	0.053	0.02	0.0178109	0.663792
1327	SGPP1	7.26712e-07	-0.401156	0.189	0.279	0.0184846	0.401156
1329	CCDC189	7.36236e-07	0.920156	0.033	0.009	0.0187269	0.920156
1330	GPR65	7.42465e-07	0.429188	0.405	0.304	0.0188853	0.429188
1332	PPM1B	7.53602e-07	-0.458899	0.357	0.42	0.0191686	0.458899
1333	IQCK	7.56276e-07	0.619262	0.07	0.03	0.0192366	0.619262
1340	SLC2A8	8.14309e-07	0.413758	0.217	0.134	0.0207128	0.413758
1342	ZFHX3	8.18858e-07	-0.661917	0.187	0.268	0.0208285	0.661917
1343	BIN1	8.22145e-07	-0.71046	0.214	0.29	0.0209121	0.71046
1344	ELOVL5	8.25819e-07	-0.563406	0.231	0.312	0.0210055	0.563406
1345	ZNF503-AS2	8.27918e-07	1.25935	0.021	0.004	0.0210589	1.25935
1346	DLC1	8.39307e-07	-0.91198	0.089	0.164	0.0213486	0.91198
1348	GOLGA5	8.74351e-07	-0.795664	0.086	0.161	0.02224	0.795664
1350	CTF1	9.10979e-07	1.28032	0.016	0.002	0.0231717	1.28032
1356	PADI2	9.83708e-07	0.767906	0.061	0.025	0.0250216	0.767906
1360	TTC9	1.04069e-06	1.123	0.012	0.001	0.0264711	1.123
1361	CCR6	1.04237e-06	1.08382	0.012	0.001	0.0265138	1.08382
1362	THEM4	1.04527e-06	0.446936	0.135	0.073	0.0265876	0.446936
1363	NDUFAF4	1.06325e-06	-0.532634	0.299	0.367	0.0270449	0.532634
1366	ADO	1.11575e-06	-0.736228	0.105	0.184	0.0283801	0.736228
1368	ID1	1.15102e-06	0.881559	0.098	0.049	0.0292773	0.881559
1371	AQP5	1.18026e-06	2.217	0.009	0.001	0.030021	2.217
1372	DNAJB13	1.18779e-06	1.83533	0.009	0.001	0.0302127	1.83533
1373	CCDC146	1.1895e-06	0.690666	0.032	0.009	0.0302561	0.690666
1374	CYP2R1	1.20025e-06	-0.921055	0.093	0.165	0.0305296	0.921055
1375	C11orf16	1.203e-06	1.38845	0.009	0.001	0.0305996	1.38845
1376	CTD-2012J19.3	1.20556e-06	1.39086	0.009	0.001	0.0306646	1.39086
1377	CEACAM3	1.22983e-06	1.54776	0.03	0.008	0.0312819	1.54776
1379	COX11	1.2606e-06	-0.676402	0.231	0.298	0.0320646	0.676402
1380	MICA	1.28853e-06	-0.703916	0.156	0.231	0.032775	0.703916
1381	LILRA5	1.28912e-06	-0.730789	0.068	0.138	0.03279	0.730789
1384	GOPC	1.34147e-06	0.443418	0.273	0.183	0.0341217	0.443418
1385	2019-03-07	1.34524e-06	-0.524702	0.266	0.341	0.0342174	0.524702
1387	STOX1	1.3722e-06	1.90273	0.011	0.001	0.0349032	1.90273
1389	FDXR	1.38957e-06	0.510423	0.152	0.088	0.035345	0.510423
1390	H1F0	1.40208e-06	-0.87728	0.163	0.237	0.0356632	0.87728
1391	GPR162	1.40518e-06	1.69205	0.025	0.006	0.0357422	1.69205
1392	C8B	1.40698e-06	0.611033	0.154	0.09	0.0357879	0.611033
1394	FNDC5	1.43365e-06	1.18527	0.025	0.006	0.0364662	1.18527
1397	AGAP9	1.45761e-06	1.08146	0.039	0.012	0.0370757	1.08146
1399	PVT1	1.45856e-06	0.896283	0.086	0.041	0.0371	0.896283
1400	SPOCD1	1.47564e-06	-0.428764	0.371	0.443	0.0375343	0.428764
1403	LINC00475	1.50916e-06	0.639503	0.091	0.044	0.038387	0.639503
1405	BCAS2	1.52764e-06	-0.409312	0.399	0.478	0.0388571	0.409312
1408	ERN1	1.54757e-06	0.924604	0.137	0.077	0.0393639	0.924604
1409	POLR2A	1.55204e-06	0.431898	0.299	0.204	0.0394777	0.431898
1414	LINC01033	1.61265e-06	1.3502	0.021	0.004	0.0410195	1.3502
1415	IGSF10	1.61265e-06	0.930639	0.021	0.004	0.0410195	0.930639
1416	TMEM107	1.61504e-06	0.459348	0.245	0.161	0.04108	0.459348
1417	MYOZ1	1.63665e-06	0.485249	0.082	0.038	0.0416297	0.485249
1418	PLA2G7	1.65142e-06	0.896494	0.215	0.144	0.0420055	0.896494
1420	SLA2	1.68143e-06	0.555397	0.021	0.004	0.0427687	0.555397
1426	RPP21	1.76993e-06	0.505806	0.138	0.078	0.0450201	0.505806
1427	TTC39B	1.77301e-06	-0.529203	0.294	0.359	0.0450984	0.529203
1428	MIF-AS1	1.77528e-06	0.917957	0.051	0.019	0.045156	0.917957
1435	B3GNT8	1.85092e-06	1.33614	0.028	0.007	0.0470801	1.33614
1436	C21orf58	1.89124e-06	0.819172	0.028	0.007	0.0481056	0.819172
1439	LINC00623	1.90599e-06	0.520142	0.06	0.024	0.0484809	0.520142
1440	DEGS1	1.91515e-06	-0.432899	0.405	0.461	0.0487138	0.432899

## Sheet: cluster1monocytes
	X	p_val	avg_logFC	pct.1	pct.2	p_val_adj	absavg_logFC
1	HBB	3.31e-283	2.40135	0.356	0.016	8.41e-279	2.40135
2	SCGB3A1	3.21e-227	1.92832	0.636	0.205	8.17e-223	1.92832
3	CXCL3	3.74e-227	-2.00098	0.203	0.736	9.51e-223	2.00098
4	LST1	9.04e-193	1.11733	0.939	0.799	2.3e-188	1.11733
5	FTL	1.39e-187	-0.669363	1	1	3.55e-183	0.669363
6	AC004556.1	4.08e-184	4.81946	0.202	0.002	1.04e-179	4.81946
7	RPL36A	4.26e-168	1.13042	0.857	0.729	1.08e-163	1.13042
8	FCN1	4.07e-164	1.21458	0.761	0.439	1.03e-159	1.21458
9	JUNB	1.53e-157	0.758536	0.933	0.83	3.9e-153	0.758536
10	MRC1	4.72e-156	-1.66624	0.154	0.598	1.2e-151	1.66624
11	CXCL2	1.13e-154	-1.01329	0.331	0.773	2.87e-150	1.01329
12	ICAM3	9.63e-149	1.72941	0.409	0.099	2.45e-144	1.72941
13	HLA-A	3.2e-147	0.607101	0.938	0.895	8.15e-143	0.607101
14	APOBEC3A	3.31e-147	1.60347	0.455	0.129	8.42e-143	1.60347
15	CXCR4	4.42e-135	1.10892	0.743	0.452	1.12e-130	1.10892
16	CTSL	1.98e-134	-1.35991	0.367	0.71	5.05e-130	1.35991
18	HBA2	5.44e-132	3.19602	0.156	0.004	1.38e-127	3.19602
19	VAMP5	1.34e-130	1.42292	0.534	0.21	3.4e-126	1.42292
20	MT-ATP6	4.09e-130	-0.49022	0.974	0.992	1.04e-125	0.49022
21	HLA-DRB1	5.05e-126	1.11209	0.858	0.716	1.28e-121	1.11209
22	CTSD	4.59e-125	-1.18186	0.626	0.823	1.17e-120	1.18186
23	ALOX5AP	2.13e-123	-1.32469	0.299	0.652	5.43e-119	1.32469
24	PHLDA1	3.68e-123	-1.51325	0.187	0.57	9.37e-119	1.51325
25	RPL34	7.98e-123	0.408264	0.991	0.992	2.03e-118	0.408264
26	ANXA5	9.6e-122	-0.73232	0.676	0.862	2.44e-117	0.73232
27	MT-ND4	1.24e-121	-0.470887	0.982	0.994	3.16e-117	0.470887
28	CORO1A	1.45e-119	0.997882	0.747	0.505	3.68e-115	0.997882
29	RPL41	2.12e-114	0.409342	0.992	0.992	5.39e-110	0.409342
30	LGALS3	4.19e-113	-1.05812	0.567	0.784	1.07e-108	1.05812
32	MMP19	2.65e-110	-1.31946	0.208	0.575	6.74e-106	1.31946
33	FABP5	1.61e-107	-1.31168	0.281	0.61	4.1e-103	1.31168
34	CCL20	6.07e-107	-1.56904	0.183	0.536	1.54e-102	1.56904
35	C10orf54	2.63e-105	1.14975	0.587	0.3	6.7e-101	1.14975
36	GPX1	7.21e-105	-0.560282	0.826	0.934	1.83e-100	0.560282
37	VSIG4	4.15e-103	-1.26693	0.189	0.548	1.06e-98	1.26693
38	MTRNR2L1	8e-103	2.76506	0.162	0.014	2.04e-98	2.76506
39	TMEM123	1.65e-102	-1.2175	0.354	0.658	4.21e-98	1.2175
40	LSP1	4.01e-102	1.15839	0.611	0.336	1.02e-97	1.15839
41	GNLY	2.7e-101	1.78325	0.196	0.025	6.86e-97	1.78325
42	CFP	1.14e-98	1.00883	0.563	0.268	2.9e-94	1.00883
43	NOP10	1.49e-98	-0.722453	0.693	0.847	3.8e-94	0.722453
44	CD63	7.26e-98	-0.673142	0.805	0.909	1.85e-93	0.673142
45	CXCL8	1.33e-97	-0.765186	0.292	0.661	3.37e-93	0.765186
46	LIMD2	4.55e-96	1.2737	0.454	0.187	1.16e-91	1.2737
47	COTL1	7.39e-96	0.643034	0.907	0.854	1.88e-91	0.643034
48	CST3	7.62e-95	0.515854	0.956	0.951	1.94e-90	0.515854
49	RAB13	8.44e-94	-1.6119	0.14	0.459	2.15e-89	1.6119
50	CALR	1.3e-92	-1.03574	0.458	0.708	3.3e-88	1.03574
51	CTSB	4.12e-90	-0.703205	0.736	0.878	1.05e-85	0.703205
52	AP1S2	4.54e-89	1.0483	0.691	0.467	1.15e-84	1.0483
53	GPX4	9.1e-89	-0.601253	0.749	0.864	2.32e-84	0.601253
54	RNASET2	1.85e-87	0.854849	0.714	0.514	4.7e-83	0.854849
55	HSP90B1	2.28e-87	-1.06061	0.392	0.655	5.8e-83	1.06061
56	CD163	3.31e-87	-0.911031	0.398	0.698	8.41e-83	0.911031
58	ATP6V1F	5.54e-87	-0.675678	0.678	0.82	1.41e-82	0.675678
59	RPS10	9.89e-86	0.708726	0.836	0.756	2.51e-81	0.708726
60	ALCAM	3.51e-83	-1.54373	0.126	0.425	8.92e-79	1.54373
61	VIM	1.51e-82	-0.487629	0.92	0.962	3.85e-78	0.487629
62	PMP22	6.31e-82	-1.31963	0.149	0.453	1.6e-77	1.31963
63	SCGB1A1	1.88e-80	1.15881	0.639	0.443	4.77e-76	1.15881
64	SELL	3.32e-79	1.55086	0.258	0.067	8.45e-75	1.55086
65	CYP1B1	4.05e-79	-1.62749	0.128	0.418	1.03e-74	1.62749
66	GPNMB	6.87e-79	-0.559538	0.13	0.444	1.75e-74	0.559538
68	SERPINA1	3.48e-78	0.774402	0.745	0.58	8.84e-74	0.774402
69	ISG20	1.19e-77	1.09312	0.476	0.223	3.03e-73	1.09312
70	ACP5	1.6e-77	-0.991227	0.246	0.54	4.08e-73	0.991227
71	RPS29	1.91e-77	0.401714	0.971	0.954	4.87e-73	0.401714
73	SLC16A10	2.88e-76	-1.26678	0.141	0.432	7.33e-72	1.26678
75	FGL2	7.29e-75	0.651583	0.639	0.353	1.85e-70	0.651583
76	HLA-C	2.78e-74	0.405114	0.94	0.905	7.08e-70	0.405114
77	C1QB	3.83e-74	-0.818901	0.24	0.553	9.75e-70	0.818901
78	LILRB2	2.13e-73	1.14393	0.455	0.22	5.41e-69	1.14393
80	IER2	9.39e-73	0.82173	0.613	0.366	2.39e-68	0.82173
81	EMP1	1.6e-72	-0.996545	0.17	0.467	4.07e-68	0.996545
82	FOS	1.82e-72	0.593028	0.858	0.681	4.62e-68	0.593028
83	AP2S1	8.39e-72	-0.69718	0.673	0.799	2.13e-67	0.69718
84	SEC61G	1.66e-71	-0.73677	0.6	0.774	4.22e-67	0.73677
85	CD37	1.68e-71	0.813649	0.658	0.441	4.27e-67	0.813649
86	TPPP3	1.8e-71	2.09428	0.157	0.025	4.57e-67	2.09428
87	BNIP3L	8.65e-71	-1.11674	0.351	0.615	2.2e-66	1.11674
88	SEC61B	9.82e-71	-0.677281	0.636	0.787	2.5e-66	0.677281
89	ZBTB16	1.69e-70	1.46553	0.227	0.057	4.29e-66	1.46553
90	CALM1	1.77e-70	-0.64469	0.68	0.81	4.51e-66	0.64469
91	POU2F2	5.74e-70	1.45901	0.231	0.06	1.46e-65	1.45901
92	SYTL1	1.21e-69	2.19359	0.135	0.017	3.07e-65	2.19359
93	HSP90AA1	4.38e-69	-0.892365	0.737	0.818	1.11e-64	0.892365
94	LMNA	6.39e-69	-0.546787	0.325	0.646	1.63e-64	0.546787
95	IFI6	9.63e-69	-0.954541	0.317	0.576	2.45e-64	0.954541
96	C19orf38	1.34e-68	1.20639	0.319	0.114	3.41e-64	1.20639
97	CSTB	1.6e-68	-0.761387	0.736	0.824	4.08e-64	0.761387
98	GPR183	2.96e-67	-0.52621	0.428	0.721	7.53e-63	0.52621
99	CD81	7.37e-67	-1.08478	0.204	0.471	1.87e-62	1.08478
100	B3GNT5	1.24e-66	-1.25629	0.175	0.444	3.16e-62	1.25629
103	EREG	5.7e-66	-0.876248	0.491	0.726	1.45e-61	0.876248
104	RNASE1	1.91e-65	-1.22012	0.051	0.292	4.85e-61	1.22012
105	PILRA	2.52e-65	1.03486	0.48	0.257	6.41e-61	1.03486
106	RP6-159A1.4	2.71e-65	2.01322	0.156	0.028	6.91e-61	2.01322
107	GLUL	4.9e-64	-0.567024	0.725	0.864	1.25e-59	0.567024
108	SLC25A6	1.06e-63	0.421825	0.897	0.854	2.69e-59	0.421825
109	IFITM2	2.94e-63	0.753482	0.738	0.557	7.48e-59	0.753482
110	C1QA	3.29e-63	-0.707635	0.328	0.605	8.37e-59	0.707635
111	CCL2	3.28e-62	-1.70018	0.055	0.291	8.34e-58	1.70018
112	GCHFR	4.6e-62	-1.59019	0.173	0.415	1.17e-57	1.59019
113	HLA-DRB5	1.04e-61	0.570814	0.724	0.526	2.63e-57	0.570814
114	LRRK2	5.72e-61	1.23731	0.243	0.074	1.45e-56	1.23731
115	VNN1	6.71e-61	2.19709	0.136	0.022	1.71e-56	2.19709
116	NUDT16	8.8e-61	1.14387	0.385	0.178	2.24e-56	1.14387
117	PSMB9	1.41e-60	0.90467	0.581	0.382	3.59e-56	0.90467
118	MARCO	1.46e-60	-1.00669	0.185	0.447	3.73e-56	1.00669
119	MGST3	1.6e-60	-0.810137	0.428	0.632	4.06e-56	0.810137
120	FYB	3.02e-60	0.900059	0.548	0.325	7.68e-56	0.900059
121	DBI	6.55e-60	-0.537131	0.637	0.786	1.67e-55	0.537131
122	C1QC	3.65e-59	-0.604318	0.181	0.461	9.29e-55	0.604318
123	SDC4	1.57e-58	-1.34546	0.11	0.352	3.98e-54	1.34546
124	CALM2	1.63e-58	0.486687	0.908	0.838	4.16e-54	0.486687
125	CD74	6.54e-58	0.656743	0.93	0.888	1.66e-53	0.656743
126	S100A10	2.25e-57	-0.439285	0.884	0.923	5.71e-53	0.439285
128	GLRX	5.69e-57	-0.688418	0.451	0.65	1.45e-52	0.688418
129	LGALS1	5.73e-57	-0.479231	0.928	0.956	1.46e-52	0.479231
130	TESC	6.07e-57	1.40897	0.222	0.067	1.54e-52	1.40897
131	RPL17	6.21e-57	0.692274	0.699	0.536	1.58e-52	0.692274
133	RHEB	1.85e-56	-0.662537	0.397	0.625	4.71e-52	0.662537
134	FAM65B	3.14e-56	0.989599	0.289	0.105	7.97e-52	0.989599
136	HSPA5	1.23e-55	-0.915299	0.346	0.574	3.12e-51	0.915299
138	CACYBP	2.45e-55	-1.27383	0.179	0.406	6.24e-51	1.27383
139	PLIN2	7.45e-55	-0.805008	0.435	0.638	1.89e-50	0.805008
141	AIF1	1.34e-54	0.445532	0.919	0.886	3.4e-50	0.445532
142	SDF2L1	3.81e-54	-1.11592	0.228	0.451	9.69e-50	1.11592
143	TUBB	1.88e-53	-0.799627	0.351	0.566	4.78e-49	0.799627
144	GLDN	2.94e-53	-2.79478	0.014	0.196	7.47e-49	2.79478
146	OSM	5.39e-53	1.08001	0.463	0.268	1.37e-48	1.08001
147	TNFRSF1B	8.19e-53	0.674544	0.612	0.414	2.08e-48	0.674544
148	DUSP4	1.07e-52	-0.969088	0.168	0.405	2.72e-48	0.969088
149	RPS27L	1.86e-52	-0.556977	0.593	0.753	4.74e-48	0.556977
150	MSR1	2.01e-52	-1.10222	0.223	0.454	5.11e-48	1.10222
152	CORO1C	2.24e-51	-1.04328	0.183	0.412	5.69e-47	1.04328
153	HLA-F	2.72e-51	0.899686	0.437	0.235	6.92e-47	0.899686
154	GPR42	2.73e-51	2.14466	0.088	0.009	6.94e-47	2.14466
155	HBA1	2.85e-51	3.91145	0.062	0.002	7.24e-47	3.91145
157	SLCO2B1	7.01e-51	-1.49503	0.076	0.282	1.78e-46	1.49503
159	RARRES3	9.65e-50	1.09042	0.253	0.094	2.46e-45	1.09042
160	HLA-DQA1	1.44e-49	1.07648	0.567	0.387	3.67e-45	1.07648
161	THBS1	1.83e-49	-0.595303	0.572	0.831	4.66e-45	0.595303
162	HLA-E	2.06e-49	0.402806	0.854	0.813	5.25e-45	0.402806
163	RETN	7.21e-49	-1.16438	0.175	0.396	1.83e-44	1.16438
164	MX2	1.56e-48	0.985782	0.308	0.132	3.96e-44	0.985782
165	IDH1	1.69e-48	-1.36435	0.098	0.302	4.3e-44	1.36435
166	EIF5A	2.41e-48	-0.602971	0.371	0.598	6.12e-44	0.602971
167	SEMA6B	7.97e-48	-1.65603	0.06	0.253	2.03e-43	1.65603
168	FABP4	8.34e-48	-1.21972	0.132	0.346	2.12e-43	1.21972
171	CH25H	3.2e-46	-1.48288	0.102	0.302	8.15e-42	1.48288
173	CDA	4.03e-46	1.3451	0.203	0.066	1.03e-41	1.3451
174	CCL5	5e-46	1.97126	0.112	0.02	1.27e-41	1.97126
175	ABL2	6.08e-46	-0.867008	0.172	0.389	1.55e-41	0.867008
176	JAML	9e-46	0.77994	0.416	0.223	2.29e-41	0.77994
177	NAA50	1.24e-45	-1.03587	0.13	0.337	3.15e-41	1.03587
178	AGRP	1.34e-45	-2.01124	0.035	0.209	3.41e-41	2.01124
179	KCNMA1	1.52e-45	-1.4469	0.112	0.309	3.87e-41	1.4469
180	HSPE1	1.83e-45	-0.773742	0.457	0.611	4.66e-41	0.773742
181	LTB	2.44e-45	1.52817	0.161	0.044	6.21e-41	1.52817
182	FOLR3	3.1e-45	2.51858	0.115	0.023	7.88e-41	2.51858
184	LRRC25	1.1e-44	1.29468	0.27	0.117	2.8e-40	1.29468
186	FPR1	2.44e-44	0.719037	0.62	0.475	6.21e-40	0.719037
187	HCLS1	5.42e-44	0.643817	0.589	0.43	1.38e-39	0.643817
188	TUBA1C	6.27e-44	-0.806657	0.247	0.458	1.6e-39	0.806657
189	LGALS2	6.54e-44	0.964393	0.328	0.153	1.66e-39	0.964393
190	PRKCB	8.79e-44	0.946629	0.341	0.166	2.23e-39	0.946629
191	PTPRC	1.02e-43	0.556642	0.696	0.54	2.6e-39	0.556642
192	BEST1	1.09e-43	1.0739	0.361	0.194	2.76e-39	1.0739
193	SNTB1	1.28e-43	-1.69803	0.04	0.21	3.25e-39	1.69803
194	HLA-DPB1	2.18e-43	0.762102	0.79	0.744	5.54e-39	0.762102
195	DAB2	4.04e-43	-0.843551	0.127	0.336	1.03e-38	0.843551
196	MANF	1.06e-42	-1.05372	0.235	0.426	2.69e-38	1.05372
197	CD48	1.19e-42	0.553175	0.536	0.335	3.03e-38	0.553175
198	PDIA6	1.24e-42	-0.782598	0.334	0.523	3.16e-38	0.782598
199	CD164	1.65e-42	-0.618223	0.414	0.598	4.18e-38	0.618223
200	ZNF706	1.88e-42	-0.508518	0.55	0.721	4.77e-38	0.508518
201	EIF3L	2.28e-42	0.634638	0.613	0.458	5.8e-38	0.634638
202	ARHGAP18	2.72e-42	-0.831629	0.177	0.391	6.93e-38	0.831629
203	MCEMP1	2.78e-42	-0.611793	0.328	0.552	7.08e-38	0.611793
205	GADD45GIP1	5.54e-42	-0.654435	0.388	0.58	1.41e-37	0.654435
206	LAMP1	6.88e-42	-0.645971	0.322	0.53	1.75e-37	0.645971
207	PDXK	1.57e-41	-0.762626	0.313	0.501	4e-37	0.762626
208	SECTM1	2.09e-41	1.20358	0.166	0.05	5.31e-37	1.20358
209	CD79B	2.26e-41	1.91624	0.093	0.015	5.75e-37	1.91624
210	PDIA4	3.58e-41	-1.19789	0.141	0.33	9.1e-37	1.19789
211	MEF2C	3.74e-41	1.12459	0.28	0.126	9.51e-37	1.12459
212	TNNT1	3.88e-41	2.11281	0.093	0.015	9.87e-37	2.11281
213	IL3RA	6.34e-41	-1.27771	0.079	0.263	1.61e-36	1.27771
214	CARD16	6.68e-41	0.636547	0.555	0.379	1.7e-36	0.636547
215	PSME2	1.37e-40	0.636343	0.663	0.539	3.49e-36	0.636343
216	CFD	3.3e-40	0.547662	0.665	0.517	8.4e-36	0.547662
217	SPCS3	3.53e-40	-0.669354	0.376	0.567	8.98e-36	0.669354
218	CDH23	3.57e-40	1.67432	0.098	0.018	9.08e-36	1.67432
219	CDKN1C	3.67e-40	1.90028	0.112	0.024	9.32e-36	1.90028
220	CLEC12A	4.02e-40	0.830496	0.395	0.221	1.02e-35	0.830496
221	LILRB3	4.17e-40	0.89192	0.386	0.217	1.06e-35	0.89192
222	IL1B	6.18e-40	-0.835525	0.415	0.615	1.57e-35	0.835525
223	TIPARP	9.3e-40	-0.882967	0.194	0.393	2.37e-35	0.882967
224	LYPD2	2.08e-39	4.32226	0.048	0.001	5.3e-35	4.32226
225	IFI30	2.49e-39	0.691251	0.657	0.53	6.32e-35	0.691251
226	SULT1A1	2.69e-39	1.21105	0.22	0.086	6.83e-35	1.21105
228	RPS4Y1	4.87e-39	-6.49286	0	0.128	1.24e-34	6.49286
229	AOAH	4.88e-39	0.849555	0.247	0.102	1.24e-34	0.849555
230	RGS18	5.55e-39	1.22553	0.162	0.05	1.41e-34	1.22553
231	BTG3	7.66e-39	-1.09665	0.132	0.319	1.95e-34	1.09665
233	ENG	1.05e-38	-0.932437	0.124	0.313	2.66e-34	0.932437
234	CRIP1	1.17e-38	1.39611	0.454	0.31	2.98e-34	1.39611
235	CD55	1.3e-38	0.48277	0.761	0.633	3.3e-34	0.48277
236	IL7R	1.49e-38	-0.801579	0.118	0.307	3.8e-34	0.801579
238	NCEH1	2.22e-38	-1.30935	0.058	0.223	5.64e-34	1.30935
239	NUS1	2.31e-38	-1.06464	0.128	0.313	5.88e-34	1.06464
240	LILRA2	2.52e-38	0.866175	0.29	0.136	6.41e-34	0.866175
241	DPH3	2.61e-38	-0.899739	0.194	0.388	6.64e-34	0.899739
242	TRAF3IP3	2.86e-38	1.38419	0.122	0.029	7.27e-34	1.38419
243	SLC44A1	4.98e-38	-1.04322	0.141	0.329	1.27e-33	1.04322
245	ELL2	5.79e-38	-0.553491	0.343	0.557	1.47e-33	0.553491
247	TRH	6.4e-38	3.37894	0.051	0.003	1.63e-33	3.37894
248	NAP1L1	6.99e-38	0.552644	0.735	0.638	1.78e-33	0.552644
249	PLD4	8.51e-38	1.97427	0.081	0.012	2.17e-33	1.97427
250	C9orf24	1.01e-37	2.51167	0.077	0.011	2.58e-33	2.51167
251	GBP2	1.06e-37	0.999778	0.27	0.123	2.68e-33	0.999778
252	PTP4A3	1.19e-37	1.66941	0.065	0.006	3.03e-33	1.66941
253	ETS2	1.81e-37	-0.44467	0.532	0.719	4.6e-33	0.44467
254	H2AFJ	2.02e-37	-0.642521	0.318	0.52	5.14e-33	0.642521
255	TSPAN32	2.34e-37	1.72733	0.103	0.021	5.95e-33	1.72733
256	PLA2G7	3.16e-37	-0.946759	0.116	0.297	8.03e-33	0.946759
257	FNDC3B	3.33e-37	-0.972724	0.14	0.327	8.47e-33	0.972724
258	LYZ	3.35e-37	0.574614	0.946	0.94	8.52e-33	0.574614
259	TUBA4A	3.69e-37	1.34391	0.222	0.091	9.4e-33	1.34391
260	TKT	4.7e-37	0.565699	0.672	0.543	1.2e-32	0.565699
262	NEK6	1.14e-36	-1.26603	0.079	0.245	2.91e-32	1.26603
265	KDELR2	1.83e-36	-0.685033	0.337	0.518	4.65e-32	0.685033
266	S100A12	1.85e-36	1.10771	0.37	0.209	4.69e-32	1.10771
267	IRF1	2.22e-36	1.13915	0.28	0.138	5.64e-32	1.13915
268	CD59	2.31e-36	-0.693826	0.175	0.372	5.88e-32	0.693826
269	LILRA1	2.94e-36	0.982827	0.241	0.103	7.47e-32	0.982827
270	WARS	2.96e-36	0.788657	0.434	0.271	7.54e-32	0.788657
271	IL1RN	3.04e-36	-0.921334	0.149	0.336	7.74e-32	0.921334
272	FYN	3.1e-36	1.00473	0.232	0.097	7.88e-32	1.00473
273	NDUFV2	3.87e-36	-0.582767	0.433	0.599	9.84e-32	0.582767
274	PPARG	4.57e-36	-1.29045	0.064	0.222	1.16e-31	1.29045
275	SMIM3	1.13e-35	-0.836301	0.166	0.353	2.87e-31	0.836301
277	FAM26F	2.37e-35	0.733839	0.429	0.264	6.03e-31	0.733839
278	HLA-DPA1	2.74e-35	0.632098	0.789	0.759	6.97e-31	0.632098
279	LINC01272	2.9e-35	0.850617	0.58	0.466	7.37e-31	0.850617
280	SPATS2L	3.34e-35	-1.39996	0.065	0.221	8.49e-31	1.39996
281	OLR1	3.57e-35	-0.437636	0.368	0.58	9.09e-31	0.437636
283	PTGS2	7.01e-35	-1.48541	0.076	0.236	1.78e-30	1.48541
284	COX7B	1.43e-34	-0.423074	0.677	0.779	3.64e-30	0.423074
285	SSR3	1.45e-34	-0.587742	0.38	0.56	3.69e-30	0.587742
286	KLF9	1.46e-34	-0.954675	0.118	0.291	3.71e-30	0.954675
288	SERPINB2	2.94e-34	-1.5988	0.116	0.284	7.49e-30	1.5988
290	UGP2	4.42e-34	-0.662262	0.227	0.413	1.12e-29	0.662262
291	TMED5	5.53e-34	-0.667931	0.243	0.436	1.41e-29	0.667931
292	C20orf27	6.28e-34	0.766032	0.417	0.268	1.6e-29	0.766032
294	TNFSF13B	1.12e-33	0.59089	0.512	0.342	2.86e-29	0.59089
295	TCEB1	1.22e-33	-0.532137	0.468	0.62	3.1e-29	0.532137
296	SLC16A6	1.23e-33	-1.58866	0.073	0.224	3.14e-29	1.58866
297	WAS	1.33e-33	0.917805	0.315	0.168	3.38e-29	0.917805
298	PDE4DIP	1.36e-33	-1.20853	0.093	0.252	3.47e-29	1.20853
299	CD9	1.77e-33	-0.584553	0.19	0.387	4.5e-29	0.584553
300	CYP27A1	4.12e-33	-0.6491	0.114	0.292	1.05e-28	0.6491
301	CANX	4.78e-33	-0.540511	0.348	0.536	1.22e-28	0.540511
302	LPXN	5.52e-33	-0.799789	0.157	0.336	1.4e-28	0.799789
303	CYSTM1	6.6e-33	-0.671733	0.252	0.438	1.68e-28	0.671733
305	BIN2	7.3e-33	0.870478	0.298	0.156	1.86e-28	0.870478
306	FBP1	8.25e-33	-0.715658	0.354	0.516	2.1e-28	0.715658
307	GTF3C6	8.55e-33	-0.734154	0.32	0.485	2.17e-28	0.734154
308	GZMB	1.19e-32	1.33104	0.096	0.021	3.02e-28	1.33104
309	BCL3	1.68e-32	0.876882	0.255	0.121	4.28e-28	0.876882
311	CXCL5	3.16e-32	-3.44851	0.008	0.122	8.04e-28	3.44851
312	SLPI	3.33e-32	1.23659	0.236	0.108	8.48e-28	1.23659
313	TMEM154	3.49e-32	1.75951	0.096	0.022	8.87e-28	1.75951
314	TMEM251	3.6e-32	-0.787313	0.115	0.28	9.15e-28	0.787313
315	GSTO1	5.44e-32	-0.418078	0.654	0.76	1.38e-27	0.418078
317	CAPS	8.67e-32	1.93648	0.079	0.015	2.2e-27	1.93648
318	HSPA1A	1.09e-31	-0.838553	0.197	0.378	2.78e-27	0.838553
321	SPP1	1.53e-31	-1.23494	0.044	0.179	3.9e-27	1.23494
322	ID1	1.62e-31	1.31386	0.172	0.066	4.11e-27	1.31386
323	C20orf85	1.71e-31	2.20249	0.06	0.008	4.35e-27	2.20249
325	H2AFY	2.15e-31	-0.419451	0.658	0.747	5.47e-27	0.419451
327	YWHAH	2.82e-31	-0.507523	0.298	0.483	7.16e-27	0.507523
328	CREG1	3.55e-31	-0.648198	0.289	0.466	9.03e-27	0.648198
331	SDC2	4.82e-31	-0.984349	0.113	0.273	1.23e-26	0.984349
332	MT1X	5.54e-31	-0.946938	0.26	0.42	1.41e-26	0.946938
333	CSF3R	8.3e-31	0.984513	0.285	0.149	2.11e-26	0.984513
334	IER3	9.53e-31	-0.479227	0.557	0.718	2.42e-26	0.479227
335	CALU	1.05e-30	-0.910358	0.093	0.248	2.68e-26	0.910358
336	NQO2	1.17e-30	-0.792448	0.194	0.362	2.99e-26	0.792448
337	THEMIS2	1.28e-30	0.599608	0.494	0.347	3.25e-26	0.599608
338	CD86	1.66e-30	0.69657	0.419	0.269	4.22e-26	0.69657
340	GZMH	2.2e-30	2.75689	0.045	0.003	5.6e-26	2.75689
341	CHD1	2.23e-30	0.570349	0.549	0.398	5.66e-26	0.570349
342	ADAM9	2.26e-30	-1.19628	0.093	0.243	5.76e-26	1.19628
343	STAB1	2.47e-30	-1.05115	0.071	0.218	6.28e-26	1.05115
344	PRELID1	2.95e-30	0.45006	0.76	0.708	7.51e-26	0.45006
345	C11orf21	3.08e-30	1.59543	0.092	0.021	7.83e-26	1.59543
347	ACTN1	3.23e-30	-0.763226	0.154	0.323	8.21e-26	0.763226
348	MGST1	3.95e-30	-0.624697	0.162	0.343	1e-25	0.624697
349	LILRB1	5.71e-30	0.914166	0.217	0.096	1.45e-25	0.914166
350	WBP5	1.4e-29	-1.10378	0.081	0.226	3.56e-25	1.10378
351	TCEAL4	1.42e-29	-0.954788	0.128	0.281	3.62e-25	0.954788
352	GSTK1	1.59e-29	0.549734	0.583	0.458	4.04e-25	0.549734
353	TFPI	1.63e-29	-2.55053	0.02	0.133	4.15e-25	2.55053
354	CEBPD	1.7e-29	0.517442	0.697	0.626	4.33e-25	0.517442
355	MTSS1	2.02e-29	0.791277	0.258	0.125	5.14e-25	0.791277
356	ATP5G3	2.03e-29	-0.441382	0.617	0.726	5.15e-25	0.441382
357	HEXB	2.06e-29	-0.51286	0.36	0.531	5.24e-25	0.51286
358	MT1E	2.31e-29	-1.2424	0.132	0.281	5.88e-25	1.2424
359	MS4A4A	2.38e-29	-0.495485	0.306	0.485	6.06e-25	0.495485
360	FAM133B	2.44e-29	0.713618	0.449	0.303	6.2e-25	0.713618
361	MBOAT7	2.55e-29	0.773066	0.243	0.116	6.49e-25	0.773066
362	FGR	2.79e-29	0.506308	0.61	0.487	7.1e-25	0.506308
363	ANKRD28	2.8e-29	-0.969046	0.121	0.274	7.13e-25	0.969046
364	TPM4	3.57e-29	-0.410248	0.453	0.623	9.08e-25	0.410248
365	PTPRE	3.71e-29	0.509844	0.625	0.494	9.44e-25	0.509844
366	FXYD5	4.03e-29	0.458622	0.71	0.627	1.03e-24	0.458622
367	CD1C	4.3e-29	1.31057	0.104	0.028	1.09e-24	1.31057
369	ANXA11	5.14e-29	-0.504907	0.413	0.57	1.31e-24	0.504907
371	GLIPR2	7.12e-29	-0.449487	0.4	0.569	1.81e-24	0.449487
372	GPSM3	7.16e-29	0.43077	0.672	0.57	1.82e-24	0.43077
375	CD109	1.02e-28	-1.9159	0.026	0.142	2.59e-24	1.9159
376	ABCG1	1.15e-28	-1.53024	0.052	0.181	2.92e-24	1.53024
378	INSR	1.42e-28	0.901148	0.192	0.081	3.61e-24	0.901148
379	NDUFA13	1.52e-28	0.554148	0.619	0.505	3.86e-24	0.554148
381	ZNF90	1.83e-28	0.620044	0.475	0.333	4.64e-24	0.620044
382	FMNL1	1.99e-28	0.730488	0.406	0.267	5.06e-24	0.730488
383	HBEGF	2.11e-28	0.424319	0.64	0.5	5.37e-24	0.424319
384	DRAP1	2.13e-28	0.676328	0.529	0.412	5.43e-24	0.676328
387	RPS19BP1	2.64e-28	-0.616804	0.308	0.469	6.7e-24	0.616804
388	DDX21	2.66e-28	0.573776	0.597	0.478	6.77e-24	0.573776
389	RHOH	3.25e-28	-0.938642	0.111	0.26	8.27e-24	0.938642
390	CCL3	3.33e-28	-0.620092	0.146	0.308	8.47e-24	0.620092
391	TMEM38B	4.08e-28	-1.22754	0.063	0.196	1.04e-23	1.22754
392	FPR3	4.63e-28	-0.870202	0.134	0.288	1.18e-23	0.870202
394	GNA15	6.23e-28	-0.607719	0.27	0.448	1.58e-23	0.607719
395	PDK4	7.01e-28	-0.626558	0.134	0.293	1.78e-23	0.626558
396	TRAC	7.93e-28	2.64849	0.048	0.005	2.02e-23	2.64849
397	TNFAIP3	1.06e-27	-0.620445	0.452	0.608	2.7e-23	0.620445
398	VAT1	1.09e-27	-1.00772	0.08	0.221	2.78e-23	1.00772
399	OMG	1.52e-27	2.79672	0.043	0.004	3.86e-23	2.79672
400	CKB	1.64e-27	1.78615	0.089	0.023	4.16e-23	1.78615
401	VKORC1	1.74e-27	-0.655357	0.215	0.381	4.43e-23	0.655357
402	TMED10	2.14e-27	-0.513656	0.35	0.517	5.44e-23	0.513656
403	PET100	3.13e-27	0.700095	0.487	0.353	7.96e-23	0.700095
404	CISD2	3.45e-27	-0.595273	0.238	0.404	8.77e-23	0.595273
406	ICAM2	4.56e-27	0.836053	0.262	0.138	1.16e-22	0.836053
407	RILPL2	5.96e-27	0.424139	0.756	0.66	1.52e-22	0.424139
408	PLEK	6.01e-27	0.719811	0.466	0.324	1.53e-22	0.719811
409	C12orf75	6.32e-27	1.57891	0.081	0.019	1.61e-22	1.57891
412	SCARB2	1.04e-26	-0.770434	0.165	0.318	2.65e-22	0.770434
413	MGP	1.22e-26	-3.09898	0.009	0.106	3.1e-22	3.09898
414	TXNIP	1.24e-26	-0.401639	0.3	0.474	3.14e-22	0.401639
416	HLA-DRA	2.33e-26	0.423951	0.922	0.924	5.93e-22	0.423951
417	PDIA3	2.61e-26	-0.551155	0.404	0.55	6.63e-22	0.551155
418	DUSP2	4.35e-26	0.414272	0.608	0.479	1.11e-21	0.414272
419	CCL7	7.32e-26	-4.30211	0.003	0.092	1.86e-21	4.30211
420	SLC17A5	7.6e-26	-1.154	0.054	0.176	1.93e-21	1.154
421	EVL	8.16e-26	0.744869	0.267	0.141	2.07e-21	0.744869
422	EIF4EBP1	8.16e-26	-0.557519	0.293	0.449	2.08e-21	0.557519
424	CD300A	8.5e-26	0.748662	0.331	0.2	2.16e-21	0.748662
425	ATP6V1D	9.7e-26	-0.651209	0.16	0.317	2.47e-21	0.651209
426	MIR155HG	1.16e-25	-1.784	0.026	0.131	2.95e-21	1.784
427	EPAS1	1.28e-25	-1.01567	0.057	0.181	3.26e-21	1.01567
428	HYOU1	1.37e-25	-1.5924	0.041	0.155	3.49e-21	1.5924
429	STX11	1.97e-25	0.579188	0.565	0.444	5e-21	0.579188
430	HRH2	2.95e-25	0.992132	0.127	0.044	7.51e-21	0.992132
431	ARL6IP1	3.31e-25	-0.455478	0.4	0.548	8.41e-21	0.455478
432	TXNDC17	3.6e-25	-0.550524	0.34	0.487	9.16e-21	0.550524
433	NFKBIA	3.85e-25	-0.409737	0.834	0.893	9.8e-21	0.409737
434	SRP19	4.1e-25	-0.742619	0.171	0.321	1.04e-20	0.742619
435	FGFBP2	4.33e-25	2.38512	0.045	0.005	1.1e-20	2.38512
436	NPL	4.37e-25	-0.727323	0.149	0.3	1.11e-20	0.727323
437	VSTM1	4.54e-25	1.5358	0.072	0.016	1.15e-20	1.5358
438	CYB5A	4.89e-25	-0.840341	0.164	0.309	1.24e-20	0.840341
439	SNX20	5.67e-25	1.05332	0.167	0.071	1.44e-20	1.05332
441	RNF149	6.21e-25	0.474108	0.669	0.575	1.58e-20	0.474108
442	PSMB10	8.33e-25	0.718294	0.34	0.208	2.12e-20	0.718294
443	LILRA5	8.5e-25	0.648698	0.299	0.168	2.16e-20	0.648698
444	PPP1R15B	8.96e-25	-0.581115	0.195	0.353	2.28e-20	0.581115
445	PSME1	1.33e-24	0.407881	0.696	0.623	3.39e-20	0.407881
446	PSMB8	1.36e-24	0.561647	0.523	0.401	3.46e-20	0.561647
447	GPBAR1	1.57e-24	0.895804	0.131	0.048	3.99e-20	0.895804
448	TMIGD3	1.74e-24	-1.33116	0.051	0.166	4.43e-20	1.33116
449	SH2D3C	1.93e-24	1.85698	0.056	0.01	4.9e-20	1.85698
450	WAC-AS1	1.99e-24	1.07372	0.141	0.055	5.06e-20	1.07372
451	CD4	2.23e-24	0.667594	0.305	0.175	5.66e-20	0.667594
452	SRSF5	2.24e-24	0.466147	0.681	0.586	5.71e-20	0.466147
453	KDM6B	2.8e-24	0.558346	0.526	0.397	7.13e-20	0.558346
454	CLTC	2.92e-24	-0.612652	0.213	0.368	7.44e-20	0.612652
455	DUSP3	3.03e-24	-0.77843	0.123	0.263	7.71e-20	0.77843
457	SERPINB1	3.11e-24	0.482146	0.649	0.552	7.91e-20	0.482146
458	GABARAP	3.56e-24	0.975672	0.198	0.095	9.05e-20	0.975672
459	LINC00998	3.75e-24	-0.636916	0.173	0.326	9.55e-20	0.636916
460	ECE1	3.81e-24	1.51757	0.087	0.024	9.68e-20	1.51757
461	SMAP2	5.33e-24	0.493945	0.507	0.381	1.35e-19	0.493945
462	ZNF703	5.37e-24	1.40757	0.129	0.049	1.37e-19	1.40757
463	HLA-DQB1	6.4e-24	0.617008	0.613	0.503	1.63e-19	0.617008
464	NCLN	6.41e-24	-0.8707	0.083	0.21	1.63e-19	0.8707
465	ITGAL	6.74e-24	1.29698	0.135	0.052	1.72e-19	1.29698
467	NME1	8.04e-24	-0.808267	0.188	0.329	2.05e-19	0.808267
468	DNAJC3	8.12e-24	-0.647944	0.213	0.362	2.07e-19	0.647944
469	HLA-DQA2	8.66e-24	0.56122	0.427	0.302	2.2e-19	0.56122
470	PRDX2	9.1e-24	1.05697	0.209	0.104	2.32e-19	1.05697
471	TMEM190	9.65e-24	2.03752	0.053	0.009	2.45e-19	2.03752
473	NCF1	1e-23	0.966185	0.256	0.141	2.54e-19	0.966185
475	CLTA	1.07e-23	-0.423772	0.524	0.645	2.73e-19	0.423772
477	DDIT4	1.11e-23	0.45054	0.601	0.486	2.82e-19	0.45054
478	LYST	1.26e-23	0.904241	0.28	0.163	3.22e-19	0.904241
479	AKNA	1.29e-23	0.773596	0.195	0.092	3.28e-19	0.773596
480	ZNF385A	1.31e-23	0.977187	0.201	0.098	3.33e-19	0.977187
481	SLC25A24	1.43e-23	-0.974444	0.103	0.233	3.64e-19	0.974444
482	GIMAP1	1.68e-23	1.19494	0.107	0.035	4.27e-19	1.19494
483	CTD-2619J13.14	1.88e-23	2.54739	0.04	0.004	4.77e-19	2.54739
484	RMDN3	1.89e-23	-1.12808	0.081	0.203	4.82e-19	1.12808
485	RAC2	2.03e-23	0.642226	0.376	0.252	5.17e-19	0.642226
486	AQP9	2.13e-23	-0.412213	0.252	0.419	5.41e-19	0.412213
488	RNF7	2.74e-23	-0.424031	0.452	0.595	6.97e-19	0.424031
489	ABHD12	2.78e-23	-0.695675	0.155	0.297	7.07e-19	0.695675
493	ABCA1	4.44e-23	-1.23537	0.06	0.175	1.13e-18	1.23537
494	TPST1	4.63e-23	-1.27871	0.02	0.114	1.18e-18	1.27871
495	CCDC107	4.67e-23	-0.659478	0.213	0.359	1.19e-18	0.659478
496	SOWAHC	5.14e-23	-2.05782	0.021	0.114	1.31e-18	2.05782
497	RAB24	5.4e-23	1.39254	0.069	0.016	1.37e-18	1.39254
499	CHPT1	5.79e-23	0.760851	0.339	0.217	1.47e-18	0.760851
500	EPB41L3	8.7e-23	-0.808676	0.169	0.308	2.21e-18	0.808676
504	DNAJB11	1.05e-22	-0.587031	0.236	0.38	2.67e-18	0.587031
507	MPEG1	1.81e-22	0.556263	0.392	0.256	4.61e-18	0.556263
508	TREM2	1.84e-22	-0.545683	0.113	0.252	4.68e-18	0.545683
509	ITGB2-AS1	1.92e-22	1.33392	0.074	0.018	4.88e-18	1.33392
511	FKBP4	2.17e-22	-0.979729	0.104	0.228	5.52e-18	0.979729
512	MYO1F	2.28e-22	0.639656	0.326	0.203	5.79e-18	0.639656
513	PSMD5-AS1	2.8e-22	1.35864	0.102	0.034	7.12e-18	1.35864
514	FAH	2.89e-22	-1.1395	0.055	0.164	7.35e-18	1.1395
515	OXA1L	3.45e-22	0.636408	0.341	0.217	8.79e-18	0.636408
516	MARCKSL1	3.55e-22	0.845578	0.322	0.197	9.04e-18	0.845578
517	DNAJB6	3.96e-22	-0.425425	0.461	0.605	1.01e-17	0.425425
518	SOD2	4.23e-22	-0.482558	0.834	0.898	1.08e-17	0.482558
520	PRDM1	4.48e-22	-1.46192	0.056	0.164	1.14e-17	1.46192
521	IFNGR2	5.46e-22	-0.504884	0.398	0.537	1.39e-17	0.504884
523	TRAM1	5.97e-22	-0.528203	0.297	0.442	1.52e-17	0.528203
524	P2RY13	6.2e-22	1.54733	0.076	0.02	1.58e-17	1.54733
525	CPVL	6.29e-22	0.59826	0.466	0.352	1.6e-17	0.59826
526	HIF1A	6.71e-22	-0.486732	0.375	0.53	1.71e-17	0.486732
527	RP11-452F19.3	6.73e-22	-1.58911	0.034	0.131	1.71e-17	1.58911
528	HNMT	6.84e-22	-0.531434	0.264	0.414	1.74e-17	0.531434
529	RPN1	7.49e-22	-0.547296	0.265	0.415	1.91e-17	0.547296
531	CD3D	1.04e-21	1.86566	0.057	0.012	2.64e-17	1.86566
532	MKNK1	1.28e-21	-0.761997	0.115	0.244	3.26e-17	0.761997
533	RCSD1	1.37e-21	0.948326	0.136	0.055	3.49e-17	0.948326
535	SRGAP1	1.44e-21	0.713873	0.172	0.079	3.66e-17	0.713873
537	C19orf60	1.86e-21	-0.433107	0.351	0.491	4.73e-17	0.433107
538	LACC1	2.05e-21	-1.15245	0.045	0.147	5.2e-17	1.15245
539	TNFRSF8	2.11e-21	1.85506	0.042	0.006	5.37e-17	1.85506
540	JDP2	2.28e-21	1.06462	0.155	0.069	5.8e-17	1.06462
542	NDUFAB1	2.7e-21	-0.524285	0.365	0.495	6.87e-17	0.524285
543	FAM110A	2.85e-21	1.12661	0.126	0.05	7.25e-17	1.12661
545	PSMD14	3.29e-21	-0.849577	0.123	0.249	8.37e-17	0.849577
546	CTD-2020K17.1	4.93e-21	1.25425	0.131	0.054	1.26e-16	1.25425
547	ENPP4	5.18e-21	-1.42178	0.039	0.136	1.32e-16	1.42178
549	QKI	5.57e-21	-0.418425	0.287	0.441	1.42e-16	0.418425
550	GBP4	5.91e-21	1.02331	0.103	0.036	1.5e-16	1.02331
551	DSE	6.23e-21	-0.705923	0.213	0.349	1.59e-16	0.705923
552	ABTB1	6.57e-21	1.0553	0.181	0.088	1.67e-16	1.0553
553	ERICH1	6.97e-21	0.696795	0.281	0.167	1.77e-16	0.696795
554	TMPO	7.87e-21	0.948442	0.189	0.094	2e-16	0.948442
555	TRBC1	8.27e-21	1.71882	0.055	0.011	2.1e-16	1.71882
556	ITGAV	8.68e-21	-1.23557	0.05	0.152	2.21e-16	1.23557
557	CEP170	8.73e-21	-0.731844	0.103	0.223	2.22e-16	0.731844
558	ADGRE2	1.01e-20	0.450908	0.333	0.208	2.58e-16	0.450908
559	SRGAP2B	1.04e-20	1.01179	0.143	0.061	2.63e-16	1.01179
560	CYSLTR2	1.35e-20	1.47615	0.065	0.016	3.43e-16	1.47615
561	DPEP2	1.39e-20	1.26438	0.143	0.062	3.53e-16	1.26438
562	ARL8B	1.56e-20	-0.526311	0.222	0.365	3.97e-16	0.526311
563	CD69	1.58e-20	0.860201	0.138	0.058	4.02e-16	0.860201
564	BPIFB1	1.59e-20	1.54434	0.074	0.02	4.06e-16	1.54434
565	CASP4	1.7e-20	0.613785	0.422	0.301	4.32e-16	0.613785
566	APIP	1.71e-20	-0.74536	0.152	0.28	4.36e-16	0.74536
567	CLEC4E	1.87e-20	0.683228	0.391	0.27	4.76e-16	0.683228
568	TOP1	2.92e-20	0.511542	0.497	0.385	7.42e-16	0.511542
570	RP11-76E17.3	2.98e-20	0.862774	0.165	0.076	7.58e-16	0.862774
571	GNA12	3.05e-20	-0.840804	0.079	0.193	7.75e-16	0.840804
579	TRBC2	4.9e-20	1.64448	0.05	0.009	1.25e-15	1.64448
580	RP11-347P5.1	5.61e-20	1.17427	0.112	0.043	1.43e-15	1.17427
581	GBP1	5.67e-20	1.0223	0.146	0.065	1.44e-15	1.0223
582	MAFF	5.87e-20	-0.473367	0.214	0.357	1.49e-15	0.473367
583	KIF5B	5.93e-20	-0.430831	0.319	0.468	1.51e-15	0.430831
584	DCN	6.5e-20	-2.37582	0.008	0.082	1.65e-15	2.37582
585	FUOM	6.89e-20	-0.565829	0.238	0.379	1.75e-15	0.565829
586	PMAIP1	7.73e-20	0.782255	0.218	0.117	1.97e-15	0.782255
587	INF2	7.76e-20	-1.65646	0.022	0.107	1.97e-15	1.65646
588	SLC39A8	9.17e-20	-1.16555	0.064	0.167	2.33e-15	1.16555
590	CD244	9.31e-20	1.78293	0.038	0.005	2.37e-15	1.78293
591	COLGALT1	1.02e-19	-0.748771	0.122	0.244	2.6e-15	0.748771
592	RRAGD	1.11e-19	-1.27965	0.061	0.161	2.81e-15	1.27965
593	CYFIP1	1.21e-19	-0.693507	0.104	0.221	3.07e-15	0.693507
594	MAPK7	1.38e-19	0.882752	0.143	0.063	3.52e-15	0.882752
595	HSD17B12	1.43e-19	-0.650913	0.11	0.229	3.64e-15	0.650913
596	STAC	1.44e-19	-1.1066	0.02	0.101	3.66e-15	1.1066
598	TMED7	1.55e-19	-0.569556	0.122	0.243	3.94e-15	0.569556
599	SURF4	1.63e-19	-0.642818	0.191	0.322	4.14e-15	0.642818
600	SOAT1	1.64e-19	-0.569791	0.177	0.306	4.18e-15	0.569791
601	ZNF267	1.78e-19	-0.670771	0.143	0.272	4.52e-15	0.670771
602	CLEC5A	1.83e-19	-0.851444	0.078	0.187	4.67e-15	0.851444
604	VMA21	2.25e-19	-0.413386	0.325	0.465	5.72e-15	0.413386
605	TDP2	2.26e-19	-0.907816	0.086	0.196	5.75e-15	0.907816
606	MYDGF	2.42e-19	-0.430155	0.454	0.562	6.15e-15	0.430155
607	P2RX4	2.42e-19	-0.82334	0.132	0.252	6.15e-15	0.82334
608	CXCL1	2.77e-19	-1.54516	0.065	0.166	7.06e-15	1.54516
609	MAPK6	2.8e-19	-0.823006	0.089	0.202	7.13e-15	0.823006
610	FAM3C	2.94e-19	-0.771534	0.093	0.206	7.47e-15	0.771534
611	CCDC167	2.97e-19	-1.10897	0.098	0.207	7.56e-15	1.10897
612	PPIB	3.08e-19	-0.407165	0.49	0.595	7.84e-15	0.407165
613	MT1M	3.21e-19	-1.1622	0.029	0.115	8.17e-15	1.1622
614	ANGPTL4	3.36e-19	-1.37903	0.02	0.101	8.55e-15	1.37903
616	STMN1	3.68e-19	-0.682809	0.103	0.22	9.36e-15	0.682809
617	SLC44A2	3.9e-19	1.15056	0.098	0.035	9.91e-15	1.15056
618	MAT2A	4.13e-19	0.507518	0.537	0.423	1.05e-14	0.507518
619	PLXDC2	4.17e-19	-0.432282	0.234	0.374	1.06e-14	0.432282
620	MEG3	4.28e-19	3.2906	0.027	0.002	1.09e-14	3.2906
621	SULF2	4.39e-19	0.945553	0.131	0.056	1.12e-14	0.945553
622	NEDD9	4.49e-19	0.72143	0.261	0.156	1.14e-14	0.72143
624	SCAND1	4.86e-19	-0.425403	0.39	0.523	1.24e-14	0.425403
626	COLEC12	5.57e-19	-1.03945	0.045	0.139	1.42e-14	1.03945
627	IL1R1	5.95e-19	-1.27916	0.05	0.146	1.51e-14	1.27916
628	CARS2	5.96e-19	1.12864	0.151	0.071	1.52e-14	1.12864
629	2019-03-01	6.13e-19	0.639167	0.239	0.135	1.56e-14	0.639167
630	SAV1	7.19e-19	-1.46421	0.037	0.127	1.83e-14	1.46421
631	LPL	7.35e-19	-1.15299	0.06	0.159	1.87e-14	1.15299
632	TFEC	7.56e-19	-0.670391	0.092	0.204	1.92e-14	0.670391
633	AMIGO2	8.33e-19	-2.08936	0.015	0.09	2.12e-14	2.08936
634	SLC43A2	8.79e-19	0.531403	0.458	0.351	2.23e-14	0.531403
635	CEACAM4	1.02e-18	1.11514	0.122	0.051	2.6e-14	1.11514
636	NGFRAP1	1.05e-18	-1.1479	0.046	0.14	2.68e-14	1.1479
637	RWDD1	1.07e-18	-0.427765	0.318	0.457	2.72e-14	0.427765
638	GIMAP4	1.11e-18	0.849617	0.161	0.077	2.81e-14	0.849617
639	HSPH1	1.12e-18	-0.619074	0.183	0.31	2.85e-14	0.619074
641	IL18R1	1.34e-18	-2.61629	0.011	0.082	3.4e-14	2.61629
642	TMEM126A	1.46e-18	-0.514352	0.181	0.309	3.71e-14	0.514352
643	GPRIN3	1.68e-18	-0.969001	0.076	0.18	4.28e-14	0.969001
644	AGR3	1.71e-18	1.67462	0.054	0.012	4.35e-14	1.67462
646	HPGD	1.76e-18	-1.20381	0.07	0.171	4.47e-14	1.20381
647	ALOX15	1.79e-18	2.78729	0.025	0.001	4.57e-14	2.78729
648	FAM117B	1.91e-18	1.05753	0.069	0.019	4.87e-14	1.05753
649	HSPD1	2.02e-18	-0.48504	0.336	0.463	5.13e-14	0.48504
650	ANKRD11	2.47e-18	0.62094	0.328	0.222	6.28e-14	0.62094
651	IFI35	2.51e-18	0.732444	0.241	0.14	6.38e-14	0.732444
653	IL6	2.78e-18	-2.04721	0.015	0.088	7.08e-14	2.04721
655	HTATIP2	2.84e-18	-0.602366	0.2	0.328	7.22e-14	0.602366
656	TAF9	2.89e-18	-0.584055	0.208	0.34	7.34e-14	0.584055
657	SIRPA	2.93e-18	-0.472543	0.165	0.294	7.45e-14	0.472543
660	TBC1D10C	3.19e-18	1.23038	0.132	0.059	8.13e-14	1.23038
662	TCP1	4.05e-18	-0.567532	0.22	0.347	1.03e-13	0.567532
663	CELF2	4.2e-18	0.45608	0.486	0.373	1.07e-13	0.45608
664	SNX10	4.29e-18	-0.501509	0.387	0.501	1.09e-13	0.501509
665	CYTIP	4.72e-18	0.546031	0.522	0.424	1.2e-13	0.546031
666	PLK3	5.2e-18	0.681658	0.334	0.225	1.32e-13	0.681658
667	HMGA1	5.4e-18	-0.401776	0.273	0.407	1.37e-13	0.401776
669	RASSF5	6.16e-18	0.537579	0.349	0.236	1.57e-13	0.537579
671	UNC93B1	7.49e-18	0.657532	0.291	0.185	1.9e-13	0.657532
673	C14orf142	8.11e-18	-0.90302	0.059	0.155	2.06e-13	0.90302
675	RAB9A	8.43e-18	-0.485144	0.115	0.232	2.15e-13	0.485144
677	LEPROT	9.64e-18	-0.486583	0.274	0.403	2.45e-13	0.486583
678	SP110	1.03e-17	0.95833	0.138	0.063	2.61e-13	0.95833
679	DYNLRB2	1.09e-17	2.78147	0.028	0.003	2.76e-13	2.78147
680	SYS1	1.11e-17	-0.555108	0.151	0.273	2.83e-13	0.555108
681	TMED2	1.18e-17	-0.407978	0.382	0.505	3.01e-13	0.407978
682	MRPS15	1.23e-17	-0.555021	0.238	0.358	3.13e-13	0.555021
683	RP11-166O4.6	1.28e-17	0.948565	0.153	0.075	3.25e-13	0.948565
685	HSD17B4	1.42e-17	-0.726903	0.103	0.212	3.61e-13	0.726903
689	HSD3B7	1.6e-17	-1.05013	0.054	0.146	4.07e-13	1.05013
690	RGL4	1.65e-17	1.68985	0.036	0.006	4.19e-13	1.68985
691	SRGAP2	1.67e-17	0.986354	0.146	0.069	4.26e-13	0.986354
692	CD1E	1.75e-17	1.24114	0.066	0.019	4.46e-13	1.24114
693	MORF4L2	1.79e-17	-0.445606	0.239	0.37	4.55e-13	0.445606
695	CAMTA1	1.81e-17	-0.460608	0.289	0.419	4.6e-13	0.460608
696	CCND3	1.85e-17	0.641438	0.328	0.22	4.7e-13	0.641438
698	GDE1	1.95e-17	-0.683405	0.092	0.196	4.96e-13	0.683405
700	NDUFS6	1.99e-17	-0.427129	0.485	0.592	5.06e-13	0.427129
701	ADRBK1	2.2e-17	0.835063	0.198	0.109	5.6e-13	0.835063
703	TAP1	2.27e-17	0.713799	0.247	0.149	5.78e-13	0.713799
705	LSM3	2.35e-17	-0.432365	0.372	0.498	5.97e-13	0.432365
706	MPP1	2.37e-17	-0.456387	0.256	0.387	6.04e-13	0.456387
707	PHPT1	2.74e-17	-0.432172	0.426	0.535	6.98e-13	0.432172
708	RP5-1171I10.5	2.77e-17	0.676149	0.241	0.143	7.05e-13	0.676149
710	NAGK	2.95e-17	0.583273	0.317	0.209	7.51e-13	0.583273
711	PIK3R5	3.01e-17	-0.879517	0.093	0.197	7.65e-13	0.879517
714	EEF1G	3.32e-17	1.62723	0.056	0.014	8.44e-13	1.62723
718	COA6	5.3e-17	-0.728215	0.131	0.241	1.35e-12	0.728215
719	C1orf132	5.39e-17	1.08058	0.093	0.035	1.37e-12	1.08058
720	PLEKHO1	5.76e-17	0.790713	0.184	0.099	1.47e-12	0.790713
721	BOLA3	6.09e-17	-0.967942	0.081	0.18	1.55e-12	0.967942
723	MGAT4A	6.86e-17	-0.845217	0.093	0.193	1.75e-12	0.845217
724	YWHAG	7.06e-17	-0.493429	0.215	0.341	1.8e-12	0.493429
725	AK6	7.26e-17	-0.755812	0.089	0.191	1.85e-12	0.755812
727	C1orf194	7.5e-17	1.91021	0.04	0.007	1.91e-12	1.91021
728	GPATCH11	8.15e-17	-1.43286	0.031	0.108	2.07e-12	1.43286
729	REEP3	8.19e-17	-0.543684	0.184	0.307	2.08e-12	0.543684
731	PCOLCE2	8.26e-17	-1.88247	0.012	0.078	2.1e-12	1.88247
732	DERL2	9.06e-17	-0.672385	0.129	0.239	2.3e-12	0.672385
733	CYP4F22	9.32e-17	3.67022	0.017	0	2.37e-12	3.67022
735	SEC11C	9.55e-17	-0.743182	0.259	0.365	2.43e-12	0.743182
736	ADAM17	9.78e-17	-0.591224	0.183	0.301	2.49e-12	0.591224
737	MT1G	1.06e-16	-0.872198	0.057	0.147	2.69e-12	0.872198
738	ITGB1BP1	1.06e-16	-0.561391	0.22	0.337	2.69e-12	0.561391
742	MCFD2	1.33e-16	-0.769683	0.109	0.215	3.37e-12	0.769683
745	PRELID3B	1.58e-16	-0.659632	0.136	0.246	4.01e-12	0.659632
747	LRRC59	1.85e-16	-0.653502	0.201	0.317	4.7e-12	0.653502
748	BEX4	1.92e-16	-0.531744	0.137	0.252	4.89e-12	0.531744
750	CX3CR1	2.08e-16	2.29792	0.032	0.005	5.29e-12	2.29792
751	GCSH	2.24e-16	-1.32074	0.045	0.128	5.71e-12	1.32074
752	MRPL18	2.49e-16	-0.556598	0.207	0.323	6.34e-12	0.556598
753	ANXA4	2.5e-16	-0.461551	0.195	0.318	6.35e-12	0.461551
754	FAM45A	2.51e-16	0.547718	0.295	0.192	6.4e-12	0.547718
755	IL2RG	2.52e-16	0.677738	0.179	0.095	6.42e-12	0.677738
756	PGLYRP2	2.59e-16	2.04977	0.026	0.003	6.59e-12	2.04977
757	RPH3A	2.61e-16	1.8462	0.027	0.003	6.63e-12	1.8462
758	IL10	2.68e-16	-1.30832	0.102	0.198	6.8e-12	1.30832
760	ZMIZ1	2.89e-16	-0.819849	0.087	0.187	7.35e-12	0.819849
762	MRPL51	2.92e-16	-0.461308	0.377	0.485	7.44e-12	0.461308
763	CSRNP1	3.15e-16	0.574828	0.37	0.259	8.02e-12	0.574828
764	PTEN	3.2e-16	0.510738	0.363	0.252	8.15e-12	0.510738
765	MPHOSPH6	3.32e-16	-0.444762	0.33	0.471	8.46e-12	0.444762
766	SERINC2	3.54e-16	-1.12878	0.044	0.127	8.99e-12	1.12878
767	OSTM1	3.65e-16	-0.598534	0.121	0.229	9.29e-12	0.598534
768	GGCT	4.46e-16	-0.6153	0.126	0.232	1.13e-11	0.6153
770	RASSF4	4.84e-16	0.909126	0.191	0.107	1.23e-11	0.909126
772	ASPH	6.5e-16	-0.663068	0.117	0.224	1.65e-11	0.663068
774	C15orf48	6.84e-16	-0.603341	0.275	0.414	1.74e-11	0.603341
775	PPP2CB	6.98e-16	-0.778742	0.091	0.19	1.78e-11	0.778742
776	RNASE2	8.24e-16	-0.90758	0.079	0.172	2.1e-11	0.90758
777	TMEM70	8.3e-16	-0.547634	0.182	0.297	2.11e-11	0.547634
778	SEL1L	8.79e-16	-0.646599	0.119	0.226	2.24e-11	0.646599
779	STARD3NL	8.85e-16	-0.474569	0.175	0.288	2.25e-11	0.474569
780	EIF4E	8.93e-16	-0.460608	0.229	0.355	2.27e-11	0.460608
782	ST14	9.85e-16	-0.770128	0.098	0.197	2.51e-11	0.770128
783	MAN2A2	1.03e-15	0.764632	0.151	0.076	2.61e-11	0.764632
784	RPL22L1	1.08e-15	-0.448324	0.348	0.462	2.75e-11	0.448324
786	PNPLA6	1.12e-15	-0.411533	0.128	0.239	2.84e-11	0.411533
787	FAM103A1	1.12e-15	-0.541804	0.124	0.232	2.86e-11	0.541804
788	CPPED1	1.15e-15	0.735315	0.271	0.177	2.93e-11	0.735315
789	NUCB2	1.16e-15	-0.939929	0.096	0.19	2.96e-11	0.939929
790	TPRA1	1.19e-15	-0.980339	0.077	0.169	3.03e-11	0.980339
791	UBXN2B	1.25e-15	-0.52168	0.135	0.246	3.17e-11	0.52168
792	SEC61A1	1.35e-15	-0.671315	0.127	0.233	3.44e-11	0.671315
793	FFAR2	1.4e-15	1.11633	0.065	0.02	3.57e-11	1.11633
794	TMEM60	1.5e-15	-0.782306	0.062	0.149	3.82e-11	0.782306
796	ARHGEF1	1.68e-15	0.672355	0.209	0.122	4.28e-11	0.672355
797	MCM5	1.69e-15	1.06205	0.097	0.039	4.3e-11	1.06205
798	SLC7A11	1.71e-15	-2.423	0.011	0.071	4.34e-11	2.423
799	PRAM1	1.73e-15	0.924515	0.168	0.091	4.41e-11	0.924515
800	RTCA	2.06e-15	-0.603112	0.107	0.207	5.23e-11	0.603112
801	ENOSF1	2.74e-15	-0.989758	0.059	0.143	6.96e-11	0.989758
802	IRAK1	3.27e-15	-0.438175	0.157	0.271	8.33e-11	0.438175
804	EIF2AK2	3.49e-15	-0.731928	0.081	0.174	8.88e-11	0.731928
805	SON	3.66e-15	0.412014	0.593	0.501	9.3e-11	0.412014
806	FOXP1	3.86e-15	0.705818	0.234	0.146	9.82e-11	0.705818
807	HES4	4.07e-15	0.500573	0.314	0.212	1.04e-10	0.500573
808	ARFGAP3	4.14e-15	-0.558622	0.184	0.296	1.05e-10	0.558622
809	RXRA	4.21e-15	0.700316	0.29	0.198	1.07e-10	0.700316
811	SPHK1	4.49e-15	-0.692774	0.099	0.195	1.14e-10	0.692774
812	SNX8	4.53e-15	-0.652856	0.119	0.221	1.15e-10	0.652856
813	ANKRD22	4.57e-15	1.10012	0.06	0.018	1.16e-10	1.10012
814	MIS18BP1	5.26e-15	0.669889	0.281	0.188	1.34e-10	0.669889
815	TNIP3	5.33e-15	-2.76401	0.005	0.059	1.35e-10	2.76401
816	SOCS6	5.67e-15	-1.72813	0.021	0.086	1.44e-10	1.72813
817	APBB1IP	5.73e-15	0.756837	0.224	0.137	1.46e-10	0.756837
818	NAAA	6.23e-15	0.596428	0.356	0.259	1.58e-10	0.596428
819	SCCPDH	6.34e-15	-0.523846	0.117	0.217	1.61e-10	0.523846
820	EML4	6.36e-15	-0.548236	0.179	0.288	1.62e-10	0.548236
821	FAM89A	6.5e-15	-0.86501	0.041	0.118	1.65e-10	0.86501
822	MTRNR2L8	6.62e-15	-0.418229	0.128	0.231	1.68e-10	0.418229
823	CD1D	7.23e-15	0.91303	0.099	0.042	1.84e-10	0.91303
824	HSD17B11	7.31e-15	0.479466	0.405	0.3	1.86e-10	0.479466
825	FAM89B	7.45e-15	0.898785	0.138	0.069	1.89e-10	0.898785
826	LKAAEAR1	7.47e-15	2.62294	0.021	0.001	1.9e-10	2.62294
827	GZMA	7.49e-15	1.65803	0.041	0.009	1.91e-10	1.65803
829	MRPL41	8.23e-15	-0.414628	0.352	0.46	2.09e-10	0.414628
830	DYNLT3	8.51e-15	-0.469214	0.104	0.202	2.17e-10	0.469214
831	STOM	8.52e-15	-0.569351	0.165	0.272	2.17e-10	0.569351
832	MIR3945HG	8.66e-15	-0.614999	0.196	0.306	2.2e-10	0.614999
833	LINC00877	8.69e-15	0.908724	0.099	0.042	2.21e-10	0.908724
834	TMEM30A	8.75e-15	-0.543627	0.154	0.262	2.23e-10	0.543627
837	RSPH1	9.21e-15	2.36565	0.037	0.007	2.34e-10	2.36565
839	NDUFA7	9.61e-15	1.03501	0.149	0.078	2.45e-10	1.03501
840	RASGRP2	9.87e-15	0.529284	0.213	0.126	2.51e-10	0.529284
841	UFM1	1.07e-14	-0.442151	0.261	0.38	2.73e-10	0.442151
842	EIF1AY	1.13e-14	-4.80613	0	0.048	2.86e-10	4.80613
843	CTNNA1	1.13e-14	-0.571006	0.213	0.329	2.89e-10	0.571006
844	ZDHHC1	1.35e-14	1.52696	0.043	0.01	3.44e-10	1.52696
845	PECAM1	1.36e-14	0.5615	0.321	0.224	3.45e-10	0.5615
846	RAB37	1.59e-14	1.78263	0.026	0.003	4.04e-10	1.78263
847	TRIM25	1.59e-14	-0.534564	0.129	0.233	4.04e-10	0.534564
848	UPK3A	1.6e-14	1.33589	0.043	0.01	4.07e-10	1.33589
850	RASGEF1B	1.87e-14	-0.424791	0.232	0.35	4.75e-10	0.424791
851	RAD23B	1.93e-14	-0.512768	0.193	0.302	4.91e-10	0.512768
853	MTUS1	1.96e-14	-3.50838	0.002	0.05	4.97e-10	3.50838
854	NR4A1	1.99e-14	0.43055	0.482	0.382	5.06e-10	0.43055
855	WSB2	2.02e-14	-0.766225	0.079	0.168	5.13e-10	0.766225
856	PAIP1	2.13e-14	-0.703668	0.12	0.217	5.42e-10	0.703668
858	MRPS16	2.28e-14	-0.562639	0.205	0.316	5.8e-10	0.562639
860	POLR2I	2.4e-14	-0.474945	0.175	0.286	6.12e-10	0.474945
862	AIMP1	2.65e-14	-0.556436	0.203	0.313	6.74e-10	0.556436
864	TFDP1	3.43e-14	-0.42444	0.194	0.311	8.72e-10	0.42444
865	OTOA	3.7e-14	-0.93983	0.053	0.132	9.41e-10	0.93983
866	TACSTD2	4.08e-14	1.28134	0.064	0.021	1.04e-09	1.28134
869	IRF2	5.35e-14	0.843957	0.145	0.076	1.36e-09	0.843957
870	ARRDC1	5.36e-14	0.752266	0.191	0.113	1.36e-09	0.752266
872	HCK	5.58e-14	0.528941	0.452	0.37	1.42e-09	0.528941
873	IRF5	5.71e-14	-1.08083	0.045	0.119	1.45e-09	1.08083
874	FGFR1OP2	5.72e-14	-0.452653	0.169	0.275	1.46e-09	0.452653
875	TPRKB	5.89e-14	-0.513354	0.179	0.289	1.5e-09	0.513354
877	VEGFB	6.08e-14	-1.36811	0.041	0.111	1.55e-09	1.36811
886	PLIN3	1.34e-13	-0.466312	0.202	0.312	3.4e-09	0.466312
887	HTRA1	1.37e-13	-1.51828	0.011	0.065	3.5e-09	1.51828
888	RARA	1.38e-13	0.631695	0.322	0.235	3.5e-09	0.631695
889	XPO1	1.4e-13	-0.798452	0.09	0.178	3.55e-09	0.798452
890	CHML	1.43e-13	-0.749142	0.088	0.176	3.63e-09	0.749142
891	SMARCD3	1.44e-13	1.01081	0.076	0.029	3.67e-09	1.01081
892	SIGLEC14	1.48e-13	-0.831655	0.069	0.151	3.76e-09	0.831655
893	CHCHD1	1.53e-13	-0.47722	0.179	0.282	3.89e-09	0.47722
896	PAG1	1.73e-13	0.455663	0.364	0.275	4.39e-09	0.455663
897	ACVRL1	1.73e-13	-1.64049	0.02	0.079	4.4e-09	1.64049
898	TFG	1.76e-13	-0.757062	0.129	0.222	4.47e-09	0.757062
899	INPP5D	1.77e-13	0.782196	0.12	0.058	4.51e-09	0.782196
900	CYTH1	1.82e-13	-0.535866	0.206	0.311	4.64e-09	0.535866
901	DDX3Y	1.95e-13	-4.77606	0	0.043	4.96e-09	4.77606
902	LSM1	2.05e-13	-0.505023	0.185	0.29	5.21e-09	0.505023
904	SLC11A2	2.14e-13	-1.00069	0.048	0.122	5.45e-09	1.00069
905	RBM17	2.23e-13	-0.496357	0.23	0.337	5.66e-09	0.496357
906	AKIRIN2	2.26e-13	0.529211	0.431	0.351	5.75e-09	0.529211
907	HES1	2.33e-13	0.644757	0.229	0.145	5.93e-09	0.644757
908	ARHGEF40	2.38e-13	1.01028	0.119	0.059	6.06e-09	1.01028
909	GLO1	2.38e-13	-0.557144	0.127	0.225	6.06e-09	0.557144
910	DOCK4	2.38e-13	-1.36286	0.036	0.102	6.06e-09	1.36286
911	UBE2K	2.47e-13	-0.445732	0.203	0.313	6.28e-09	0.445732
912	SPRED1	2.5e-13	-0.970196	0.052	0.127	6.35e-09	0.970196
915	SNAI1	2.87e-13	0.941746	0.133	0.069	7.29e-09	0.941746
916	ARRDC4	2.87e-13	-0.990708	0.034	0.101	7.3e-09	0.990708
917	VNN2	2.92e-13	0.746939	0.093	0.04	7.43e-09	0.746939
918	APOBEC3G	2.93e-13	0.885512	0.116	0.056	7.46e-09	0.885512
919	PAPSS1	2.95e-13	-0.456766	0.125	0.221	7.51e-09	0.456766
920	CLDN5	3.1e-13	-2.67716	0.004	0.051	7.89e-09	2.67716
921	GNG2	3.14e-13	0.618964	0.165	0.093	7.99e-09	0.618964
922	NRAS	3.15e-13	-0.441775	0.105	0.196	8.01e-09	0.441775
923	MT1F	3.17e-13	-0.572755	0.102	0.193	8.07e-09	0.572755
926	GLRX2	3.26e-13	-0.653198	0.116	0.208	8.28e-09	0.653198
927	OLFML2B	3.29e-13	-1.5933	0.021	0.08	8.37e-09	1.5933
929	SPARCL1	3.41e-13	-3.50804	0.002	0.048	8.67e-09	3.50804
930	HSPA13	3.48e-13	-0.765061	0.046	0.119	8.86e-09	0.765061
931	ATP1A1	3.56e-13	0.441257	0.475	0.396	9.06e-09	0.441257
932	YKT6	3.62e-13	-0.570363	0.083	0.168	9.22e-09	0.570363
933	TCEAL8	3.68e-13	-0.575754	0.122	0.215	9.36e-09	0.575754
934	HGSNAT	3.84e-13	0.534125	0.27	0.179	9.77e-09	0.534125
935	GSDMD	4e-13	0.50219	0.286	0.195	1.02e-08	0.50219
936	JUND	4.1e-13	0.445932	0.586	0.506	1.04e-08	0.445932
937	MTCH2	4.47e-13	-0.466453	0.228	0.333	1.14e-08	0.466453
938	LHFPL2	4.5e-13	-0.896174	0.062	0.138	1.14e-08	0.896174
940	OPN3	4.69e-13	-0.40176	0.182	0.289	1.19e-08	0.40176
941	CCT6A	4.87e-13	-0.447911	0.278	0.382	1.24e-08	0.447911
942	FAM195A	4.91e-13	-0.562232	0.154	0.253	1.25e-08	0.562232
943	METTL5	4.97e-13	-0.50786	0.117	0.21	1.26e-08	0.50786
944	P2RY2	5.13e-13	0.947139	0.053	0.016	1.3e-08	0.947139
945	UNC119	5.28e-13	0.685843	0.175	0.101	1.34e-08	0.685843
946	CYFIP2	5.29e-13	0.924073	0.089	0.038	1.35e-08	0.924073
947	TNS1	5.46e-13	-2.59972	0.009	0.059	1.39e-08	2.59972
950	C9orf116	5.51e-13	1.9737	0.026	0.004	1.4e-08	1.9737
951	ZDHHC3	6e-13	-0.550669	0.109	0.2	1.53e-08	0.550669
952	STT3B	6.98e-13	-0.469922	0.164	0.266	1.78e-08	0.469922
955	PLA2G16	7.47e-13	-0.488822	0.117	0.209	1.9e-08	0.488822
956	TSPAN1	7.7e-13	1.70435	0.036	0.008	1.96e-08	1.70435
957	RP11-514O12.4	8.14e-13	1.80007	0.044	0.012	2.07e-08	1.80007
959	SDSL	8.7e-13	-0.695287	0.113	0.202	2.21e-08	0.695287
960	POLD4	8.75e-13	0.830861	0.109	0.052	2.23e-08	0.830861
961	SCIMP	8.91e-13	0.698946	0.207	0.13	2.27e-08	0.698946
962	FRMD4A	9.15e-13	-1.0899	0.046	0.116	2.33e-08	1.0899
963	DOCK5	9.22e-13	0.734758	0.154	0.085	2.34e-08	0.734758
964	PCBD1	9.48e-13	-0.603469	0.176	0.273	2.41e-08	0.603469
965	PON2	9.74e-13	-0.964509	0.046	0.117	2.48e-08	0.964509
966	H1F0	1.02e-12	-1.10279	0.054	0.125	2.6e-08	1.10279
967	SGK3	1.03e-12	-0.803571	0.062	0.138	2.62e-08	0.803571
968	PLPP3	1.12e-12	-1.12419	0.03	0.092	2.85e-08	1.12419
969	RP11-1094M14.11	1.13e-12	-0.509455	0.036	0.101	2.86e-08	0.509455
973	TGFBR1	1.3e-12	-0.427304	0.078	0.16	3.3e-08	0.427304
975	ORMDL2	1.31e-12	-0.408028	0.262	0.368	3.34e-08	0.408028
977	ADIRF	1.39e-12	-1.83792	0.01	0.06	3.52e-08	1.83792
978	CHST15	1.39e-12	0.702498	0.117	0.058	3.53e-08	0.702498
980	RP11-76E17.4	1.45e-12	2.79086	0.013	0	3.68e-08	2.79086
981	ODC1	1.51e-12	-0.712426	0.134	0.225	3.84e-08	0.712426
983	PHB	1.57e-12	-0.483155	0.256	0.358	3.98e-08	0.483155
984	TSC22D1	1.58e-12	-0.639734	0.098	0.184	4.01e-08	0.639734
985	SEC24D	1.62e-12	-0.724219	0.077	0.156	4.11e-08	0.724219
986	AAED1	1.64e-12	-0.49765	0.233	0.337	4.18e-08	0.49765
987	FAM183A	1.68e-12	2.12424	0.031	0.006	4.26e-08	2.12424
988	SEC22B	1.7e-12	-0.688195	0.102	0.187	4.34e-08	0.688195
989	PAFAH1B2	1.76e-12	-0.509766	0.146	0.244	4.48e-08	0.509766
994	ATG2A	1.96e-12	0.661892	0.152	0.085	4.99e-08	0.661892
995	NPC1	2.02e-12	-0.822198	0.054	0.126	5.14e-08	0.822198
996	HAUS2	2.14e-12	-0.81941	0.05	0.121	5.43e-08	0.81941
997	FFAR3	2.39e-12	0.828184	0.085	0.036	6.08e-08	0.828184
998	SLA	2.46e-12	0.440761	0.478	0.395	6.27e-08	0.440761
999	CREB3L2	2.56e-12	-1.17212	0.04	0.104	6.52e-08	1.17212
1000	SMIM19	2.61e-12	-0.601495	0.129	0.219	6.63e-08	0.601495
1001	KIFC3	2.66e-12	-0.996078	0.036	0.1	6.77e-08	0.996078
1002	MFF	2.76e-12	-0.4853	0.181	0.283	7.02e-08	0.4853
1003	UBALD2	2.8e-12	-0.556439	0.23	0.33	7.13e-08	0.556439
1004	CLIC4	2.96e-12	-0.930288	0.081	0.16	7.52e-08	0.930288
1005	PSMD7	3.01e-12	-0.435339	0.299	0.398	7.66e-08	0.435339
1006	HEY1	3.01e-12	-2.85439	0.004	0.048	7.67e-08	2.85439
1007	SLC35B1	3.05e-12	-0.602836	0.132	0.223	7.77e-08	0.602836
1008	SLC2A6	3.19e-12	0.618697	0.117	0.059	8.11e-08	0.618697
1009	ZDHHC20	3.31e-12	-0.437688	0.167	0.266	8.41e-08	0.437688
1012	HDDC2	3.39e-12	-0.533811	0.141	0.234	8.61e-08	0.533811
1013	SH3PXD2B	3.48e-12	-0.827715	0.074	0.151	8.84e-08	0.827715
1014	STAT1	3.48e-12	0.699284	0.267	0.187	8.86e-08	0.699284
1015	ARMC8	3.49e-12	-0.62985	0.092	0.176	8.87e-08	0.62985
1017	BIN1	3.71e-12	-0.565946	0.105	0.191	9.43e-08	0.565946
1018	F13A1	3.84e-12	-0.950988	0.068	0.143	9.78e-08	0.950988
1020	NRP1	3.89e-12	-0.866666	0.06	0.132	9.9e-08	0.866666
1021	ADH5	4.15e-12	-0.649535	0.1	0.183	1.05e-07	0.649535
1022	TMEM236	4.16e-12	-1.42331	0.012	0.061	1.06e-07	1.42331
1023	CD1B	4.28e-12	1.37759	0.038	0.01	1.09e-07	1.37759
1025	SPTLC2	4.47e-12	0.604061	0.203	0.128	1.14e-07	0.604061
1026	IRF7	4.53e-12	0.526532	0.348	0.26	1.15e-07	0.526532
1027	STK4	4.62e-12	0.568496	0.334	0.247	1.18e-07	0.568496
1028	SNN	4.88e-12	0.610571	0.218	0.141	1.24e-07	0.610571
1029	MPLKIP	4.92e-12	-0.61021	0.163	0.257	1.25e-07	0.61021
1030	CD300LB	4.95e-12	1.19612	0.047	0.014	1.26e-07	1.19612
1031	TSPAN19	5.22e-12	2.1089	0.017	0.001	1.33e-07	2.1089
1032	TRDC	5.3e-12	2.3309	0.017	0.001	1.35e-07	2.3309
1034	PADI4	5.56e-12	1.58017	0.043	0.012	1.41e-07	1.58017
1035	IRF9	5.7e-12	1.17061	0.081	0.035	1.45e-07	1.17061
1036	WDR74	5.88e-12	0.997651	0.125	0.066	1.49e-07	0.997651
1038	AKAP9	6.39e-12	0.5302	0.243	0.163	1.63e-07	0.5302
1039	CD300E	6.39e-12	-0.529384	0.345	0.44	1.63e-07	0.529384
1041	RRAGC	6.68e-12	-0.567018	0.136	0.227	1.7e-07	0.567018
1044	AQP3	6.84e-12	-1.1604	0.042	0.106	1.74e-07	1.1604
1045	DENND4C	7.06e-12	-1.07392	0.031	0.092	1.8e-07	1.07392
1046	ANKRD44	7.23e-12	0.824934	0.151	0.086	1.84e-07	0.824934
1047	FLVCR2	7.3e-12	-0.908795	0.054	0.123	1.86e-07	0.908795
1048	CAB39	7.44e-12	-0.428846	0.148	0.245	1.89e-07	0.428846
1050	DEFB1	7.5e-12	-1.14386	0.023	0.079	1.91e-07	1.14386
1051	ITGA5	8e-12	-0.460786	0.095	0.178	2.04e-07	0.460786
1052	CBFA2T3	8.03e-12	2.04211	0.027	0.005	2.04e-07	2.04211
1055	ADGRE1	8.76e-12	0.648418	0.074	0.03	2.23e-07	0.648418
1056	IL1A	8.91e-12	-1.87516	0.009	0.055	2.27e-07	1.87516
1060	PPM1N	1.05e-11	1.09107	0.077	0.033	2.68e-07	1.09107
1061	DNAAF1	1.05e-11	0.667346	0.108	0.053	2.68e-07	0.667346
1062	COPRS	1.11e-11	-0.573619	0.093	0.175	2.82e-07	0.573619
1063	DNASE2	1.12e-11	-0.499966	0.136	0.227	2.86e-07	0.499966
1065	ALAS1	1.15e-11	-1.05609	0.044	0.108	2.93e-07	1.05609
1068	ZNF276	1.2e-11	1.24949	0.089	0.041	3.05e-07	1.24949
1069	MS4A8	1.37e-11	1.66365	0.024	0.004	3.48e-07	1.66365
1071	GPRC5C	1.52e-11	1.52102	0.031	0.007	3.86e-07	1.52102
1073	CCT4	1.54e-11	-0.425902	0.26	0.36	3.91e-07	0.425902
1074	SEC14L1	1.55e-11	0.432621	0.366	0.279	3.93e-07	0.432621
1075	NLRP1	1.56e-11	1.15219	0.076	0.032	3.98e-07	1.15219
1080	ACER3	1.74e-11	-0.419502	0.138	0.227	4.44e-07	0.419502
1082	POP7	1.91e-11	-0.719067	0.063	0.133	4.86e-07	0.719067
1085	KIAA0513	2.01e-11	1.04496	0.095	0.046	5.11e-07	1.04496
1086	SRGAP2C	2.03e-11	0.691477	0.122	0.064	5.15e-07	0.691477
1087	LRCH4	2.04e-11	0.473451	0.218	0.142	5.18e-07	0.473451
1088	MESDC1	2.09e-11	-0.519323	0.168	0.261	5.32e-07	0.519323
1089	CDC26	2.1e-11	-0.408662	0.227	0.327	5.33e-07	0.408662
1090	TTC39C	2.11e-11	-0.783493	0.051	0.118	5.38e-07	0.783493
1092	TES	2.23e-11	0.446607	0.349	0.263	5.68e-07	0.446607
1093	C12orf49	2.26e-11	-0.7486	0.079	0.154	5.75e-07	0.7486
1094	NUDCD2	2.29e-11	-0.627296	0.117	0.2	5.82e-07	0.627296
1095	DRAM1	2.44e-11	-0.608628	0.101	0.18	6.2e-07	0.608628
1096	ATP2A2	2.62e-11	-0.401497	0.192	0.288	6.67e-07	0.401497
1097	AHR	2.63e-11	-0.405026	0.14	0.229	6.68e-07	0.405026
1099	BPIFA1	2.7e-11	2.3307	0.016	0.001	6.86e-07	2.3307
1100	WASF2	2.7e-11	0.404429	0.47	0.398	6.87e-07	0.404429
1103	ASGR2	2.74e-11	0.765059	0.068	0.027	6.98e-07	0.765059
1106	GMPPB	2.94e-11	-0.829593	0.073	0.145	7.47e-07	0.829593
1107	FNDC3A	2.97e-11	-0.561055	0.11	0.192	7.55e-07	0.561055
1108	EI24	3.1e-11	-0.595086	0.091	0.169	7.88e-07	0.595086
1109	RAP1GAP2	3.1e-11	1.55543	0.043	0.013	7.89e-07	1.55543
1110	PLEKHF2	3.13e-11	-0.710615	0.053	0.121	7.96e-07	0.710615
1111	PIFO	3.13e-11	2.41832	0.022	0.003	7.96e-07	2.41832
1112	ANKRD13D	3.26e-11	0.86564	0.093	0.044	8.28e-07	0.86564
1115	MNDA	3.41e-11	0.612216	0.563	0.496	8.68e-07	0.612216
1117	TIMP4	3.51e-11	-4.52862	0	0.035	8.92e-07	4.52862
1119	CCL21	3.63e-11	-1.96606	0.005	0.045	9.23e-07	1.96606
1120	PARVG	3.68e-11	0.456539	0.306	0.222	9.35e-07	0.456539
1121	SPINK1	3.76e-11	-4.48477	0.001	0.037	9.57e-07	4.48477
1122	CARD9	3.92e-11	0.905133	0.099	0.049	9.97e-07	0.905133
1123	SIGLEC1	4.03e-11	-0.817506	0.041	0.103	1.02e-06	0.817506
1124	TNS3	4.45e-11	-0.660511	0.073	0.145	1.13e-06	0.660511
1125	RRAS	4.5e-11	0.845493	0.108	0.055	1.14e-06	0.845493
1126	ARL4C	4.51e-11	-0.563065	0.217	0.308	1.15e-06	0.563065
1127	GTPBP1	4.58e-11	0.771994	0.115	0.06	1.16e-06	0.771994
1128	TMEM53	4.59e-11	-0.975948	0.038	0.097	1.17e-06	0.975948
1129	LINC00937	4.78e-11	1.15853	0.072	0.031	1.22e-06	1.15853
1131	ABHD17C	5.15e-11	-0.997305	0.015	0.063	1.31e-06	0.997305
1132	TBC1D8	5.17e-11	1.02713	0.084	0.039	1.31e-06	1.02713
1133	PLA2G4C	5.28e-11	1.52111	0.027	0.006	1.34e-06	1.52111
1134	GTF2A2	5.34e-11	-0.416492	0.316	0.408	1.36e-06	0.416492
1135	MOB3B	5.34e-11	-0.801593	0.077	0.149	1.36e-06	0.801593
1137	GCH1	5.65e-11	0.420708	0.218	0.141	1.44e-06	0.420708
1138	SEMA3C	5.93e-11	-0.933628	0.028	0.083	1.51e-06	0.933628
1139	MRPL12	5.94e-11	-0.477136	0.17	0.26	1.51e-06	0.477136
1142	CHMP2B	6e-11	-0.444502	0.227	0.323	1.53e-06	0.444502
1144	LASP1	6.16e-11	-0.512439	0.152	0.241	1.57e-06	0.512439
1145	ACAA1	6.31e-11	0.46367	0.349	0.265	1.6e-06	0.46367
1147	DDX27	6.87e-11	0.62496	0.194	0.124	1.75e-06	0.62496
1148	CMTM7	6.95e-11	0.46559	0.37	0.293	1.77e-06	0.46559
1150	RP11-221J22.2	7.08e-11	2.05811	0.022	0.004	1.8e-06	2.05811
1151	HS3ST1	7.1e-11	-1.86589	0.013	0.059	1.81e-06	1.86589
1153	ATP6V1H	7.28e-11	-0.402456	0.115	0.198	1.85e-06	0.402456
1157	TM4SF1	8.18e-11	-1.57181	0.012	0.058	2.08e-06	1.57181
1158	C1orf122	8.19e-11	-0.558997	0.189	0.278	2.08e-06	0.558997
1159	CTC-425F1.4	8.28e-11	-1.12956	0.022	0.072	2.11e-06	1.12956
1160	2019-09-10	8.72e-11	-1.12362	0.031	0.087	2.22e-06	1.12362
1161	CLDN4	8.8e-11	1.73155	0.035	0.009	2.24e-06	1.73155
1163	TRGC1	9.21e-11	-2.04665	0.01	0.053	2.34e-06	2.04665
1165	NAA20	9.59e-11	-0.464797	0.208	0.299	2.44e-06	0.464797
1166	SDE2	9.65e-11	0.668824	0.16	0.096	2.45e-06	0.668824
1171	SLC25A46	1.08e-10	-0.640891	0.047	0.11	2.74e-06	0.640891
1172	MAGT1	1.12e-10	-0.538615	0.136	0.22	2.84e-06	0.538615
1173	RHOC	1.13e-10	0.620984	0.372	0.3	2.88e-06	0.620984
1174	RHOU	1.16e-10	-0.475644	0.109	0.189	2.95e-06	0.475644
1175	GOLT1B	1.17e-10	-0.429291	0.114	0.196	2.98e-06	0.429291
1176	FEM1B	1.17e-10	-0.807232	0.043	0.104	2.98e-06	0.807232
1177	IFITM1	1.21e-10	0.811606	0.066	0.027	3.08e-06	0.811606
1178	TFPT	1.21e-10	-0.560785	0.109	0.188	3.08e-06	0.560785
1180	C11orf88	1.24e-10	2.67641	0.017	0.002	3.14e-06	2.67641
1181	RNFT1	1.24e-10	-0.635025	0.074	0.144	3.16e-06	0.635025
1184	CTH	1.29e-10	1.31456	0.054	0.02	3.28e-06	1.31456
1186	ZDHHC6	1.43e-10	-0.491283	0.108	0.188	3.63e-06	0.491283
1187	PEPD	1.44e-10	-0.415616	0.241	0.337	3.65e-06	0.415616
1188	TMEM126B	1.47e-10	-0.535997	0.132	0.213	3.75e-06	0.535997
1190	TBC1D16	1.51e-10	-1.46569	0.015	0.061	3.84e-06	1.46569
1192	AGTRAP	1.54e-10	0.497222	0.36	0.279	3.91e-06	0.497222
1193	ZFAND2A	1.56e-10	-0.510429	0.117	0.199	3.97e-06	0.510429
1194	PPP1CC	1.58e-10	-0.414185	0.261	0.354	4.03e-06	0.414185
1196	SELPLG	1.59e-10	0.621617	0.233	0.16	4.05e-06	0.621617
1197	PELO	1.64e-10	-0.568749	0.053	0.118	4.18e-06	0.568749
1198	KIAA1147	1.65e-10	-0.746464	0.023	0.074	4.2e-06	0.746464
1200	MMP14	1.66e-10	-0.841962	0.055	0.118	4.22e-06	0.841962
1201	SFTPC	1.72e-10	-0.442903	0.204	0.299	4.37e-06	0.442903
1202	TFF3	1.74e-10	1.32964	0.054	0.02	4.43e-06	1.32964
1203	SLC43A3	1.76e-10	-0.593839	0.124	0.206	4.47e-06	0.593839
1205	CYP2R1	1.85e-10	-0.941931	0.018	0.066	4.71e-06	0.941931
1206	GIMAP2	1.88e-10	0.661086	0.123	0.067	4.77e-06	0.661086
1207	TUBA1A	1.9e-10	0.464998	0.443	0.367	4.84e-06	0.464998
1211	AP1S1	2.03e-10	-0.588576	0.085	0.159	5.16e-06	0.588576
1212	MAP3K3	2.05e-10	0.886525	0.103	0.053	5.22e-06	0.886525
1213	ATP5EP2	2.09e-10	0.57792	0.223	0.152	5.33e-06	0.57792
1214	GRASP	2.11e-10	0.461366	0.178	0.11	5.36e-06	0.461366
1216	SLC39A10	2.17e-10	-0.697242	0.047	0.108	5.53e-06	0.697242
1217	SFTPA2	2.21e-10	-1.55776	0.019	0.067	5.62e-06	1.55776
1219	FAM136A	2.22e-10	-0.634272	0.101	0.176	5.65e-06	0.634272
1220	INHBA	2.24e-10	-0.426417	0.082	0.155	5.69e-06	0.426417
1221	KLF3	2.26e-10	0.671949	0.232	0.161	5.75e-06	0.671949
1223	ERRFI1	2.28e-10	-1.08606	0.058	0.121	5.8e-06	1.08606
1225	REC8	2.33e-10	1.16833	0.05	0.018	5.93e-06	1.16833
1227	DCUN1D5	2.43e-10	-0.651461	0.076	0.147	6.17e-06	0.651461
1228	PQLC3	2.44e-10	0.664923	0.234	0.163	6.2e-06	0.664923
1230	FXYD3	2.5e-10	0.932512	0.05	0.018	6.36e-06	0.932512
1231	TAF13	2.52e-10	-0.413916	0.108	0.189	6.42e-06	0.413916
1232	UGDH	2.52e-10	-1.23167	0.021	0.069	6.42e-06	1.23167
1237	SLC19A2	3.14e-10	-0.767444	0.06	0.123	7.99e-06	0.767444
1238	SMIM15	3.16e-10	-0.447315	0.091	0.166	8.04e-06	0.447315
1239	AC079630.4	3.25e-10	1.25421	0.035	0.01	8.26e-06	1.25421
1240	BCL11B	3.32e-10	2.20812	0.018	0.002	8.45e-06	2.20812
1242	RP11-298J20.3	3.54e-10	1.59372	0.036	0.01	9e-06	1.59372
1243	PKN1	3.57e-10	0.667633	0.176	0.111	9.08e-06	0.667633
1244	PRF1	3.58e-10	0.815744	0.034	0.009	9.11e-06	0.815744
1245	AGGF1	3.61e-10	-0.627349	0.05	0.112	9.18e-06	0.627349
1247	FAM102B	3.78e-10	-0.456004	0.072	0.141	9.62e-06	0.456004
1248	RAP2A	3.79e-10	-0.773646	0.044	0.103	9.64e-06	0.773646
1249	SLC38A6	3.88e-10	-0.80438	0.044	0.102	9.87e-06	0.80438
1251	ATP2C1	4.01e-10	-0.58839	0.071	0.137	1.02e-05	0.58839
1255	TUBB6	4.27e-10	-0.457844	0.16	0.247	1.09e-05	0.457844
1257	YPEL3	4.33e-10	0.910545	0.127	0.072	1.1e-05	0.910545
1258	HINT3	4.34e-10	-0.678795	0.045	0.103	1.1e-05	0.678795
1260	ERICH3	4.55e-10	2.76954	0.012	0	1.16e-05	2.76954
1261	S100A13	4.78e-10	-0.71465	0.066	0.132	1.21e-05	0.71465
1262	POLR2H	4.93e-10	-0.644584	0.092	0.163	1.25e-05	0.644584
1264	RP11-356N1.2	4.95e-10	-0.803756	0.026	0.076	1.26e-05	0.803756
1266	MMD	5.24e-10	-0.89364	0.06	0.123	1.33e-05	0.89364
1267	GNG11	5.28e-10	-1.70552	0.012	0.053	1.34e-05	1.70552
1268	MCUR1	5.3e-10	-0.527888	0.104	0.179	1.35e-05	0.527888
1269	PSMB8-AS1	5.3e-10	0.696874	0.192	0.126	1.35e-05	0.696874
1271	AKR1C3	5.51e-10	-1.22582	0.031	0.083	1.4e-05	1.22582
1272	C14orf119	5.54e-10	-0.493774	0.151	0.233	1.41e-05	0.493774
1273	IQSEC1	5.55e-10	0.451894	0.217	0.145	1.41e-05	0.451894
1274	CRELD2	5.63e-10	-0.598632	0.138	0.216	1.43e-05	0.598632
1276	CTD-2006K23.1	5.73e-10	1.2215	0.038	0.012	1.46e-05	1.2215
1278	NNMT	6.06e-10	-1.89171	0.007	0.044	1.54e-05	1.89171
1279	GLRX3	6.23e-10	-0.505797	0.202	0.292	1.59e-05	0.505797
1282	BMI1	6.32e-10	-0.880842	0.028	0.08	1.61e-05	0.880842
1283	SLC24A4	6.42e-10	0.735571	0.07	0.031	1.63e-05	0.735571
1284	DEGS1	6.52e-10	-0.403442	0.126	0.203	1.66e-05	0.403442
1285	SIRPB1	6.56e-10	0.753358	0.091	0.045	1.67e-05	0.753358
1286	LRMP	6.65e-10	0.85972	0.054	0.02	1.69e-05	0.85972
1287	NPIPB11	6.86e-10	2.19714	0.015	0.001	1.75e-05	2.19714
1288	EDEM1	7.05e-10	-0.493242	0.117	0.195	1.79e-05	0.493242
1289	CTD-2555A7.2	7.14e-10	2.91633	0.014	0.001	1.82e-05	2.91633
1290	MORN5	7.27e-10	0.95273	0.014	0.001	1.85e-05	0.95273
1291	HSPA1B	7.31e-10	-0.41664	0.086	0.159	1.86e-05	0.41664
1295	ATG5	7.61e-10	-0.440394	0.114	0.192	1.94e-05	0.440394
1296	HELZ2	8.1e-10	0.894033	0.077	0.036	2.06e-05	0.894033
1297	SLC30A1	8.1e-10	-0.591322	0.074	0.142	2.06e-05	0.591322
1299	PRMT9	8.3e-10	0.647291	0.251	0.182	2.11e-05	0.647291
1300	AC013461.1	8.31e-10	-0.57063	0.109	0.185	2.11e-05	0.57063
1302	BNIP3	8.57e-10	-0.960978	0.041	0.096	2.18e-05	0.960978
1306	NBEAL2	9.16e-10	1.01645	0.074	0.034	2.33e-05	1.01645
1308	INSIG1	9.21e-10	-0.525304	0.487	0.553	2.34e-05	0.525304
1315	TAP2	1.01e-09	0.681218	0.134	0.078	2.58e-05	0.681218
1316	ABI3	1.04e-09	0.442521	0.261	0.184	2.64e-05	0.442521
1318	USP15	1.07e-09	0.462031	0.361	0.281	2.73e-05	0.462031
1320	CCNC	1.14e-09	-0.538234	0.1	0.172	2.91e-05	0.538234
1321	NACC2	1.15e-09	0.667533	0.075	0.035	2.92e-05	0.667533
1323	RAB4B	1.2e-09	0.572335	0.166	0.104	3.04e-05	0.572335
1325	SSB	1.23e-09	-0.422157	0.297	0.383	3.12e-05	0.422157
1326	UBQLN1	1.23e-09	-0.41338	0.157	0.24	3.12e-05	0.41338
1330	TPM1	1.29e-09	-0.470294	0.065	0.13	3.28e-05	0.470294
1331	CCDC12	1.32e-09	0.50254	0.25	0.178	3.36e-05	0.50254
1333	C8orf76	1.33e-09	-0.652777	0.05	0.108	3.4e-05	0.652777
1334	RREB1	1.34e-09	-0.438662	0.068	0.133	3.41e-05	0.438662
1335	SNHG12	1.35e-09	-0.773154	0.065	0.129	3.44e-05	0.773154
1336	USP12	1.35e-09	-0.526618	0.113	0.188	3.44e-05	0.526618
1337	PHLDA3	1.36e-09	-1.11316	0.024	0.071	3.45e-05	1.11316
1338	SETD3	1.42e-09	-0.510503	0.075	0.142	3.6e-05	0.510503
1339	RAP1B	1.43e-09	0.438738	0.417	0.347	3.65e-05	0.438738
1340	HLA-DQB2	1.44e-09	1.13849	0.079	0.038	3.66e-05	1.13849
1341	DENND1C	1.48e-09	0.780438	0.072	0.033	3.76e-05	0.780438
1343	SERTAD2	1.57e-09	-0.543468	0.086	0.153	3.98e-05	0.543468
1344	GSTA1	1.58e-09	1.18349	0.024	0.005	4.03e-05	1.18349
1346	CIITA	1.62e-09	-0.899728	0.052	0.11	4.12e-05	0.899728
1347	APOPT1	1.63e-09	-0.505746	0.128	0.207	4.15e-05	0.505746
1348	SCLT1	1.65e-09	0.746272	0.102	0.054	4.2e-05	0.746272
1349	CD7	1.68e-09	1.08103	0.065	0.028	4.27e-05	1.08103
1350	TAPBPL	1.69e-09	0.740066	0.119	0.067	4.3e-05	0.740066
1352	MYCBP2	1.73e-09	0.573405	0.256	0.185	4.41e-05	0.573405
1359	CDHR3	1.87e-09	2.28352	0.017	0.002	4.75e-05	2.28352
1360	ADGRG3	1.9e-09	1.68225	0.017	0.002	4.84e-05	1.68225
1362	MBD4	1.97e-09	-0.470957	0.098	0.169	5.02e-05	0.470957
1363	ARHGAP24	1.98e-09	0.920413	0.083	0.04	5.03e-05	0.920413
1364	2019-09-06	2e-09	0.573878	0.224	0.158	5.08e-05	0.573878
1369	RBM23	2.11e-09	0.610287	0.178	0.115	5.38e-05	0.610287
1370	SCD	2.11e-09	-0.676186	0.052	0.111	5.38e-05	0.676186
1372	GRK6	2.16e-09	0.711423	0.215	0.15	5.51e-05	0.711423
1373	BCAT1	2.17e-09	-0.552021	0.194	0.272	5.51e-05	0.552021
1374	KLF12	2.19e-09	1.71287	0.025	0.006	5.57e-05	1.71287
1375	SFMBT2	2.2e-09	0.875081	0.114	0.064	5.59e-05	0.875081
1377	ATG16L2	2.2e-09	0.681528	0.159	0.099	5.6e-05	0.681528
1378	MPP7	2.22e-09	1.253	0.029	0.007	5.66e-05	1.253
1381	SAMD8	2.24e-09	-0.639343	0.064	0.125	5.7e-05	0.639343
1382	ALOX15B	2.32e-09	0.968676	0.065	0.029	5.91e-05	0.968676
1383	EPOR	2.34e-09	1.01399	0.082	0.04	5.94e-05	1.01399
1384	IBTK	2.44e-09	-0.711264	0.068	0.13	6.21e-05	0.711264
1386	TBC1D15	2.53e-09	-0.645913	0.082	0.148	6.42e-05	0.645913
1387	SLC33A1	2.62e-09	-0.706057	0.025	0.072	6.66e-05	0.706057
1389	RFX2	2.7e-09	-0.752497	0.041	0.094	6.86e-05	0.752497
1390	LSINCT5	2.73e-09	2.69796	0.015	0.002	6.93e-05	2.69796
1391	AGAP3	2.79e-09	-0.729696	0.052	0.109	7.09e-05	0.729696
1392	ARAP2	2.81e-09	0.806973	0.098	0.052	7.15e-05	0.806973
1394	ROPN1L	2.87e-09	1.89316	0.015	0.002	7.31e-05	1.89316
1395	SMIM22	2.91e-09	2.56647	0.021	0.004	7.39e-05	2.56647
1396	NRARP	2.94e-09	1.23904	0.033	0.01	7.49e-05	1.23904
1400	C17orf49	3.11e-09	0.870207	0.073	0.034	7.9e-05	0.870207
1401	CST7	3.17e-09	0.426959	0.145	0.086	8.06e-05	0.426959
1402	CDKN2D	3.18e-09	0.755147	0.139	0.084	8.08e-05	0.755147
1403	AIFM2	3.19e-09	-1.40712	0.012	0.05	8.11e-05	1.40712
1404	RGL1	3.21e-09	-0.912805	0.057	0.115	8.16e-05	0.912805
1406	IL16	3.22e-09	0.855837	0.082	0.04	8.19e-05	0.855837
1407	BROX	3.24e-09	-0.447294	0.103	0.176	8.23e-05	0.447294
1410	IL24	3.35e-09	-3.76141	0.003	0.035	8.53e-05	3.76141
1415	CEBPG	3.47e-09	-0.511202	0.11	0.181	8.83e-05	0.511202
1417	SIGLEC12	3.52e-09	1.61154	0.022	0.005	8.95e-05	1.61154
1418	SLC35F6	3.54e-09	-0.434489	0.097	0.167	9e-05	0.434489
1419	NRGN	3.56e-09	0.838581	0.084	0.042	9.05e-05	0.838581
1420	SLAMF7	3.6e-09	0.74729	0.052	0.02	9.15e-05	0.74729
1422	SDCCAG8	3.63e-09	-0.487044	0.142	0.218	9.24e-05	0.487044
1424	TP53I3	3.81e-09	-0.486106	0.06	0.12	9.68e-05	0.486106
1426	HMHA1	3.85e-09	0.708603	0.175	0.115	9.79e-05	0.708603
1427	ENOPH1	3.89e-09	-0.523958	0.081	0.146	9.89e-05	0.523958
1428	TCF25	3.96e-09	0.404622	0.43	0.361	0.000100774	0.404622
1429	PSMD12	4.14e-09	-0.438438	0.152	0.23	0.000105185	0.438438
1431	PLEKHS1	4.29e-09	3.09755	0.008	0	0.000109007	3.09755
1432	BHLHE41	4.38e-09	-1.06295	0.039	0.09	0.000111496	1.06295
1434	PDGFC	4.4e-09	-0.818232	0.029	0.077	0.000111985	0.818232
1435	SGPL1	4.43e-09	-0.861836	0.067	0.127	0.000112713	0.861836
1437	TIMP3	4.58e-09	-1.75089	0.008	0.044	0.000116511	1.75089
1438	LINC01001	4.61e-09	1.04311	0.029	0.008	0.000117165	1.04311
1439	DEF8	4.64e-09	-0.471933	0.112	0.184	0.000117997	0.471933
1441	SLC27A3	4.84e-09	0.694252	0.138	0.083	0.000123231	0.694252
1442	BCL7B	4.96e-09	0.574422	0.258	0.188	0.000126152	0.574422
1443	CD3G	5.09e-09	1.72035	0.022	0.004	0.000129513	1.72035
1444	TEX2	5.17e-09	-0.951229	0.025	0.07	0.000131538	0.951229
1445	RNF19B	5.19e-09	-0.508009	0.074	0.138	0.000131928	0.508009
1446	AC133644.2	5.22e-09	-1.35959	0.016	0.056	0.000132777	1.35959
1447	ARGLU1	5.25e-09	0.42674	0.343	0.272	0.000133495	0.42674
1448	FHL1	5.45e-09	-0.530882	0.025	0.07	0.000138716	0.530882
1449	IFITM10	5.68e-09	-0.788121	0.036	0.086	0.000144521	0.788121
1453	SFTPA1	5.98e-09	-0.916936	0.025	0.07	0.000152033	0.916936
1454	ZG16B	6.01e-09	1.09607	0.03	0.008	0.00015278	1.09607
1455	MAP4K1	6.17e-09	1.15839	0.035	0.011	0.000157055	1.15839
1456	IL27RA	6.41e-09	0.799156	0.125	0.073	0.000163164	0.799156
1457	C1D	6.46e-09	-0.432218	0.195	0.275	0.000164253	0.432218
1458	FAM65C	6.49e-09	1.75189	0.019	0.003	0.000165156	1.75189
1460	PSMD1	6.61e-09	-0.75899	0.095	0.161	0.000168254	0.75899
1461	RNF6	6.65e-09	-0.436021	0.048	0.104	0.000169274	0.436021
1462	PIM1	6.76e-09	-0.611944	0.083	0.147	0.000171907	0.611944
1463	TTC7A	6.84e-09	-0.480799	0.081	0.145	0.000174011	0.480799
1466	PHACTR1	7e-09	0.453702	0.467	0.402	0.000178074	0.453702
1467	PSMD11	7.27e-09	-0.416169	0.184	0.266	0.000185036	0.416169
1468	NUP210	7.31e-09	1.10488	0.06	0.026	0.00018593	1.10488
1469	TCEAL3	7.32e-09	-0.594373	0.065	0.124	0.00018629	0.594373
1470	SERPINB8	7.38e-09	-0.436401	0.132	0.209	0.000187679	0.436401
1472	CCL13	7.63e-09	-0.665027	0.024	0.068	0.000194128	0.665027
1473	GBGT1	7.7e-09	-0.656854	0.064	0.123	0.000195767	0.656854
1474	APOBEC3C	7.86e-09	0.594851	0.15	0.092	0.000199989	0.594851
1475	PROCR	7.86e-09	-1.06662	0.026	0.07	0.00020004	1.06662
1476	FRAT1	7.88e-09	1.08328	0.054	0.022	0.000200527	1.08328
1477	RP11-1398P2.1	8.08e-09	1.0185	0.06	0.026	0.00020547	1.0185
1481	CD14	8.83e-09	0.408553	0.629	0.595	0.000224703	0.408553
1484	PIK3CB	9.35e-09	-0.613987	0.054	0.11	0.000237873	0.613987
1488	PPP4R3A	9.55e-09	-0.450986	0.16	0.239	0.000243029	0.450986
1489	FAM72A	9.98e-09	0.975069	0.05	0.02	0.00025384	0.975069
1491	USP38	1.02e-08	-0.614149	0.054	0.11	0.000260233	0.614149
1495	ELANE	1.09e-08	-1.18081	0.005	0.037	0.000277811	1.18081
1497	PAPSS2	1.18e-08	-0.464825	0.16	0.237	0.000300264	0.464825
1498	CD3E	1.21e-08	1.81745	0.022	0.005	0.000308482	1.81745
1499	CAPSL	1.23e-08	1.9468	0.022	0.005	0.000311636	1.9468
1500	RAD9A	1.24e-08	1.10531	0.05	0.02	0.000314397	1.10531
1501	MAPK13	1.24e-08	-0.945771	0.031	0.076	0.000315778	0.945771
1503	ACOT8	1.27e-08	-0.535772	0.092	0.157	0.00032328	0.535772
1504	VIPR1	1.27e-08	1.55501	0.022	0.005	0.000323553	1.55501
1505	GPN3	1.28e-08	-0.635442	0.062	0.12	0.000326692	0.635442
1507	TMCO3	1.29e-08	-0.564381	0.072	0.132	0.000327298	0.564381
1508	NFATC1	1.34e-08	0.807263	0.084	0.043	0.000341202	0.807263
1510	RFK	1.36e-08	-0.575873	0.101	0.168	0.000345193	0.575873
1512	CNPPD1	1.4e-08	0.640721	0.144	0.089	0.000356221	0.640721
1513	RP11-557H15.4	1.41e-08	2.56385	0.01	0	0.000359358	2.56385
1514	CCDC144A	1.43e-08	1.66533	0.029	0.008	0.000362666	1.66533
1515	TNPO1	1.43e-08	-0.421903	0.117	0.188	0.000363421	0.421903
1516	USP37	1.44e-08	-0.519631	0.038	0.088	0.000365963	0.519631
1517	SRPK2	1.45e-08	0.681382	0.153	0.098	0.000367602	0.681382
1518	IRAK2	1.46e-08	-1.22294	0.026	0.069	0.000370888	1.22294
1520	EGFL7	1.46e-08	-0.612921	0.017	0.057	0.000372289	0.612921
1521	NXT1	1.47e-08	0.52956	0.2	0.137	0.000373094	0.52956
1522	CHD1L	1.49e-08	-0.734529	0.047	0.099	0.000378601	0.734529
1523	CSK	1.5e-08	0.583887	0.198	0.137	0.000381594	0.583887
1524	SNHG7	1.51e-08	0.592733	0.222	0.159	0.000383885	0.592733
1526	DHRS3	1.55e-08	-0.881327	0.041	0.091	0.000394645	0.881327
1527	SEC23A	1.55e-08	-0.547572	0.074	0.135	0.000395007	0.547572
1531	RASAL3	1.62e-08	0.851996	0.071	0.034	0.000412881	0.851996
1532	SMIM4	1.65e-08	-0.424654	0.156	0.232	0.000420478	0.424654
1534	SUGT1	1.66e-08	-0.422941	0.16	0.238	0.000422068	0.422941
1535	P2RY14	1.68e-08	1.53648	0.024	0.006	0.000428256	1.53648
1538	TRADD	1.7e-08	0.682796	0.174	0.117	0.000431388	0.682796
1539	THRAP3	1.7e-08	0.417969	0.299	0.228	0.000432704	0.417969
1541	SYT17	1.72e-08	1.9388	0.019	0.004	0.000436974	1.9388
1542	REXO2	1.76e-08	-0.625711	0.11	0.178	0.000446442	0.625711
1543	CMTM2	1.76e-08	2.63919	0.012	0.001	0.000448403	2.63919
1544	CD247	1.77e-08	1.29226	0.024	0.006	0.000449571	1.29226
1545	HSH2D	1.78e-08	1.30977	0.035	0.011	0.000452389	1.30977
1546	CAMKK2	1.78e-08	0.873766	0.089	0.047	0.000453253	0.873766
1550	AP2A2	1.92e-08	-0.589374	0.083	0.145	0.00048927	0.589374
1551	CCDC146	1.98e-08	1.61795	0.021	0.004	0.000502575	1.61795
1554	HSDL2	2.07e-08	-0.630266	0.07	0.128	0.000525575	0.630266
1555	SAMD4A	2.09e-08	1.00894	0.055	0.023	0.000530834	1.00894
1557	ASCL2	2.1e-08	0.711319	0.055	0.024	0.000534336	0.711319
1558	SIRPB2	2.18e-08	1.10874	0.052	0.022	0.000554085	1.10874
1559	WDR54	2.19e-08	1.14683	0.055	0.024	0.000556445	1.14683
1560	MTHFS	2.42e-08	0.507513	0.153	0.099	0.000614449	0.507513
1561	ZDHHC2	2.42e-08	-0.710727	0.045	0.097	0.000615466	0.710727
1562	LIPN	2.43e-08	0.967727	0.049	0.02	0.000617634	0.967727
1563	SLK	2.45e-08	-0.595269	0.062	0.118	0.000624311	0.595269
1564	CLEC4A	2.47e-08	0.470147	0.256	0.187	0.000628216	0.470147
1565	TMEM134	2.5e-08	0.57332	0.234	0.171	0.0006359	0.57332
1566	MUC5B	2.53e-08	3.53611	0.007	0	0.000644719	3.53611
1567	ARID5B	2.54e-08	-0.400539	0.146	0.216	0.000645433	0.400539
1568	ISOC2	2.59e-08	-0.455096	0.154	0.227	0.000657723	0.455096
1570	ITLN1	2.62e-08	1.64796	0.018	0.003	0.000667347	1.64796
1572	RNF166	2.67e-08	0.476863	0.189	0.13	0.000680346	0.476863
1576	PAK1	2.79e-08	0.599896	0.186	0.127	0.000709288	0.599896
1578	GOLIM4	2.86e-08	-0.506395	0.103	0.168	0.000726816	0.506395
1579	CACNA2D3	2.89e-08	1.35004	0.029	0.008	0.000736369	1.35004
1580	TBK1	2.95e-08	-0.596153	0.07	0.128	0.00075162	0.596153
1582	ZBTB21	3.24e-08	-0.509833	0.025	0.067	0.000823312	0.509833
1585	CXCL9	3.28e-08	1.76474	0.026	0.007	0.000835412	1.76474
1587	ZNF697	3.39e-08	-1.49903	0.011	0.045	0.000862306	1.49903
1589	KBTBD8	3.51e-08	-0.625996	0.041	0.091	0.000891992	0.625996
1590	PRR7	3.51e-08	1.06314	0.054	0.023	0.000892904	1.06314
1592	F8A1	3.61e-08	-0.742824	0.041	0.09	0.000918908	0.742824
1593	CCNYL1	3.76e-08	-0.854433	0.048	0.098	0.0009558	0.854433
1594	MS4A14	3.76e-08	-1.19125	0.017	0.054	0.000956511	1.19125
1595	SFTPB	3.78e-08	-0.753328	0.036	0.084	0.000960642	0.753328
1597	DENND6B	3.83e-08	0.571354	0.089	0.048	0.000974755	0.571354
1598	CSNK1G2	3.89e-08	0.691632	0.124	0.075	0.000988263	0.691632
1599	SPNS3	3.9e-08	1.46468	0.017	0.003	0.000991167	1.46468
1601	IFI27	3.96e-08	-0.547373	0.067	0.125	0.00100806	0.547373
1603	ICAM4	3.97e-08	0.945618	0.047	0.019	0.0010106	0.945618
1604	ARHGAP5	4.04e-08	-0.949858	0.042	0.09	0.00102884	0.949858
1605	HIPK2	4.06e-08	-0.436804	0.2	0.278	0.00103369	0.436804
1606	GGA2	4.07e-08	-0.511553	0.092	0.154	0.00103441	0.511553
1607	RPL26L1	4.07e-08	-0.490049	0.163	0.236	0.00103562	0.490049
1608	CAMK1D	4.09e-08	0.592948	0.127	0.076	0.00104071	0.592948
1609	PLBD1	4.11e-08	0.42872	0.324	0.253	0.00104663	0.42872
1611	MT1A	4.25e-08	-0.886932	0.017	0.055	0.00108006	0.886932
1612	SCML1	4.25e-08	-0.746159	0.06	0.114	0.00108006	0.746159
1613	DIXDC1	4.26e-08	-2.03273	0.003	0.031	0.0010841	2.03273
1614	ARMT1	4.32e-08	-0.756866	0.05	0.1	0.00109774	0.756866
1618	IL21R	4.57e-08	1.54826	0.019	0.004	0.00116179	1.54826
1620	SPECC1	4.61e-08	0.986981	0.056	0.025	0.00117171	0.986981
1621	HAL	4.61e-08	1.33864	0.021	0.005	0.00117269	1.33864
1622	IRGQ	4.67e-08	-0.785085	0.043	0.092	0.00118705	0.785085
1623	ADORA2B	4.7e-08	-0.958153	0.033	0.078	0.00119654	0.958153
1624	NTAN1	4.77e-08	-0.417674	0.126	0.194	0.00121318	0.417674
1626	ZBTB38	4.93e-08	-0.58266	0.063	0.117	0.00125504	0.58266
1628	AC074289.1	5.03e-08	1.22435	0.037	0.013	0.00127864	1.22435
1629	FRAT2	5.04e-08	0.812245	0.069	0.034	0.00128105	0.812245
1631	RP11-661A12.5	5.12e-08	1.29412	0.029	0.009	0.00130221	1.29412
1635	PROM1	5.39e-08	3.35958	0.008	0	0.00137134	3.35958
1637	LILRA4	5.45e-08	1.01951	0.047	0.019	0.00138699	1.01951
1640	TP53BP2	5.72e-08	-0.465807	0.099	0.163	0.001455	0.465807
1643	GZMK	6.03e-08	2.21862	0.013	0.002	0.00153465	2.21862
1644	SYNE1	6.18e-08	1.73532	0.031	0.01	0.00157234	1.73532
1645	MAF	6.19e-08	-0.552078	0.055	0.107	0.00157557	0.552078
1646	RBM4	6.24e-08	0.790528	0.087	0.047	0.00158668	0.790528
1647	LYL1	6.26e-08	0.633275	0.167	0.112	0.00159178	0.633275
1648	OASL	6.31e-08	-0.690869	0.053	0.104	0.00160415	0.690869
1649	AKAP12	6.32e-08	-2.20972	0.007	0.038	0.00160697	2.20972
1650	ME2	6.48e-08	-0.435207	0.138	0.207	0.00164754	0.435207
1651	TRMT1	6.54e-08	0.567931	0.19	0.133	0.00166281	0.567931
1653	FAM129B	6.57e-08	-0.58831	0.06	0.114	0.00167018	0.58831
1654	RP11-326C3.12	6.58e-08	1.51364	0.018	0.004	0.0016741	1.51364
1656	RP11-81H14.2	6.7e-08	1.6328	0.018	0.004	0.00170456	1.6328
1658	NADK	6.87e-08	0.648902	0.156	0.104	0.00174853	0.648902
1659	CTSW	6.93e-08	1.31541	0.046	0.019	0.00176214	1.31541
1660	PPP1R17	6.97e-08	1.02992	0.026	0.007	0.00177392	1.02992
1663	TMF1	7.04e-08	-0.525332	0.117	0.183	0.0017913	0.525332
1665	MRPL24	7.07e-08	-0.500632	0.135	0.202	0.00179852	0.500632
1667	KCTD10	7.16e-08	-0.926099	0.031	0.075	0.00182171	0.926099
1668	OPTN	7.36e-08	-0.766177	0.042	0.09	0.00187191	0.766177
1671	SH2B2	7.47e-08	0.650493	0.084	0.045	0.00190113	0.650493
1673	SNX18	7.57e-08	0.541775	0.114	0.068	0.00192597	0.541775
1674	LDLRAD3	7.6e-08	-0.585018	0.044	0.093	0.00193194	0.585018
1675	ENHO	7.66e-08	1.87148	0.016	0.003	0.00194721	1.87148
1676	ATMIN	7.73e-08	-1.08309	0.021	0.059	0.00196672	1.08309
1678	CHKB	7.81e-08	0.992363	0.05	0.021	0.00198602	0.992363
1680	TIGIT	7.86e-08	2.67436	0.009	0	0.00199827	2.67436
1681	FGD3	8.19e-08	0.850294	0.057	0.026	0.00208207	0.850294
1683	TNFAIP8	8.29e-08	-0.437602	0.138	0.209	0.0021099	0.437602
1684	IL1RAP	8.66e-08	-0.550438	0.153	0.221	0.00220245	0.550438
1685	PRR29	8.74e-08	2.05679	0.012	0.001	0.00222189	2.05679
1687	SLC38A7	8.9e-08	-1.5458	0.011	0.043	0.00226341	1.5458
1688	CD2	8.93e-08	1.14278	0.043	0.017	0.00227212	1.14278
1689	TRIP6	9.01e-08	-0.708292	0.064	0.116	0.00229221	0.708292
1692	YPEL5	9.37e-08	0.433096	0.447	0.394	0.00238287	0.433096
1693	MRPL19	9.58e-08	-0.507571	0.065	0.12	0.00243601	0.507571
1694	FAM215B	9.58e-08	1.1465	0.06	0.028	0.0024378	1.1465
1695	CTD-2035E11.3	9.63e-08	1.08246	0.06	0.029	0.00244923	1.08246
1696	CFAP43	9.63e-08	1.59637	0.011	0.001	0.00244944	1.59637
1697	C5orf49	9.65e-08	1.65532	0.021	0.005	0.00245414	1.65532
1698	LCK	9.68e-08	1.41084	0.021	0.005	0.00246317	1.41084
1703	NRP2	1.02e-07	-0.456964	0.058	0.111	0.00258382	0.456964
1705	ARRDC2	1.04e-07	0.657429	0.154	0.102	0.00265495	0.657429
1706	USO1	1.04e-07	-0.491699	0.099	0.161	0.00265705	0.491699
1707	TNRC6B	1.04e-07	0.541059	0.195	0.136	0.00265735	0.541059
1708	RP5-839B4.8	1.05e-07	-1.19124	0.021	0.058	0.00266941	1.19124
1710	FAM216B	1.1e-07	2.13209	0.015	0.002	0.00280765	2.13209
1711	PRCP	1.11e-07	0.5749	0.263	0.201	0.00282544	0.5749
1713	RP11-596C23.2	1.12e-07	1.06065	0.041	0.016	0.0028431	1.06065
1716	CCDC25	1.15e-07	-0.435696	0.09	0.15	0.00293563	0.435696
1718	RRP1	1.17e-07	-0.719413	0.054	0.104	0.0029684	0.719413
1719	OTUD1	1.19e-07	-0.44795	0.134	0.2	0.00301574	0.44795
1724	PYROXD1	1.21e-07	-0.560435	0.044	0.092	0.00308367	0.560435
1726	OAS1	1.23e-07	0.507108	0.183	0.127	0.0031222	0.507108
1727	MATK	1.23e-07	-0.536998	0.041	0.086	0.00313745	0.536998
1728	VWA5A	1.26e-07	-1.22188	0.023	0.061	0.00320495	1.22188
1729	PLBD2	1.27e-07	-0.812566	0.054	0.103	0.00323889	0.812566
1730	CIDEB	1.28e-07	0.875196	0.045	0.019	0.00326843	0.875196
1733	HSD17B14	1.32e-07	-0.866118	0.04	0.085	0.00336666	0.866118
1735	NOTCH2	1.33e-07	0.522765	0.195	0.137	0.00337489	0.522765
1737	SPRY2	1.34e-07	-1.23441	0.014	0.048	0.00341431	1.23441
1739	COPG1	1.36e-07	-0.629077	0.069	0.123	0.00346314	0.629077
1740	DPYSL3	1.37e-07	-2.22416	0.005	0.032	0.00347631	2.22416
1741	PREX1	1.37e-07	0.49668	0.204	0.147	0.00348189	0.49668
1742	S1PR4	1.38e-07	0.554272	0.185	0.129	0.00351797	0.554272
1744	APOL3	1.42e-07	0.925608	0.063	0.03	0.00361257	0.925608
1746	SERPINE1	1.45e-07	-1.88259	0.007	0.035	0.00369381	1.88259
1748	IL1RL1	1.51e-07	-3.03052	0.004	0.031	0.00382819	3.03052
1752	STIP1	1.62e-07	-0.514889	0.099	0.159	0.00413302	0.514889
1753	MTMR2	1.64e-07	-0.961799	0.017	0.052	0.00417318	0.961799
1754	APOBEC3B	1.66e-07	0.845781	0.018	0.004	0.00422553	0.845781
1755	NEU4	1.68e-07	-0.791168	0.02	0.057	0.00427061	0.791168
1757	AATK	1.74e-07	-0.84034	0.007	0.037	0.0044254	0.84034
1758	MKNK2	1.77e-07	0.460699	0.182	0.126	0.00451218	0.460699
1759	ADGRE3	1.78e-07	1.31086	0.026	0.007	0.00453144	1.31086
1761	RHOF	1.8e-07	0.635319	0.108	0.064	0.00457642	0.635319
1763	PPID	1.84e-07	-0.477177	0.071	0.125	0.0046856	0.477177
1764	ARL2	1.85e-07	-0.427086	0.139	0.207	0.00471097	0.427086
1765	NFAM1	1.89e-07	0.536509	0.142	0.091	0.00480544	0.536509
1766	NUAK2	1.89e-07	1.24242	0.036	0.013	0.00481072	1.24242
1767	SPIN1	1.91e-07	-0.669921	0.048	0.095	0.00485957	0.669921
1769	HK3	1.92e-07	0.518632	0.114	0.069	0.00489521	0.518632
1770	GEM	1.95e-07	-0.947264	0.028	0.068	0.00496515	0.947264
1771	MT1H	2e-07	-1.47418	0.006	0.033	0.00507514	1.47418
1772	CA11	2e-07	1.09059	0.032	0.011	0.00507549	1.09059
1773	E2F6	2.07e-07	-0.85748	0.024	0.062	0.00525324	0.85748
1774	ZMYND10	2.08e-07	1.95717	0.016	0.003	0.00528791	1.95717
1776	CUX1	2.11e-07	0.687949	0.202	0.146	0.00536865	0.687949
1777	FYTTD1	2.12e-07	-0.468357	0.14	0.206	0.00538228	0.468357
1778	HRAS	2.13e-07	-0.572276	0.061	0.113	0.00542547	0.572276
1779	TNFRSF21	2.14e-07	-0.935008	0.048	0.094	0.00543397	0.935008
1780	PSMG1	2.18e-07	-0.485635	0.108	0.168	0.00554737	0.485635
1781	RP3-508I15.14	2.19e-07	1.93757	0.019	0.004	0.0055793	1.93757
1784	SOCS2	2.28e-07	-0.628347	0.018	0.054	0.00580615	0.628347
1785	CCDC78	2.29e-07	1.89995	0.017	0.004	0.00582103	1.89995
1787	RNF122	2.36e-07	1.63842	0.028	0.009	0.00601194	1.63842
1788	NAA30	2.37e-07	-0.948447	0.022	0.058	0.00602366	0.948447
1789	GORASP2	2.4e-07	-0.573238	0.074	0.129	0.00610018	0.573238
1790	SFTA2	2.41e-07	-3.09834	0.002	0.025	0.00611941	3.09834
1791	CDC27	2.42e-07	-0.870547	0.053	0.101	0.00616657	0.870547
1792	LTB4R	2.43e-07	0.751419	0.098	0.057	0.00617174	0.751419
1793	HAS1	2.43e-07	0.761798	0.084	0.045	0.0061767	0.761798
1796	ZCCHC17	2.45e-07	-0.428263	0.127	0.193	0.00623654	0.428263
1797	SSBP4	2.46e-07	0.649832	0.175	0.121	0.00626144	0.649832
1798	ARHGAP4	2.52e-07	0.521817	0.199	0.142	0.0064161	0.521817
1801	FUBP3	2.58e-07	-0.494776	0.04	0.084	0.00656927	0.494776
1802	SLC39A7	2.59e-07	-0.595971	0.057	0.106	0.0065777	0.595971
1803	WASH1	2.59e-07	0.932846	0.094	0.054	0.00658885	0.932846
1804	TMEM80	2.67e-07	0.673399	0.067	0.034	0.00679439	0.673399
1805	CCL19	2.68e-07	3.08567	0.012	0.002	0.00682389	3.08567
1806	TSEN34	2.78e-07	0.488126	0.218	0.157	0.00705871	0.488126
1807	IL15	2.79e-07	0.623624	0.116	0.071	0.00709288	0.623624
1808	FAM104A	2.79e-07	-0.754291	0.052	0.1	0.00709367	0.754291
1810	B9D1	2.8e-07	1.39067	0.025	0.007	0.00713439	1.39067
1811	TOR1AIP2	2.86e-07	-0.500667	0.117	0.179	0.00727299	0.500667
1813	EBNA1BP2	2.9e-07	-0.488181	0.122	0.184	0.00737514	0.488181
1814	C2orf47	3e-07	-0.783549	0.042	0.087	0.00762566	0.783549
1817	PLXNC1	3.05e-07	0.449788	0.158	0.104	0.00776997	0.449788
1818	CAV1	3.09e-07	-1.79825	0.008	0.037	0.00785862	1.79825
1819	USP53	3.11e-07	-0.751344	0.044	0.088	0.00790612	0.751344
1820	DNAJC4	3.16e-07	0.481531	0.222	0.163	0.00803994	0.481531
1823	MOB1B	3.21e-07	-0.660045	0.043	0.088	0.00816899	0.660045
1824	ZNF22	3.22e-07	-0.734241	0.047	0.093	0.00819659	0.734241
1827	PGM3	3.26e-07	-1.58307	0.017	0.05	0.00829658	1.58307
1828	LPAR6	3.27e-07	-0.65681	0.099	0.156	0.00832135	0.65681
1829	ADH1B	3.3e-07	-2.37814	0.002	0.026	0.00838413	2.37814
1830	NT5DC2	3.34e-07	-1.36989	0.008	0.037	0.00848513	1.36989
1832	MGRN1	3.37e-07	0.665945	0.106	0.064	0.00857663	0.665945
1833	PRDX4	3.39e-07	-0.414451	0.177	0.247	0.00862033	0.414451
1834	RP11-295M3.4	3.45e-07	2.78907	0.012	0.001	0.00878135	2.78907
1836	TCEAL1	3.57e-07	-0.828912	0.036	0.078	0.00907009	0.828912
1840	CA2	3.76e-07	-0.718452	0.044	0.089	0.00955233	0.718452
1841	MYL9	3.77e-07	-1.56141	0.008	0.037	0.00958106	1.56141
1843	HAUS7	3.83e-07	0.907753	0.048	0.021	0.00973128	0.907753
1847	PLEKHM2	3.9e-07	-0.601371	0.092	0.148	0.0099281	0.601371
1849	CDK2AP1	3.92e-07	1.21369	0.037	0.014	0.00996437	1.21369
1851	TM4SF19	3.99e-07	-1.21001	0.011	0.041	0.0101427	1.21001
1852	ELP5	3.99e-07	0.704372	0.1	0.059	0.0101533	0.704372
1853	LZIC	4e-07	-0.582369	0.089	0.146	0.0101694	0.582369
1854	ABHD8	4.06e-07	-0.711496	0.028	0.067	0.0103178	0.711496
1855	MRPS12	4.06e-07	-0.421028	0.17	0.238	0.0103276	0.421028
1856	GNPDA1	4.11e-07	-0.595182	0.093	0.148	0.0104441	0.595182
1858	LDLRAD1	4.18e-07	2.43597	0.011	0.001	0.0106269	2.43597
1859	GBP5	4.23e-07	0.881101	0.057	0.027	0.0107513	0.881101
1861	SPON2	4.31e-07	0.738095	0.048	0.021	0.0109543	0.738095
1862	CFAP53	4.36e-07	2.90086	0.008	0	0.0110805	2.90086
1864	CRYBB2	4.39e-07	2.0998	0.008	0	0.0111555	2.0998
1867	CLNK	4.42e-07	1.40712	0.008	0	0.011231	1.40712
1868	CLEC4D	4.44e-07	1.07397	0.067	0.034	0.0113001	1.07397
1869	GTDC1	4.53e-07	-0.843668	0.028	0.067	0.0115151	0.843668
1870	MROH1	4.53e-07	-0.745836	0.038	0.08	0.011535	0.745836
1871	AC147651.4	4.55e-07	-0.742555	0.041	0.085	0.0115648	0.742555
1872	CLDN23	4.55e-07	-1.1006	0.021	0.056	0.0115764	1.1006
1874	CCZ1B	4.6e-07	0.659486	0.065	0.033	0.0116893	0.659486
1878	NDUFS2	4.69e-07	0.501673	0.195	0.139	0.0119416	0.501673
1879	NT5E	4.7e-07	-1.92887	0.002	0.024	0.0119505	1.92887
1880	MFSD13A	4.71e-07	-0.756674	0.037	0.079	0.0119676	0.756674
1881	ZYG11B	4.71e-07	-0.782799	0.029	0.068	0.011974	0.782799
1882	SPR	4.72e-07	-0.487911	0.032	0.072	0.011999	0.487911
1883	STMND1	4.73e-07	2.54045	0.01	0.001	0.0120348	2.54045
1885	SLC22A23	4.78e-07	2.16003	0.01	0.001	0.0121475	2.16003
1887	TTPAL	4.82e-07	0.851866	0.061	0.03	0.0122643	0.851866
1888	GIMAP7	4.83e-07	0.925642	0.043	0.018	0.0122818	0.925642
1890	BMPR2	4.95e-07	-0.748323	0.039	0.081	0.0125902	0.748323
1891	CD180	5.05e-07	-0.922713	0.024	0.061	0.0128515	0.922713
1892	MTMR11	5.07e-07	0.586958	0.149	0.1	0.0128912	0.586958
1893	ARL1	5.07e-07	-0.525697	0.084	0.139	0.0128943	0.525697
1894	P2RY8	5.09e-07	0.873875	0.031	0.011	0.0129487	0.873875
1896	FAM129A	5.17e-07	-0.646405	0.064	0.113	0.0131434	0.646405
1897	LINC01506	5.21e-07	1.20491	0.041	0.017	0.0132401	1.20491
1899	RP11-809N8.4	5.25e-07	2.15017	0.016	0.003	0.0133525	2.15017
1900	WDSUB1	5.29e-07	-0.916588	0.023	0.059	0.0134498	0.916588
1903	UBE2S	5.32e-07	0.740124	0.147	0.099	0.0135434	0.740124
1904	PCID2	5.33e-07	-0.512209	0.057	0.105	0.0135701	0.512209
1905	SNTN	5.35e-07	1.76327	0.017	0.004	0.0136106	1.76327
1908	CXCR3	5.47e-07	1.4206	0.016	0.003	0.0139011	1.4206
1909	HOXB2	5.48e-07	-1.38142	0.015	0.047	0.0139437	1.38142
1910	JAK2	5.52e-07	1.14132	0.06	0.03	0.0140489	1.14132
1912	CWF19L2	5.58e-07	0.546524	0.084	0.046	0.0141871	0.546524
1914	PLXNB2	5.58e-07	0.471819	0.138	0.09	0.0142046	0.471819
1915	FAM53B	5.6e-07	0.714345	0.099	0.059	0.0142426	0.714345
1917	NUP50-AS1	5.7e-07	0.76324	0.07	0.037	0.0144898	0.76324
1921	CAMK1	5.93e-07	0.408719	0.251	0.189	0.0150954	0.408719
1922	GMNN	5.94e-07	-0.857272	0.029	0.067	0.0150995	0.857272
1923	TSPAN14	5.97e-07	0.458142	0.249	0.189	0.0151888	0.458142
1924	IGFLR1	6.04e-07	0.680418	0.068	0.035	0.0153729	0.680418
1926	SLC44A4	6.18e-07	2.48381	0.013	0.002	0.0157251	2.48381
1927	HIST1H4C	6.22e-07	0.45641	0.146	0.097	0.0158214	0.45641
1931	TEX30	6.45e-07	-0.724476	0.055	0.102	0.0163981	0.724476
1934	GBA	6.75e-07	-0.556183	0.09	0.144	0.0171687	0.556183
1936	PHF19	6.78e-07	0.641171	0.083	0.046	0.0172445	0.641171
1938	FOXN2	6.81e-07	-0.455424	0.072	0.123	0.0173093	0.455424
1939	IL2RA	6.85e-07	-1.56204	0.012	0.041	0.0174204	1.56204
1940	RP4-737E23.2	6.96e-07	-2.05521	0.003	0.027	0.0177134	2.05521
1942	MREG	6.97e-07	1.16872	0.027	0.009	0.0177344	1.16872
1943	ZNF668	7e-07	-0.972659	0.026	0.062	0.0177945	0.972659
1945	SEC23B	7.06e-07	-0.424576	0.104	0.16	0.017964	0.424576
1946	STARD4	7.06e-07	-0.511695	0.104	0.16	0.0179644	0.511695
1948	DCAF12	7.25e-07	-0.734372	0.051	0.097	0.0184452	0.734372
1949	NRIP3	7.26e-07	-0.534262	0.026	0.064	0.0184788	0.534262
1951	RPH3AL	7.45e-07	1.13792	0.031	0.011	0.0189614	1.13792
1952	PRKAG2-AS1	7.56e-07	0.574747	0.19	0.136	0.0192195	0.574747
1956	C11orf24	7.84e-07	-0.573095	0.049	0.093	0.0199406	0.573095
1960	ERI1	8.11e-07	-0.426408	0.032	0.072	0.0206348	0.426408
1961	PYHIN1	8.16e-07	1.4589	0.015	0.003	0.0207488	1.4589
1962	SDAD1	8.26e-07	-0.534088	0.045	0.088	0.021014	0.534088
1964	STON1	8.41e-07	-2.77821	0.002	0.023	0.0213825	2.77821
1966	SH3TC1	8.57e-07	0.467777	0.161	0.111	0.0218049	0.467777
1968	PDLIM2	8.6e-07	0.604571	0.158	0.109	0.0218823	0.604571
1969	ALYREF	8.69e-07	-0.662626	0.034	0.073	0.0220989	0.662626
1974	KB-1732A1.1	8.99e-07	1.58077	0.012	0.002	0.0228771	1.58077
1975	WFDC6	9.01e-07	2.47534	0.006	0	0.02292	2.47534
1977	TMEM175	9.19e-07	0.645491	0.055	0.027	0.0233654	0.645491
1980	DUSP10	9.41e-07	-0.644795	0.048	0.092	0.0239356	0.644795
1981	LSM2	9.42e-07	-0.43034	0.173	0.236	0.0239638	0.43034
1986	HOOK2	9.87e-07	0.844519	0.055	0.026	0.0251049	0.844519
1987	KMO	9.9e-07	-0.641948	0.07	0.12	0.0251889	0.641948
1988	SPIB	9.97e-07	1.5289	0.028	0.01	0.0253514	1.5289
1989	SPOCK2	9.98e-07	1.56994	0.026	0.009	0.0253963	1.56994
1990	DSCR3	9.99e-07	-0.499077	0.095	0.151	0.0254098	0.499077
1991	MSMO1	1.01e-06	-1.06895	0.019	0.052	0.0256769	1.06895
1992	MKRN2	1.03e-06	-0.860695	0.016	0.047	0.0262094	0.860695
1995	ELF3	1.06e-06	1.0961	0.036	0.014	0.0270251	1.0961
1996	F3	1.07e-06	-2.68331	0.007	0.033	0.0271083	2.68331
1998	ARSB	1.08e-06	-0.739072	0.035	0.074	0.0274271	0.739072
1999	MED31	1.08e-06	-0.501338	0.067	0.116	0.0274889	0.501338
2000	TGM2	1.08e-06	0.941646	0.141	0.096	0.0275017	0.941646
2002	GPR155	1.11e-06	0.995874	0.039	0.016	0.0283056	0.995874
2004	VEZF1	1.12e-06	-0.420144	0.055	0.101	0.0284904	0.420144
2006	DUSP6	1.14e-06	-0.456265	0.131	0.191	0.0289308	0.456265
2010	RNF167	1.16e-06	0.511266	0.15	0.102	0.0295033	0.511266
2012	CLEC9A	1.17e-06	2.24427	0.014	0.003	0.0296703	2.24427
2013	UBA7	1.17e-06	1.03666	0.062	0.032	0.0296867	1.03666
2014	CXCL11	1.18e-06	1.99966	0.014	0.003	0.0299245	1.99966
2017	TMEM220	1.2e-06	-0.699525	0.025	0.06	0.0304448	0.699525
2019	BLCAP	1.21e-06	-0.624436	0.069	0.117	0.0307856	0.624436
2020	SH2D1B	1.21e-06	1.75174	0.012	0.002	0.0308982	1.75174
2021	AVPI1	1.23e-06	0.459599	0.42	0.374	0.0312126	0.459599
2022	SMOX	1.23e-06	-1.14679	0.023	0.057	0.0312499	1.14679
2023	UBTD1	1.24e-06	-0.6782	0.023	0.058	0.0316077	0.6782
2024	CFAP157	1.25e-06	1.94284	0.016	0.003	0.0317874	1.94284
2025	S100A8	1.26e-06	0.586321	0.709	0.703	0.0319935	0.586321
2026	IDO1	1.26e-06	1.53501	0.037	0.015	0.0319959	1.53501
2027	MRFAP1L1	1.26e-06	-0.500108	0.022	0.056	0.0320384	0.500108
2028	SMCHD1	1.26e-06	0.43129	0.299	0.239	0.0321154	0.43129
2029	JMY	1.27e-06	0.906857	0.101	0.062	0.0324088	0.906857
2030	ASXL1	1.28e-06	-0.517593	0.067	0.115	0.0326638	0.517593
2031	KLF2	1.33e-06	0.404622	0.228	0.172	0.0337225	0.404622
2032	LINC00936	1.34e-06	0.465046	0.248	0.192	0.0339984	0.465046
2037	HSPA4	1.36e-06	-0.44917	0.106	0.161	0.0346752	0.44917
2038	SLC35F5	1.36e-06	-0.659453	0.041	0.081	0.0346957	0.659453
2040	PDCD4	1.38e-06	0.557506	0.184	0.131	0.0352114	0.557506
2041	CASS4	1.39e-06	0.630923	0.075	0.041	0.0352706	0.630923
2043	2019-09-11	1.41e-06	-0.507146	0.072	0.122	0.0358312	0.507146
2047	KDSR	1.47e-06	-0.459178	0.108	0.165	0.0373734	0.459178
2048	SKIL	1.48e-06	0.464832	0.399	0.351	0.0375535	0.464832
2051	BCL2L2	1.5e-06	-1.57662	0.011	0.038	0.0380559	1.57662
2052	CALCOCO1	1.51e-06	-0.498747	0.023	0.058	0.0383502	0.498747
2053	AXL	1.52e-06	-0.401983	0.098	0.154	0.0385491	0.401983
2056	ZCCHC6	1.56e-06	0.428463	0.189	0.136	0.039586	0.428463
2057	VTI1A	1.56e-06	-0.433616	0.058	0.105	0.039648	0.433616
2059	SLC35E4	1.59e-06	1.01417	0.056	0.028	0.0404926	1.01417
2064	AGER	1.64e-06	-1.75189	0.01	0.037	0.0418046	1.75189
2065	CTB-61M7.2	1.64e-06	-0.404069	0.241	0.313	0.0418343	0.404069
2066	MRPL35	1.65e-06	-0.648495	0.06	0.106	0.0418789	0.648495
2067	CCND1	1.66e-06	1.2049	0.026	0.009	0.042145	1.2049
2068	ITGB8	1.66e-06	-1.39037	0.009	0.036	0.0422832	1.39037
2069	ZCCHC2	1.66e-06	-0.788868	0.048	0.09	0.0423035	0.788868
2070	USP25	1.67e-06	-0.443284	0.043	0.085	0.042384	0.443284
2073	DNASE1L3	1.72e-06	1.78862	0.022	0.006	0.0438479	1.78862
2074	TMEM255B	1.73e-06	-0.778122	0.031	0.069	0.0439753	0.778122
2076	CD101	1.74e-06	1.13928	0.026	0.009	0.0442116	1.13928
2078	CCDC58	1.75e-06	-0.733541	0.012	0.04	0.0445134	0.733541
2083	F8A3	1.82e-06	3.17682	0.007	0	0.0461681	3.17682
2084	NRG1	1.82e-06	0.839867	0.053	0.026	0.0463442	0.839867
2085	SNRNP27	1.84e-06	-0.474637	0.106	0.162	0.0468203	0.474637
2091	LIMD1	1.95e-06	0.853908	0.061	0.032	0.0496281	0.853908
2092	AKAP14	1.96e-06	2.14335	0.01	0.001	0.0498896	2.14335

## Sheet: cluster2.Cytotoxic.Tcells
	X	p_val	avg_logFC	pct.1	pct.2	p_val_adj	absavg_logFC
1	RPS26	6.26981e-255	-1.09011	0.538	0.873	1.59479e-250	1.09011
2	SCGB3A1	8.74854e-197	1.64777	0.547	0.122	2.22528e-192	1.64777
3	FTL	5.4056e-190	-0.58555	0.942	0.99	1.37497e-185	0.58555
4	SCGB1A1	1.52289e-167	1.32364	0.617	0.226	3.87363e-163	1.32364
5	MT-ATP6	3.59631e-158	-0.557993	0.926	0.984	9.14757e-154	0.557993
6	MT2A	2.65836e-157	-1.84935	0.347	0.678	6.76182e-153	1.84935
7	MT-ND4	1.14098e-156	-0.534277	0.953	0.988	2.9022e-152	0.534277
8	MT-CO2	5.7751e-125	-0.421978	0.979	0.994	1.46895e-120	0.421978
9	RPS29	3.06117e-121	0.484918	0.987	0.968	7.78638e-117	0.484918
10	MT-ND2	8.26523e-120	-0.435912	0.97	0.992	2.10234e-115	0.435912
12	HBB	5.00444e-113	2.99276	0.241	0.007	1.27293e-108	2.99276
14	JUNB	1.29743e-106	0.672659	0.897	0.761	3.30014e-102	0.672659
15	ANKRD28	4.63791e-94	-1.45884	0.139	0.389	1.1797e-89	1.45884
19	RGCC	2.75844e-83	0.691023	0.76	0.54	7.01637e-79	0.691023
20	CRIP1	9.04287e-83	1.70094	0.384	0.143	2.30014e-78	1.70094
21	RPL36	9.20287e-81	0.448166	0.94	0.89	2.34084e-76	0.448166
22	LTB	9.15986e-79	1.24782	0.412	0.164	2.3299e-74	1.24782
25	MT1X	8.01302e-72	-1.98696	0.143	0.358	2.03819e-67	1.98696
27	TXNIP	4.47046e-68	-0.685354	0.462	0.69	1.13711e-63	0.685354
29	HMGB2	8.94098e-68	-0.957664	0.449	0.623	2.27423e-63	0.957664
30	ACTB	1.03889e-65	0.465821	0.934	0.845	2.64253e-61	0.465821
31	PRDM1	1.34561e-65	-1.02334	0.2	0.41	3.42269e-61	1.02334
32	RPS4Y1	3.96492e-65	-7.02764	0	0.105	1.00852e-60	7.02764
34	TRAC	5.98503e-64	0.655019	0.681	0.466	1.52235e-59	0.655019
36	CCR7	6.09204e-58	1.93382	0.192	0.036	1.54957e-53	1.93382
37	CD52	6.75958e-58	0.747751	0.724	0.555	1.71937e-53	0.747751
38	GZMB	3.70613e-56	-0.82986	0.226	0.434	9.42691e-52	0.82986
39	RPL36A	8.71276e-56	0.733096	0.679	0.534	2.21618e-51	0.733096
42	FOSB	2.20157e-51	0.919503	0.357	0.16	5.5999e-47	0.919503
43	UQCRB	9.6847e-51	-0.450823	0.63	0.773	2.4634e-46	0.450823
44	YPEL5	1.99229e-50	0.73894	0.524	0.319	5.06759e-46	0.73894
45	MT1M	3.39828e-46	-3.3928	0.003	0.085	8.64386e-42	3.3928
48	IL32	5.1936e-45	0.573784	0.714	0.554	1.32104e-40	0.573784
50	SYTL3	3.95841e-44	-0.663907	0.383	0.536	1.00686e-39	0.663907
51	PPP2R5C	7.94797e-43	-0.582349	0.416	0.577	2.02165e-38	0.582349
52	CD3D	2.47008e-41	0.406688	0.74	0.586	6.28289e-37	0.406688
53	HNRNPDL	8.40316e-41	-0.546297	0.442	0.588	2.13743e-36	0.546297
55	JUN	2.64901e-40	0.6964	0.498	0.318	6.73802e-36	0.6964
56	CD3E	1.09768e-39	0.601958	0.499	0.311	2.79207e-35	0.601958
58	CLEC2B	1.83938e-39	-0.775239	0.215	0.374	4.67864e-35	0.775239
59	CCL2	2.09598e-39	-2.44725	0.007	0.084	5.33134e-35	2.44725
60	DUSP2	1.24869e-38	0.431212	0.732	0.558	3.17618e-34	0.431212
61	MT1E	1.66801e-38	-1.81772	0.054	0.17	4.24276e-34	1.81772
62	CD69	1.29393e-37	-0.488539	0.538	0.674	3.29125e-33	0.488539
63	FABP4	4.10397e-37	-1.19175	0.069	0.191	1.04389e-32	1.19175
64	HIST1H4C	1.01299e-36	0.875467	0.294	0.135	2.57665e-32	0.875467
65	AC090498.1	2.13096e-36	0.737201	0.469	0.306	5.42032e-32	0.737201
67	TRBC1	1.10249e-35	0.687594	0.505	0.346	2.80429e-31	0.687594
69	SFTPC	5.77539e-35	-0.811739	0.112	0.245	1.46903e-30	0.811739
71	KLRC1	1.31079e-34	-1.31164	0.045	0.149	3.33411e-30	1.31164
72	CORO1A	1.43607e-34	0.43405	0.642	0.472	3.6528e-30	0.43405
73	COX7B	2.42805e-34	-0.6059	0.298	0.447	6.17598e-30	0.6059
74	CEBPB	3.44185e-34	-0.694934	0.267	0.412	8.75468e-30	0.694934
76	RARRES3	1.7137e-33	0.645965	0.38	0.213	4.35897e-29	0.645965
77	CD74	8.42245e-33	0.558605	0.615	0.466	2.14234e-28	0.558605
78	SUMO2	2.01655e-32	-0.418301	0.484	0.617	5.1293e-28	0.418301
79	KLRD1	7.16683e-32	-0.876925	0.171	0.306	1.82296e-27	0.876925
80	FYB	1.77064e-31	0.626031	0.429	0.261	4.50379e-27	0.626031
81	MT1A	1.4156e-30	-4.73556	0.001	0.051	3.60071e-26	4.73556
82	GPR171	3.8424e-30	-0.790233	0.266	0.395	9.77354e-26	0.790233
83	SLPI	1.53754e-29	0.927417	0.175	0.063	3.91088e-25	0.927417
84	HBA2	1.63983e-29	3.23305	0.069	0.003	4.17108e-25	3.23305
85	NR4A2	1.7999e-29	0.487434	0.457	0.289	4.57823e-25	0.487434
86	RPS10	2.20742e-29	0.469838	0.703	0.614	5.6148e-25	0.469838
87	WDR74	8.75632e-29	1.15011	0.191	0.077	2.22726e-24	1.15011
88	GPR65	1.24887e-28	-0.564428	0.232	0.369	3.17661e-24	0.564428
89	HSPA1A	4.12784e-28	-1.1475	0.052	0.145	1.04996e-23	1.1475
90	GZMK	4.32965e-28	1.08399	0.284	0.161	1.10129e-23	1.08399
91	ZNF331	1.07318e-27	0.469608	0.464	0.308	2.72974e-23	0.469608
92	MTHFD2	1.43344e-27	-0.842278	0.16	0.28	3.6461e-23	0.842278
93	GPX3	1.67083e-27	-2.19425	0.01	0.069	4.24992e-23	2.19425
95	LSP1	2.22139e-27	0.690245	0.343	0.202	5.65032e-23	0.690245
97	PPP1CB	1.95805e-26	-0.738315	0.26	0.385	4.98049e-22	0.738315
99	UCP2	5.46175e-26	0.930248	0.192	0.082	1.38925e-21	0.930248
100	CD27	6.7422e-26	1.14991	0.168	0.067	1.71494e-21	1.14991
101	FKBP11	7.99183e-26	-0.642212	0.252	0.377	2.0328e-21	0.642212
102	DCN	1.07671e-25	-2.21453	0.005	0.054	2.73871e-21	2.21453
103	STOM	1.87999e-25	-0.896356	0.107	0.213	4.78195e-21	0.896356
104	IFI16	7.41696e-25	-0.551143	0.297	0.42	1.88658e-20	0.551143
105	BATF	7.63974e-25	-0.899774	0.179	0.289	1.94324e-20	0.899774
106	ARF6	3.25277e-24	-0.454883	0.391	0.504	8.27375e-20	0.454883
107	CASP8	3.45122e-24	-0.868098	0.118	0.222	8.77851e-20	0.868098
109	TRBC2	5.73177e-24	0.511995	0.517	0.382	1.45793e-19	0.511995
110	MGP	7.0558e-24	-1.82391	0.011	0.066	1.79471e-19	1.82391
111	MGAT4A	1.29991e-23	-0.801894	0.119	0.223	3.30644e-19	0.801894
113	AC092580.4	2.6564e-23	-0.674598	0.195	0.315	6.75682e-19	0.674598
114	ANXA5	3.62575e-23	-0.640243	0.168	0.281	9.22246e-19	0.640243
115	PRF1	3.82809e-23	-0.716392	0.199	0.314	9.73712e-19	0.716392
116	KLRB1	4.29363e-23	-0.689273	0.251	0.37	1.09213e-18	0.689273
117	UBE2S	4.33838e-23	1.0031	0.158	0.064	1.10351e-18	1.0031
118	ATF4	4.36113e-23	-0.621784	0.196	0.31	1.1093e-18	0.621784
119	HPGD	4.61782e-23	-1.45706	0.037	0.11	1.17459e-18	1.45706
120	PLK3	5.37384e-23	0.646639	0.28	0.154	1.36689e-18	0.646639
121	TRAM1	6.25809e-23	-0.642661	0.174	0.286	1.59181e-18	0.642661
122	CLDND1	7.21048e-23	-0.664173	0.141	0.251	1.83406e-18	0.664173
126	UGP2	1.57409e-22	-0.640881	0.241	0.355	4.00386e-18	0.640881
128	CCL5	2.85088e-22	0.418906	0.702	0.641	7.2515e-18	0.418906
129	ICAM3	2.91265e-22	0.522396	0.339	0.207	7.40861e-18	0.522396
130	LPAR6	3.44368e-22	-1.1453	0.055	0.134	8.75934e-18	1.1453
132	XBP1	4.39552e-22	-0.546032	0.257	0.374	1.11804e-17	0.546032
133	IFNGR1	4.51249e-22	-0.728005	0.156	0.262	1.1478e-17	0.728005
135	ALOX5AP	9.99333e-22	-0.459769	0.422	0.533	2.5419e-17	0.459769
136	PSMD5-AS1	1.26594e-21	1.0446	0.12	0.04	3.22005e-17	1.0446
137	IFITM3	2.70082e-21	-1.05093	0.042	0.115	6.8698e-17	1.05093
139	C1QB	5.87565e-21	-1.0801	0.041	0.113	1.49453e-16	1.0801
141	IFI27	9.00531e-21	-1.15506	0.026	0.088	2.29059e-16	1.15506
142	CAPS	1.06144e-20	1.83133	0.075	0.015	2.69988e-16	1.83133
144	FAM118A	1.48649e-20	-0.967679	0.086	0.173	3.78103e-16	0.967679
145	HSPE1	2.442e-20	-0.493187	0.362	0.467	6.21146e-16	0.493187
146	GSTK1	2.65513e-20	0.486901	0.378	0.252	6.75358e-16	0.486901
147	RSL24D1	6.54756e-20	-0.446929	0.332	0.44	1.66544e-15	0.446929
149	AC004556.1	1.30766e-19	4.27049	0.041	0	3.32617e-15	4.27049
150	PFDN2	1.40728e-19	-0.610645	0.136	0.236	3.57956e-15	0.610645
152	ARRDC3	1.69351e-19	-1.17814	0.049	0.119	4.30761e-15	1.17814
153	SF3B6	1.7324e-19	-0.53054	0.206	0.311	4.40652e-15	0.53054
154	ARPP19	2.68069e-19	-0.647153	0.121	0.216	6.8186e-15	0.647153
155	SFTPA2	4.60093e-19	-1.57144	0.014	0.062	1.17029e-14	1.57144
156	THUMPD3-AS1	4.93049e-19	-0.760534	0.134	0.226	1.25412e-14	0.760534
157	2019-09-01	1.025e-18	0.57213	0.226	0.121	2.60718e-14	0.57213
158	FABP5	1.06776e-18	-0.610416	0.166	0.269	2.71596e-14	0.610416
159	JUND	1.15012e-18	0.605642	0.301	0.191	2.92544e-14	0.605642
160	NAMPT	1.22876e-18	-0.621495	0.135	0.231	3.12548e-14	0.621495
161	PARP8	1.52526e-18	-0.639591	0.194	0.292	3.87966e-14	0.639591
162	CMPK1	1.67847e-18	-0.532267	0.229	0.329	4.26936e-14	0.532267
164	CAPZA2	2.50705e-18	-0.687641	0.137	0.23	6.37694e-14	0.687641
165	CHP1	3.22192e-18	-0.993916	0.037	0.1	8.19527e-14	0.993916
166	MYADM	3.49456e-18	0.556277	0.277	0.168	8.88875e-14	0.556277
167	HSPA5	4.1786e-18	-0.477322	0.309	0.408	1.06287e-13	0.477322
168	MT1G	5.8e-18	-2.63339	0.008	0.048	1.47529e-13	2.63339
169	BTG3	7.15487e-18	-0.621002	0.162	0.255	1.81991e-13	0.621002
171	CH25H	7.93332e-18	-1.2737	0.06	0.13	2.01792e-13	1.2737
172	TXN	8.66794e-18	-0.433334	0.33	0.43	2.20478e-13	0.433334
173	CCL3	8.75097e-18	-1.11181	0.061	0.133	2.2259e-13	1.11181
176	CD3G	1.35414e-17	0.419131	0.38	0.258	3.4444e-13	0.419131
178	CLEC2D	2.44804e-17	-0.490786	0.297	0.394	6.22684e-13	0.490786
179	HLA-DRB1	2.83278e-17	0.480708	0.364	0.248	7.20545e-13	0.480708
180	LAT	3.81581e-17	0.602399	0.22	0.123	9.7059e-13	0.602399
181	TCEB1	3.89797e-17	-0.668118	0.188	0.278	9.91487e-13	0.668118
182	CLU	4.09455e-17	1.15855	0.089	0.028	1.04149e-12	1.15855
184	KDM6B	4.26376e-17	0.791974	0.16	0.078	1.08453e-12	0.791974
186	GNG11	4.57132e-17	-3.05278	0.001	0.03	1.16276e-12	3.05278
187	PLIN2	5.0581e-17	-0.538722	0.239	0.335	1.28658e-12	0.538722
188	IFITM2	5.26655e-17	-0.412453	0.47	0.551	1.3396e-12	0.412453
189	CLDN5	5.50551e-17	-1.77205	0.007	0.044	1.40038e-12	1.77205
190	PTGES3	7.75666e-17	-0.471349	0.268	0.364	1.97298e-12	0.471349
193	SSR3	1.13239e-16	-0.763215	0.12	0.201	2.88035e-12	0.763215
194	A2M	1.17556e-16	-2.43196	0.003	0.033	2.99014e-12	2.43196
195	NDUFA3	1.28594e-16	0.7186	0.21	0.12	3.27091e-12	0.7186
196	CYSTM1	1.49589e-16	-0.874775	0.058	0.126	3.80495e-12	0.874775
197	NAA50	1.97193e-16	-0.798	0.117	0.198	5.0158e-12	0.798
198	STK17B	2.3207e-16	-0.419683	0.321	0.415	5.90294e-12	0.419683
199	PAPOLA	2.94431e-16	-0.514851	0.238	0.33	7.48914e-12	0.514851
200	SYTL2	3.34467e-16	-0.99984	0.047	0.109	8.5075e-12	0.99984
202	SPARCL1	4.41828e-16	-2.51408	0.002	0.031	1.12383e-11	2.51408
203	MOB1A	5.12243e-16	-0.628737	0.137	0.222	1.30294e-11	0.628737
204	ZBTB16	6.36195e-16	0.746989	0.137	0.062	1.61823e-11	0.746989
205	C9orf24	7.05352e-16	2.03395	0.051	0.008	1.79413e-11	2.03395
206	FCN3	7.27415e-16	-2.29679	0.004	0.035	1.85025e-11	2.29679
207	BPIFB1	7.60639e-16	1.45829	0.049	0.007	1.93476e-11	1.45829
208	GLUL	1.05592e-15	-0.53568	0.215	0.308	2.68583e-11	0.53568
209	IKZF3	1.1118e-15	-0.768989	0.106	0.182	2.82798e-11	0.768989
211	SELL	1.4402e-15	1.05633	0.124	0.056	3.6633e-11	1.05633
213	C20orf85	1.94262e-15	2.90412	0.037	0.002	4.94125e-11	2.90412
214	IDS	1.98013e-15	0.46447	0.334	0.225	5.03665e-11	0.46447
215	SOD2	2.58249e-15	-0.587451	0.144	0.228	6.56882e-11	0.587451
216	TM4SF1	2.71092e-15	-1.98686	0.005	0.037	6.89551e-11	1.98686
217	RABGGTB	2.8242e-15	-0.872072	0.075	0.144	7.18362e-11	0.872072
219	LMNA	3.5484e-15	0.576557	0.377	0.278	9.02571e-11	0.576557
220	PCNP	3.68353e-15	-0.594854	0.164	0.247	9.36942e-11	0.594854
221	TPPP3	4.0443e-15	1.6672	0.057	0.012	1.02871e-10	1.6672
223	SFTPA1	6.80131e-15	-1.24993	0.013	0.053	1.72998e-10	1.24993
224	KIAA1551	7.59294e-15	-0.593732	0.157	0.24	1.93134e-10	0.593732
225	LGALS3	7.73307e-15	-0.517069	0.162	0.25	1.96698e-10	0.517069
227	TOB1	1.01296e-14	-0.577165	0.246	0.332	2.57657e-10	0.577165
228	DCXR	1.0645e-14	-0.570185	0.161	0.244	2.70767e-10	0.570185
229	BTN3A2	1.22277e-14	0.600351	0.159	0.081	3.11023e-10	0.600351
230	GPBP1	1.32401e-14	-0.406629	0.253	0.346	3.36775e-10	0.406629
231	EIF5A	1.43753e-14	-0.534747	0.167	0.251	3.6565e-10	0.534747
233	LDLRAD4	2.16654e-14	0.928947	0.138	0.069	5.51082e-10	0.928947
234	FCGR3A	2.38295e-14	-0.913388	0.052	0.111	6.06126e-10	0.913388
235	PRMT9	2.60862e-14	0.757616	0.132	0.063	6.63529e-10	0.757616
236	HSP90AB1	2.72173e-14	-0.405638	0.466	0.536	6.92298e-10	0.405638
237	ELOVL5	2.73508e-14	-0.702455	0.102	0.175	6.95694e-10	0.702455
238	TARS	2.8602e-14	-1.09938	0.035	0.086	7.27521e-10	1.09938
239	HNRNPA3	3.27002e-14	-0.467773	0.259	0.344	8.31761e-10	0.467773
240	PCGF5	3.48054e-14	-0.810055	0.076	0.141	8.85311e-10	0.810055
241	EIF1B	4.11295e-14	-0.590034	0.185	0.265	1.04617e-09	0.590034
242	SPCS3	4.21076e-14	-0.612028	0.126	0.203	1.07105e-09	0.612028
243	CDC42SE2	4.35317e-14	-0.413518	0.29	0.379	1.10727e-09	0.413518
245	SAR1A	5.66731e-14	-0.63525	0.115	0.19	1.44154e-09	0.63525
249	CLECL1	8.74692e-14	-1.71388	0.013	0.049	2.22487e-09	1.71388
250	STMN1	8.92812e-14	-0.636708	0.11	0.185	2.27096e-09	0.636708
251	NR4A3	9.00644e-14	0.826627	0.123	0.058	2.29088e-09	0.826627
252	CCNG1	9.53046e-14	-0.711269	0.112	0.183	2.42417e-09	0.711269
253	TAF9	9.98942e-14	-0.787802	0.067	0.13	2.54091e-09	0.787802
257	TCEA1	1.25806e-13	-0.676914	0.139	0.213	3.19999e-09	0.676914
259	CD164	1.33566e-13	-0.578448	0.178	0.256	3.39738e-09	0.578448
260	CNN3	1.39802e-13	-2.69137	0.003	0.029	3.556e-09	2.69137
262	TSTD1	2.01664e-13	0.455357	0.257	0.164	5.12951e-09	0.455357
263	MANF	2.21635e-13	-0.50831	0.194	0.274	5.63752e-09	0.50831
264	CXCR3	2.44617e-13	0.914155	0.11	0.05	6.22207e-09	0.914155
266	CCT8	3.18408e-13	-0.727655	0.118	0.188	8.09904e-09	0.727655
267	TMEM167A	3.40479e-13	-0.627102	0.095	0.164	8.66041e-09	0.627102
268	SLC3A2	4.06799e-13	-0.491486	0.221	0.3	1.03473e-08	0.491486
269	ADIRF	4.34843e-13	-1.76916	0.005	0.033	1.10607e-08	1.76916
270	FCER1G	4.43155e-13	-0.694604	0.069	0.131	1.12721e-08	0.694604
273	CXCL8	4.9965e-13	-0.974916	0.031	0.078	1.27091e-08	0.974916
275	DRAP1	6.63912e-13	0.563526	0.206	0.126	1.68873e-08	0.563526
276	GSTA1	9.17961e-13	2.28439	0.036	0.004	2.33493e-08	2.28439
277	NHSL2	9.793e-13	-0.799559	0.077	0.138	2.49095e-08	0.799559
278	LEF1	9.92037e-13	0.733888	0.086	0.033	2.52335e-08	0.733888
280	IFITM1	1.10167e-12	0.816964	0.155	0.087	2.8022e-08	0.816964
282	SUMO1	1.12246e-12	-0.408224	0.248	0.329	2.85509e-08	0.408224
284	UFM1	1.185e-12	-0.580779	0.079	0.143	3.01416e-08	0.580779
285	SNHG12	1.28659e-12	-0.722719	0.082	0.144	3.27257e-08	0.722719
286	IL2RG	1.33754e-12	0.413628	0.377	0.279	3.40217e-08	0.413628
288	NELL2	1.55084e-12	1.14675	0.053	0.014	3.94472e-08	1.14675
289	S100A9	1.55757e-12	-1.02325	0.045	0.097	3.96185e-08	1.02325
291	TIMP3	1.66909e-12	-2.10674	0.004	0.029	4.24549e-08	2.10674
293	PTRF	1.71874e-12	-2.17306	0	0.02	4.3718e-08	2.17306
295	TSPAN1	2.09214e-12	2.34297	0.034	0.004	5.32157e-08	2.34297
296	FBP1	2.45281e-12	-1.13512	0.025	0.066	6.23896e-08	1.13512
297	KIF20B	2.5668e-12	-0.965756	0.046	0.097	6.52891e-08	0.965756
301	WIPF1	4.15011e-12	-0.401254	0.249	0.326	1.05562e-07	0.401254
302	CRY1	5.00468e-12	-1.2284	0.019	0.057	1.27299e-07	1.2284
303	IL1B	5.21753e-12	-1.76359	0.005	0.031	1.32713e-07	1.76359
306	ICA1	5.9695e-12	1.55029	0.046	0.01	1.5184e-07	1.55029
308	GLRX	7.32144e-12	-0.627283	0.122	0.189	1.86228e-07	0.627283
309	CCDC109B	7.65655e-12	0.454881	0.23	0.146	1.94752e-07	0.454881
310	TAGLN	7.97494e-12	-1.57761	0.006	0.033	2.0285e-07	1.57761
311	SUPV3L1	8.06837e-12	-0.897003	0.041	0.089	2.05227e-07	0.897003
312	2019-09-06	8.70844e-12	0.446011	0.249	0.165	2.21508e-07	0.446011
313	PRNP	9.00694e-12	-0.605869	0.117	0.186	2.29101e-07	0.605869
315	AGER	9.55708e-12	-2.42852	0.002	0.023	2.43094e-07	2.42852
316	TAF1D	9.5656e-12	-0.497198	0.219	0.293	2.43311e-07	0.497198
317	TMED5	1.00476e-11	-0.787237	0.065	0.12	2.5557e-07	0.787237
318	TMX1	1.12158e-11	-0.722717	0.063	0.119	2.85285e-07	0.722717
319	HSPD1	1.13699e-11	-0.525825	0.209	0.281	2.89206e-07	0.525825
320	TYROBP	1.33748e-11	-0.464835	0.116	0.186	3.402e-07	0.464835
321	HBA1	1.50673e-11	3.70942	0.025	0.001	3.83252e-07	3.70942
323	ARL4A	1.65448e-11	0.521294	0.207	0.13	4.20833e-07	0.521294
324	EMP1	1.65741e-11	-1.22812	0.009	0.039	4.21579e-07	1.22812
326	NDUFA12	2.02635e-11	-0.528585	0.151	0.219	5.15423e-07	0.528585
327	CTSC	2.1981e-11	-0.516001	0.162	0.233	5.59109e-07	0.516001
328	NOP10	2.25821e-11	-0.441652	0.18	0.254	5.74399e-07	0.441652
329	FBXO32	2.32394e-11	0.525137	0.122	0.062	5.91116e-07	0.525137
330	SLA2	2.33145e-11	-0.758927	0.086	0.145	5.93028e-07	0.758927
331	TBC1D10C	2.55318e-11	0.518013	0.192	0.119	6.49426e-07	0.518013
332	RNF139	2.71281e-11	0.434848	0.208	0.131	6.90029e-07	0.434848
334	SURF1	2.99996e-11	0.677987	0.132	0.071	7.63071e-07	0.677987
336	PPM1B	3.45652e-11	-0.697167	0.076	0.133	8.792e-07	0.697167
337	IQGAP2	3.50333e-11	-0.55214	0.217	0.283	8.91108e-07	0.55214
338	SERPINE1	3.82461e-11	-4.62757	0	0.016	9.72829e-07	4.62757
339	GLO1	3.9522e-11	-0.760242	0.06	0.112	1.00528e-06	0.760242
340	AIM1	4.03902e-11	-0.427263	0.297	0.368	1.02737e-06	0.427263
341	PHLDA1	4.15e-11	-0.440068	0.208	0.285	1.05559e-06	0.440068
342	RSPH1	4.83582e-11	2.17561	0.031	0.004	1.23004e-06	2.17561
344	TMED7	5.77575e-11	-0.882846	0.031	0.073	1.46912e-06	0.882846
345	AAK1	6.1006e-11	0.49265	0.223	0.147	1.55175e-06	0.49265
346	GCHFR	6.35834e-11	-0.575976	0.12	0.185	1.61731e-06	0.575976
347	CAV1	7.26747e-11	-2.07879	0.004	0.026	1.84855e-06	2.07879
348	HSP90AA1	8.17403e-11	-0.495267	0.634	0.655	2.07915e-06	0.495267
349	PHLDA2	8.29885e-11	-0.971158	0.034	0.076	2.1109e-06	0.971158
352	CD55	9.30911e-11	-0.415128	0.237	0.309	2.36787e-06	0.415128
353	CEBPD	9.43156e-11	-0.442398	0.086	0.147	2.39901e-06	0.442398
354	CD82	9.5404e-11	1.04152	0.072	0.029	2.4267e-06	1.04152
355	FAM89B	1.06601e-10	1.08321	0.062	0.022	2.7115e-06	1.08321
357	TOMM20	1.16838e-10	-0.425213	0.226	0.295	2.97189e-06	0.425213
358	KRR1	1.25687e-10	0.564139	0.154	0.09	3.19697e-06	0.564139
359	MYL9	1.42379e-10	-1.89435	0.004	0.025	3.62155e-06	1.89435
360	SMC4	1.46133e-10	-0.637389	0.087	0.145	3.71703e-06	0.637389
361	ZEB2	1.54203e-10	-0.57068	0.129	0.193	3.9223e-06	0.57068
362	GLUD1	1.60534e-10	-0.623898	0.073	0.127	4.08333e-06	0.623898
363	SAR1B	1.75097e-10	-0.600574	0.06	0.111	4.45377e-06	0.600574
365	PTGER2	1.88836e-10	-0.716823	0.081	0.136	4.80324e-06	0.716823
366	NACA2	1.98038e-10	-0.652955	0.106	0.165	5.03729e-06	0.652955
367	INPP4B	1.99049e-10	0.859331	0.072	0.029	5.06302e-06	0.859331
368	FGFR1OP2	1.99258e-10	-0.49419	0.13	0.195	5.06834e-06	0.49419
371	TPM2	3.16562e-10	-1.97503	0.003	0.024	8.05207e-06	1.97503
372	CTSL	3.22629e-10	-1.19209	0.02	0.053	8.2064e-06	1.19209
373	PTPN22	3.29855e-10	-0.480135	0.131	0.197	8.3902e-06	0.480135
374	SPINK2	3.68508e-10	1.59654	0.038	0.009	9.37337e-06	1.59654
375	BZW1	3.80299e-10	-0.417572	0.224	0.292	9.67328e-06	0.417572
376	WTAP	4.04506e-10	-0.449083	0.175	0.242	1.0289e-05	0.449083
377	HAVCR2	4.22125e-10	-1.01089	0.025	0.061	1.07372e-05	1.01089
378	RP11-489E7.4	4.29844e-10	1.11279	0.057	0.02	1.09335e-05	1.11279
379	CSDE1	4.31009e-10	-0.451157	0.202	0.265	1.09631e-05	0.451157
380	CFL2	4.65255e-10	-1.69292	0.008	0.033	1.18342e-05	1.69292
381	DDX39B	5.54877e-10	-0.808415	0.034	0.074	1.41139e-05	0.808415
382	TRAPPC1	5.71757e-10	0.447048	0.231	0.157	1.45432e-05	0.447048
383	RHOB	5.72282e-10	-0.875892	0.027	0.063	1.45566e-05	0.875892
384	PDLIM1	5.9473e-10	-1.16376	0.02	0.054	1.51276e-05	1.16376
385	OSTF1	6.11779e-10	-0.510708	0.16	0.224	1.55612e-05	0.510708
386	TMEM190	6.68302e-10	1.79692	0.031	0.005	1.69989e-05	1.79692
387	RP4-594I10.3	6.8145e-10	1.10539	0.059	0.022	1.73334e-05	1.10539
388	SAP30	7.0658e-10	-1.00701	0.035	0.075	1.79726e-05	1.00701
390	CXCL2	8.264e-10	-0.638457	0.021	0.054	2.10203e-05	0.638457
391	MTRNR2L1	8.64659e-10	2.38727	0.022	0.001	2.19935e-05	2.38727
393	DENND2D	9.38002e-10	0.70965	0.099	0.05	2.3859e-05	0.70965
396	LDLRAP1	1.08996e-09	0.89441	0.066	0.027	2.77242e-05	0.89441
397	RP11-660L16.2	1.21167e-09	-0.632102	0.079	0.131	3.082e-05	0.632102
398	RP11-291B21.2	1.22705e-09	-1.22804	0.017	0.048	3.12113e-05	1.22804
399	NARS	1.44814e-09	-0.812466	0.045	0.088	3.6835e-05	0.812466
400	CXCL3	1.72842e-09	-0.736662	0.033	0.071	4.39641e-05	0.736662
401	AGR3	1.98146e-09	1.14331	0.03	0.005	5.04003e-05	1.14331
403	RAB11A	2.07292e-09	-0.507615	0.14	0.2	5.27269e-05	0.507615
404	MAL	2.08966e-09	1.23217	0.042	0.012	5.31527e-05	1.23217
406	MAP3K8	2.13497e-09	-0.548677	0.08	0.133	5.4305e-05	0.548677
407	ANXA6	2.15275e-09	0.489921	0.165	0.103	5.47574e-05	0.489921
409	CCL20	2.19307e-09	-0.669045	0.046	0.09	5.57829e-05	0.669045
410	DYNLT3	2.23331e-09	-0.575385	0.084	0.137	5.68064e-05	0.575385
412	MRPL41	2.30685e-09	-0.421357	0.149	0.211	5.8677e-05	0.421357
413	SRP19	2.3888e-09	-0.503004	0.12	0.178	6.07616e-05	0.503004
416	C1orf194	2.93896e-09	2.44364	0.027	0.004	7.47555e-05	2.44364
417	ADH1B	3.03055e-09	-3.12103	0	0.014	7.70851e-05	3.12103
418	S1PR4	3.09011e-09	0.469313	0.185	0.12	7.86001e-05	0.469313
419	HSPA1B	3.20697e-09	-0.671853	0.044	0.087	8.15726e-05	0.671853
420	MBNL1	3.21868e-09	-0.427161	0.181	0.244	8.18703e-05	0.427161
421	HSPA6	3.43875e-09	-3.15163	0.002	0.018	8.74681e-05	3.15163
422	CMSS1	3.55747e-09	-1.04562	0.036	0.074	9.04879e-05	1.04562
423	TMEM123	3.67596e-09	-0.443601	0.171	0.233	9.35017e-05	0.443601
426	SCML4	3.97487e-09	0.64202	0.102	0.053	0.000101105	0.64202
430	EIF1AY	4.5351e-09	-4.27175	0	0.013	0.000115355	4.27175
432	CANX	5.06512e-09	-0.510481	0.099	0.154	0.000128836	0.510481
433	ATP5I	5.18394e-09	0.437037	0.261	0.19	0.000131859	0.437037
435	ZSCAN18	5.24854e-09	1.10897	0.042	0.013	0.000133502	1.10897
436	CDK17	5.29507e-09	-0.60575	0.045	0.086	0.000134685	0.60575
437	PLSCR1	5.42026e-09	-1.02663	0.026	0.059	0.00013787	1.02663
438	ATXN7	5.86617e-09	0.528778	0.13	0.075	0.000149212	0.528778
439	RALGAPA1	5.9959e-09	0.438311	0.158	0.098	0.000152512	0.438311
441	EPHX2	6.26219e-09	1.57988	0.033	0.007	0.000159285	1.57988
442	NSMCE1	6.51853e-09	0.588709	0.11	0.06	0.000165805	0.588709
443	PPP1R3B	6.71246e-09	-1.11336	0.017	0.046	0.000170738	1.11336
444	TMEM100	7.16079e-09	-3.00674	0.001	0.016	0.000182142	3.00674
445	SFTA2	7.16371e-09	-2.71057	0.002	0.017	0.000182216	2.71057
447	MIDN	7.55285e-09	0.408473	0.17	0.109	0.000192114	0.408473
449	SESN3	8.10527e-09	0.686323	0.068	0.029	0.000206166	0.686323
451	DDX3Y	8.9824e-09	-4.39511	0	0.012	0.000228476	4.39511
452	PABPC3	9.52534e-09	-1.21773	0.015	0.042	0.000242287	1.21773
454	AZIN1	1.08662e-08	-0.590146	0.062	0.107	0.000276393	0.590146
455	IL18R1	1.14933e-08	-0.908289	0.036	0.072	0.000292343	0.908289
456	TFF3	1.15973e-08	1.1415	0.036	0.01	0.000294988	1.1415
457	SPON2	1.16622e-08	-0.600399	0.12	0.173	0.00029664	0.600399
459	UBE2K	1.20846e-08	-0.57203	0.089	0.14	0.000307385	0.57203
461	RARRES2	1.29846e-08	-2.38541	0.002	0.017	0.000330275	2.38541
463	RP1-313I6.12	1.33259e-08	0.612363	0.099	0.053	0.000338957	0.612363
464	GARS	1.3429e-08	-0.968107	0.038	0.074	0.00034158	0.968107
465	PPP1R14A	1.35875e-08	-2.8237	0.001	0.014	0.000345612	2.8237
467	F2R	1.43942e-08	-0.695967	0.055	0.098	0.000366132	0.695967
468	CD8A	1.44379e-08	-0.401264	0.19	0.255	0.000367244	0.401264
469	YARS	1.45396e-08	-0.941241	0.025	0.058	0.000369829	0.941241
470	ACP1	1.51617e-08	-0.5851	0.112	0.164	0.000385654	0.5851
471	ARRDC2	1.51865e-08	0.67631	0.087	0.044	0.000386283	0.67631
472	FAM129A	1.51905e-08	-0.457705	0.19	0.249	0.000386386	0.457705
474	GNA13	1.6059e-08	-0.69435	0.05	0.092	0.000408477	0.69435
477	MAPKAPK5-AS1	1.68697e-08	-0.801783	0.03	0.064	0.000429098	0.801783
478	ORMDL1	1.70643e-08	-0.436291	0.16	0.218	0.000434047	0.436291
480	WFDC2	1.79637e-08	1.20549	0.044	0.015	0.000456924	1.20549
481	TMEM70	1.89638e-08	-0.696289	0.108	0.158	0.000482364	0.696289
482	C10orf10	1.93577e-08	-1.668	0.004	0.021	0.000492381	1.668
483	SAMD9	2.04578e-08	-0.62977	0.085	0.133	0.000520366	0.62977
484	RP11-305L7.3	2.07268e-08	-1.22761	0.021	0.051	0.000527207	1.22761
485	GABPB1	2.1346e-08	-0.40996	0.173	0.232	0.000542957	0.40996
486	PDCD10	2.25837e-08	-0.499073	0.095	0.146	0.000574438	0.499073
487	GDI2	2.26752e-08	-0.481624	0.149	0.203	0.000576767	0.481624
488	FAM183A	2.31647e-08	1.78197	0.024	0.003	0.000589216	1.78197
490	MPZL3	2.37532e-08	-0.731504	0.043	0.081	0.000604188	0.731504
491	YWHAH	2.44221e-08	-0.537001	0.097	0.149	0.000621201	0.537001
492	RWDD1	2.44385e-08	-0.405066	0.239	0.299	0.000621617	0.405066
493	RAB5A	2.51405e-08	-0.492616	0.121	0.175	0.000639475	0.492616
494	GOLGA7	2.5705e-08	-0.498455	0.097	0.148	0.000653832	0.498455
495	WBP5	2.66168e-08	-1.59532	0.003	0.02	0.000677025	1.59532
496	C1QA	2.66374e-08	-0.641049	0.065	0.111	0.000677548	0.641049
497	SIRPG	2.75862e-08	0.978699	0.041	0.013	0.000701681	0.978699
498	RORA	2.76584e-08	-0.405293	0.292	0.35	0.00070352	0.405293
499	CAV2	2.81434e-08	-2.06837	0.002	0.016	0.000715857	2.06837
500	SEC11A	3.10965e-08	-0.428639	0.17	0.228	0.00079097	0.428639
501	TXNRD1	3.13422e-08	-0.721657	0.032	0.067	0.000797221	0.721657
502	EMB	3.40283e-08	-0.405453	0.218	0.276	0.000865544	0.405453
503	CNOT7	3.52571e-08	-0.500462	0.09	0.139	0.0008968	0.500462
504	FXYD3	3.57019e-08	1.76739	0.031	0.008	0.000908113	1.76739
505	TSHZ2	3.59378e-08	1.47227	0.033	0.009	0.000914113	1.47227
507	CST3	3.68908e-08	-0.563367	0.077	0.124	0.000938356	0.563367
508	RNF181	3.88959e-08	-0.483256	0.119	0.172	0.000989357	0.483256
511	GSTA2	4.10012e-08	2.89639	0.017	0.001	0.00104291	2.89639
514	FAM3C	4.4248e-08	-0.792545	0.044	0.082	0.00112549	0.792545
515	MAP3K13	4.56434e-08	-0.677931	0.044	0.082	0.00116099	0.677931
516	IL1RL1	4.58153e-08	-3.30093	0	0.012	0.00116536	3.30093
519	NUS1	4.7337e-08	-0.746428	0.035	0.069	0.00120406	0.746428
520	NR4A1	4.93174e-08	0.563635	0.109	0.062	0.00125444	0.563635
521	AIMP1	5.02872e-08	-0.591899	0.085	0.132	0.00127911	0.591899
522	CYP1B1	5.1709e-08	-3.01291	0.001	0.013	0.00131527	3.01291
524	ARMCX3	5.3934e-08	-0.672838	0.081	0.126	0.00137187	0.672838
525	PRELID3B	5.48587e-08	-0.618841	0.074	0.12	0.00139538	0.618841
526	RP11-598F7.3	5.49982e-08	-1.83757	0.005	0.023	0.00139893	1.83757
528	TRAF3IP3	5.61578e-08	0.517618	0.155	0.1	0.00142843	0.517618
529	HNRNPR	5.68359e-08	-0.479984	0.144	0.198	0.00144568	0.479984
531	SH2D1A	5.9842e-08	-0.453701	0.195	0.251	0.00152214	0.453701
532	TMEM154	6.03162e-08	-0.865375	0.03	0.063	0.0015342	0.865375
533	EPAS1	6.14507e-08	-0.905805	0.018	0.045	0.00156306	0.905805
536	TMEM33	6.4019e-08	-0.815528	0.033	0.067	0.00162839	0.815528
538	TNRC6C	6.51819e-08	0.712077	0.064	0.029	0.00165797	0.712077
541	TRABD2A	7.21627e-08	0.560982	0.059	0.025	0.00183553	0.560982
543	PET100	7.36297e-08	0.415569	0.196	0.136	0.00187284	0.415569
544	ANKRD9	7.5143e-08	-1.26224	0.014	0.038	0.00191134	1.26224
545	RPL22L1	7.5889e-08	-0.40437	0.211	0.267	0.00193031	0.40437
546	CEBPG	7.58942e-08	-0.68499	0.066	0.108	0.00193044	0.68499
547	MOSPD3	7.75019e-08	0.935771	0.052	0.021	0.00197134	0.935771
550	KLRC2	8.33475e-08	-0.778255	0.02	0.049	0.00212003	0.778255
551	GPR137B	8.66525e-08	-0.716747	0.045	0.082	0.00220409	0.716747
552	TSC22D1	8.84878e-08	-0.937133	0.02	0.047	0.00225078	0.937133
554	IL21R	9.09118e-08	0.779487	0.062	0.028	0.00231243	0.779487
557	MSR1	1.00442e-07	-1.13837	0.008	0.029	0.00255484	1.13837
558	ATF3	1.01817e-07	-0.68012	0.048	0.086	0.00258983	0.68012
559	PACSIN2	1.04243e-07	-1.04966	0.019	0.046	0.00265154	1.04966
560	NABP1	1.05165e-07	-0.525707	0.082	0.129	0.00267497	0.525707
562	SMAD7	1.08874e-07	0.677927	0.093	0.051	0.00276933	0.677927
564	C6orf62	1.1287e-07	-0.43827	0.102	0.152	0.00287096	0.43827
565	NUCB2	1.17857e-07	0.449277	0.148	0.095	0.00299781	0.449277
566	LAIR2	1.23922e-07	0.978855	0.033	0.009	0.00315207	0.978855
567	PAPD4	1.25797e-07	-0.765093	0.035	0.068	0.00319977	0.765093
568	AAED1	1.27764e-07	-0.552817	0.093	0.139	0.00324979	0.552817
570	AKAP5	1.29981e-07	-1.81372	0.005	0.021	0.0033062	1.81372
571	SNX9	1.30189e-07	-0.611806	0.099	0.146	0.00331148	0.611806
572	C1orf228	1.35054e-07	1.32194	0.032	0.009	0.00343524	1.32194
574	RPS19BP1	1.37886e-07	-0.42568	0.137	0.191	0.00350728	0.42568
575	CETN2	1.43564e-07	0.892597	0.057	0.025	0.0036517	0.892597
576	AGR2	1.48321e-07	1.32947	0.025	0.005	0.00377269	1.32947
577	RP6-91H8.3	1.49627e-07	-0.772418	0.037	0.071	0.0038059	0.772418
578	CH17-189H20.1	1.50628e-07	-0.479911	0.116	0.166	0.00383137	0.479911
580	FGFBP2	1.52831e-07	-0.438714	0.08	0.127	0.0038874	0.438714
582	PPP2R5A	1.60672e-07	-0.577068	0.063	0.104	0.00408684	0.577068
584	TIPARP	1.67073e-07	-0.509561	0.127	0.177	0.00424967	0.509561
587	UBE2Q2	1.73993e-07	-0.70806	0.042	0.078	0.00442568	0.70806
588	TCF21	1.81335e-07	-2.77107	0	0.011	0.00461244	2.77107
589	CXCR5	1.8227e-07	3.14689	0.015	0	0.00463621	3.14689
591	KAT2B	1.90738e-07	-0.915693	0.024	0.052	0.00485161	0.915693
592	RBM17	1.91395e-07	-0.5572	0.13	0.179	0.00486833	0.5572
593	CACYBP	1.97061e-07	-0.467148	0.136	0.187	0.00501245	0.467148
594	RGS14	1.97682e-07	0.446079	0.098	0.055	0.00502824	0.446079
596	MARS	2.00622e-07	-0.746124	0.036	0.069	0.00510301	0.746124
597	LUM	2.05153e-07	-2.6588	0.001	0.013	0.00521827	2.6588
599	IL27RA	2.05412e-07	0.533794	0.113	0.068	0.00522487	0.533794
600	NT5C3A	2.05642e-07	-0.566322	0.074	0.117	0.00523071	0.566322
603	LMNB1	2.20512e-07	-0.8364	0.041	0.075	0.00560893	0.8364
604	TRGC1	2.34873e-07	-0.666043	0.078	0.122	0.00597422	0.666043
605	IL6	2.42574e-07	-1.8605	0.003	0.017	0.00617011	1.8605
606	CCL21	2.43743e-07	-1.53419	0.004	0.019	0.00619986	1.53419
609	PPP3CA	2.729e-07	-0.452329	0.055	0.095	0.00694147	0.452329
610	HIST1H1C	2.74814e-07	-0.916306	0.044	0.078	0.00699016	0.916306
611	DPH3	2.81476e-07	-0.690375	0.043	0.078	0.00715963	0.690375
613	MS4A8	2.8346e-07	2.03095	0.019	0.002	0.0072101	2.03095
614	APOE	2.95608e-07	0.439612	0.124	0.077	0.00751908	0.439612
615	CPA5	3.01657e-07	2.42499	0.016	0.001	0.00767294	2.42499
616	CD163	3.08622e-07	-1.59673	0.002	0.016	0.00785012	1.59673
618	ERAP2	3.17205e-07	-0.59034	0.041	0.075	0.00806842	0.59034
619	RAB13	3.21403e-07	-1.24764	0.008	0.026	0.00817522	1.24764
620	MMD	3.3363e-07	-0.957502	0.017	0.042	0.00848622	0.957502
621	PRKAR1A	3.35774e-07	-0.490134	0.108	0.155	0.00854074	0.490134
624	PHF11	3.45229e-07	-0.600836	0.071	0.113	0.00878124	0.600836
625	THBD	3.46951e-07	-0.938722	0.009	0.028	0.00882505	0.938722
626	CTD-2020K17.1	3.49297e-07	0.757691	0.062	0.03	0.00888471	0.757691
627	HECTD1	3.548e-07	0.424236	0.106	0.062	0.00902468	0.424236
628	PLEKHF2	3.54943e-07	-0.882609	0.027	0.055	0.00902833	0.882609
631	BEST1	3.94276e-07	1.1595	0.049	0.021	0.0100288	1.1595
632	PANK3	3.99491e-07	-1.10613	0.013	0.034	0.0101614	1.10613
633	LYST	4.07554e-07	-0.602784	0.099	0.144	0.0103665	0.602784
634	NNMT	4.08726e-07	-1.53874	0.006	0.023	0.0103963	1.53874
635	PITHD1	4.27875e-07	-0.433524	0.123	0.172	0.0108834	0.433524
636	FLT3LG	4.2862e-07	0.728967	0.085	0.048	0.0109024	0.728967
637	THEM4	4.32266e-07	0.539301	0.081	0.043	0.0109951	0.539301
638	FAM84B	4.36506e-07	-1.07099	0.009	0.029	0.011103	1.07099
639	CAPG	4.45741e-07	0.517534	0.113	0.069	0.0113379	0.517534
640	RIC3	4.46238e-07	0.706843	0.045	0.018	0.0113505	0.706843
642	LYPLA1	4.67522e-07	-0.518938	0.067	0.107	0.0118919	0.518938
644	EPM2AIP1	4.75343e-07	-0.585768	0.042	0.077	0.0120908	0.585768
646	FAM102A	5.12649e-07	0.531718	0.091	0.052	0.0130397	0.531718
647	IER3	5.31807e-07	-0.723487	0.03	0.06	0.013527	0.723487
651	HAUS2	5.63572e-07	-0.888668	0.021	0.047	0.014335	0.888668
655	IFIT5	6.19099e-07	-1.15255	0.011	0.031	0.0157474	1.15255
656	LSM14A	6.23806e-07	-0.431295	0.113	0.159	0.0158671	0.431295
657	PASK	6.33016e-07	0.772604	0.069	0.035	0.0161014	0.772604
658	RNF167	6.36417e-07	0.403217	0.126	0.079	0.0161879	0.403217
659	NAF1	6.585e-07	0.810263	0.057	0.027	0.0167496	0.810263
660	ZNF276	6.94257e-07	0.654	0.057	0.026	0.0176591	0.654
661	TMC6	7.18701e-07	0.420669	0.12	0.075	0.0182809	0.420669
664	XPO1	7.29307e-07	-0.652439	0.041	0.074	0.0185506	0.652439
665	GAS2L1	7.50286e-07	-1.51275	0.005	0.02	0.0190843	1.51275
666	MDM2	7.53965e-07	-0.771411	0.02	0.045	0.0191778	0.771411
667	IFT20	7.54082e-07	-0.650407	0.049	0.084	0.0191808	0.650407
668	CA2	7.54974e-07	-1.53621	0.005	0.02	0.0192035	1.53621
669	GCA	7.55723e-07	-1.07903	0.022	0.048	0.0192226	1.07903
670	REXO2	7.80822e-07	-0.545195	0.08	0.121	0.019861	0.545195
672	DNAJB11	8.02843e-07	-0.418658	0.105	0.152	0.0204211	0.418658
674	SUSD3	8.47396e-07	0.496026	0.086	0.048	0.0215544	0.496026
675	KLF9	8.56532e-07	-0.581937	0.068	0.106	0.0217868	0.581937
677	ENTPD1	9.2606e-07	-0.981622	0.019	0.043	0.0235553	0.981622
678	TGFBR3	9.35954e-07	-0.773751	0.02	0.046	0.0238069	0.773751
679	NMT1	9.61732e-07	0.758652	0.061	0.03	0.0244626	0.758652
680	VPS26A	9.77568e-07	-0.602942	0.071	0.11	0.0248654	0.602942
682	SMIM12	9.86635e-07	-0.556061	0.063	0.102	0.0250961	0.556061
686	PTS	1.06874e-06	-0.687346	0.041	0.074	0.0271846	0.687346
688	CTSA	1.07543e-06	0.619156	0.095	0.056	0.0273547	0.619156
689	QKI	1.07652e-06	-0.874745	0.014	0.036	0.0273823	0.874745
691	TPM1	1.07821e-06	-0.960491	0.016	0.039	0.0274255	0.960491
697	MRC1	1.16059e-06	-1.11384	0.011	0.031	0.0295209	1.11384
698	SLC25A24	1.18018e-06	-0.967539	0.018	0.041	0.0300192	0.967539
699	AARS	1.1849e-06	-1.01132	0.013	0.034	0.030139	1.01132
700	FKBP4	1.18716e-06	-0.680088	0.043	0.076	0.0301965	0.680088
703	AHSA1	1.24918e-06	-0.468231	0.071	0.11	0.0317742	0.468231
704	ACKR1	1.28025e-06	-1.17488	0.002	0.014	0.0325645	1.17488
705	IL10	1.2936e-06	-1.21056	0.015	0.037	0.032904	1.21056
706	SDPR	1.29651e-06	-1.59838	0.003	0.016	0.0329781	1.59838
707	LCORL	1.29874e-06	-1.07836	0.008	0.026	0.0330347	1.07836
708	RP11-539I5.1	1.31942e-06	3.30189	0.013	0	0.0335607	3.30189
709	RP11-629O1.2	1.32175e-06	-1.11185	0.014	0.035	0.0336199	1.11185
710	PSMB10	1.32367e-06	0.595952	0.09	0.052	0.0336689	0.595952
711	NEK7	1.38584e-06	-0.713123	0.038	0.069	0.0352502	0.713123
712	GLDN	1.39477e-06	-2.78141	0	0.01	0.0354774	2.78141
714	FAM107A	1.40261e-06	-2.18688	0.002	0.013	0.0356768	2.18688
717	RGL4	1.42137e-06	0.744956	0.06	0.03	0.0361541	0.744956
719	XCL2	1.42234e-06	-0.696501	0.13	0.177	0.0361786	0.696501
720	SULF2	1.43771e-06	-1.09002	0.005	0.021	0.0365697	1.09002
722	MORN5	1.45094e-06	2.47314	0.015	0.001	0.036906	2.47314
725	POC1B	1.48717e-06	-0.918213	0.02	0.044	0.0378276	0.918213
726	PCAT19	1.53491e-06	-2.91822	0.001	0.011	0.039042	2.91822
727	SURF4	1.53975e-06	-0.46906	0.125	0.17	0.0391651	0.46906
729	C5orf24	1.63904e-06	-0.722281	0.042	0.073	0.0416906	0.722281
730	APOBEC3C	1.64173e-06	0.549387	0.096	0.057	0.0417591	0.549387
731	TIAL1	1.68391e-06	-0.509734	0.102	0.145	0.0428319	0.509734
733	TEX264	1.69677e-06	0.442721	0.12	0.076	0.043159	0.442721
735	CSNK1E	1.73293e-06	-0.796603	0.023	0.049	0.0440787	0.796603
737	EGFL7	1.77838e-06	-1.84134	0.003	0.017	0.0452348	1.84134
739	DCK	1.85619e-06	-0.677608	0.086	0.124	0.0472142	0.677608
740	PLAC8	1.87461e-06	-0.547315	0.122	0.165	0.0476826	0.547315
743	DUSP10	1.9028e-06	-0.473175	0.083	0.124	0.0483996	0.473175
745	TIFA	1.91742e-06	-0.675607	0.068	0.105	0.0487714	0.675607
746	CTNNAL1	1.93905e-06	-0.987684	0.016	0.037	0.0493216	0.987684
747	AC013264.2	1.95445e-06	0.816454	0.044	0.019	0.0497133	0.816454

## Sheet: cluster3Nks
	X	p_val	avg_logFC	pct.1	pct.2	p_val_adj	absavg_logFC
1	RPS29	5.20799e-185	0.892136	0.985	0.899	1.3247e-180	0.892136
2	RPL41	3.605e-179	0.658399	0.994	0.988	9.16968e-175	0.658399
3	RPS27	3.22092e-167	0.623493	0.997	0.989	8.19274e-163	0.623493
4	NKG7	6.47634e-161	0.689229	0.989	0.964	1.64732e-156	0.689229
5	CCL5	8.33911e-138	0.947031	0.949	0.676	2.12114e-133	0.947031
6	RPS10	1.50904e-125	1.11367	0.876	0.493	3.83841e-121	1.11367
7	SRGN	1.3661e-121	-0.747062	0.95	0.974	3.47482e-117	0.747062
8	GZMH	7.45614e-120	1.25467	0.83	0.404	1.89654e-115	1.25467
9	HBB	2.35219e-113	0.478676	0.523	0.008	5.98304e-109	0.478676
10	RPL37A	5.62701e-110	0.607502	0.978	0.89	1.43129e-105	0.607502
11	HBA2	2.20308e-109	2.48007	0.501	0.002	5.60376e-105	2.48007
12	TMSB10	4.38337e-106	0.585171	0.99	0.946	1.11495e-101	0.585171
13	RPS28	8.61525e-104	0.561537	0.981	0.912	2.19138e-99	0.561537
14	HLA-DPB1	5.57417e-102	1.89185	0.611	0.1	1.41785e-97	1.89185
15	RPL36A	4.14641e-100	1.15733	0.805	0.375	1.05468e-95	1.15733
16	HLA-C	1.96848e-99	0.473929	0.984	0.962	5.00702e-95	0.473929
17	CCL3	2.64711e-97	-1.61584	0.208	0.599	6.73319e-93	1.61584
18	CTSW	1.15217e-96	0.849114	0.894	0.579	2.93066e-92	0.849114
19	RPS21	1.59828e-96	0.734689	0.925	0.72	4.06539e-92	0.734689
20	HBA1	2.66844e-95	2.84146	0.462	0.008	6.78745e-91	2.84146
21	HLA-A	2.81544e-92	0.463462	0.983	0.964	7.16135e-88	0.463462
22	KLRB1	1.24247e-91	-0.998644	0.506	0.838	3.16034e-87	0.998644
23	RPL36	6.16637e-89	0.651574	0.944	0.776	1.56848e-84	0.651574
24	RPS3	1.93557e-80	0.412368	0.987	0.961	4.92332e-76	0.412368
25	GNLY	4.73259e-79	0.570255	0.982	0.924	1.20378e-74	0.570255
26	PFN1	2.48274e-77	0.652304	0.956	0.788	6.31511e-73	0.652304
27	FTH1	2.41502e-73	-0.653978	0.988	0.988	6.14284e-69	0.653978
28	RPL37	4.55783e-70	0.467781	0.96	0.903	1.15933e-65	0.467781
30	FTL	3.1973e-66	-0.443312	0.981	0.992	8.13266e-62	0.443312
31	AREG	1.25135e-65	-0.868928	0.661	0.853	3.18294e-61	0.868928
33	TRDC	1.669e-61	1.22345	0.579	0.182	4.24527e-57	1.22345
34	IFNGR1	2.94672e-59	-1.37734	0.193	0.466	7.49529e-55	1.37734
35	RPL38	1.94221e-58	0.511424	0.925	0.806	4.94022e-54	0.511424
36	IL32	7.21981e-58	1.30747	0.535	0.175	1.83643e-53	1.30747
37	SH3BGRL3	5.45924e-57	0.602816	0.899	0.688	1.38861e-52	0.602816
38	MT-ND3	3.67034e-55	0.475585	0.953	0.871	9.33589e-51	0.475585
39	KLRC2	1.49968e-54	1.96371	0.374	0.047	3.81458e-50	1.96371
40	CD69	2.13427e-52	-1.03283	0.465	0.675	5.42872e-48	1.03283
41	TXNIP	3.35353e-52	-0.873946	0.457	0.694	8.53003e-48	0.873946
42	CCL4	4.06663e-52	-0.715397	0.864	0.938	1.03439e-47	0.715397
43	ALOX5AP	6.8249e-52	-0.941968	0.352	0.604	1.73598e-47	0.941968
44	CFL1	2.08775e-51	0.491968	0.931	0.747	5.31039e-47	0.491968
45	S100A4	2.98759e-51	0.540862	0.91	0.729	7.59924e-47	0.540862
46	ATP5E	9.07807e-51	0.546914	0.9	0.681	2.3091e-46	0.546914
47	HLA-DPA1	1.50558e-50	1.15427	0.465	0.115	3.82959e-46	1.15427
48	FGFBP2	2.81822e-49	0.55218	0.88	0.679	7.16842e-45	0.55218
49	PTGDS	1.80194e-48	-2.74686	0.036	0.204	4.58341e-44	2.74686
50	RPS4Y1	4.16685e-48	-6.86382	0	0.095	1.05988e-43	6.86382
51	CD52	1.68146e-47	0.892138	0.625	0.286	4.27697e-43	0.892138
52	CEBPD	1.8252e-47	-1.44162	0.092	0.307	4.64258e-43	1.44162
53	TMA7	1.98179e-46	0.530126	0.86	0.622	5.04087e-42	0.530126
54	HIST1H4C	6.96292e-46	1.27133	0.435	0.112	1.77109e-41	1.27133
55	TOMM7	9.55147e-46	0.605765	0.822	0.585	2.42951e-41	0.605765
56	UCP2	2.73104e-45	1.13425	0.459	0.13	6.94668e-41	1.13425
60	KLRD1	8.32955e-41	-0.520113	0.824	0.882	2.1187e-36	0.520113
61	FCER1G	1.55746e-38	-0.68816	0.418	0.641	3.96155e-34	0.68816
63	HLA-DRB1	2.30975e-38	1.37946	0.346	0.076	5.87508e-34	1.37946
64	SCGB3A1	6.33084e-38	1.41972	0.372	0.095	1.61031e-33	1.41972
65	SARAF	1.86217e-37	-0.570114	0.719	0.782	4.73661e-33	0.570114
66	LSP1	8.97972e-37	0.738423	0.583	0.251	2.28408e-32	0.738423
67	KIR2DL1	1.43675e-36	-2.05063	0.03	0.162	3.65452e-32	2.05063
68	MT2A	5.73843e-36	-1.02638	0.671	0.731	1.45963e-31	1.02638
71	TYROBP	2.75896e-34	0.40696	0.919	0.766	7.0177e-30	0.40696
72	HCST	1.22181e-33	0.517574	0.818	0.57	3.1078e-29	0.517574
75	NFKBIA	1.00777e-32	-0.774892	0.608	0.71	2.56337e-28	0.774892
77	TMIGD2	1.69368e-31	-1.46253	0.072	0.228	4.30804e-27	1.46253
78	TUBA4A	7.6981e-31	0.688735	0.561	0.262	1.95809e-26	0.688735
79	ACTB	7.92149e-31	0.408727	0.956	0.868	2.01491e-26	0.408727
81	UQCR11	8.83489e-30	0.584013	0.655	0.356	2.24724e-25	0.584013
82	NDUFA3	1.39732e-29	0.903567	0.362	0.113	3.55422e-25	0.903567
83	CRIP1	2.17823e-29	1.35926	0.297	0.074	5.54054e-25	1.35926
84	CLEC2B	1.65245e-28	-1.00305	0.283	0.448	4.20317e-24	1.00305
85	PMAIP1	2.4956e-28	-1.20353	0.123	0.29	6.34782e-24	1.20353
86	EIF5A	2.95426e-28	-1.08089	0.139	0.309	7.51447e-24	1.08089
88	CD55	1.13633e-27	-0.814308	0.311	0.478	2.89038e-23	0.814308
90	EFHD2	1.87823e-27	0.763576	0.455	0.189	4.77747e-23	0.763576
91	RAMP1	2.30924e-27	-1.28995	0.141	0.301	5.87378e-23	1.28995
92	MT1M	4.28415e-27	-2.27776	0.013	0.097	1.08972e-22	2.27776
94	CD99	1.9964e-26	0.487571	0.703	0.422	5.07805e-22	0.487571
96	HMGB2	3.60721e-26	-0.90344	0.381	0.514	9.17529e-22	0.90344
97	TMEM123	5.76918e-26	-1.46715	0.069	0.203	1.46745e-21	1.46715
99	APRT	8.92935e-26	0.704028	0.481	0.215	2.27127e-21	0.704028
102	CCL2	2.42611e-25	-2.65785	0.004	0.067	6.17106e-21	2.65785
103	HOPX	3.26871e-25	0.516457	0.697	0.443	8.31429e-21	0.516457
104	FOS	4.2822e-25	-0.797079	0.284	0.464	1.08922e-20	0.797079
105	FMNL1	5.10817e-25	0.7005	0.463	0.206	1.29931e-20	0.7005
107	HLA-F	1.18965e-24	0.593423	0.593	0.331	3.026e-20	0.593423
108	BTN3A2	1.6701e-24	0.852004	0.312	0.095	4.24808e-20	0.852004
109	RNF130	1.70637e-24	-1.47708	0.057	0.177	4.34033e-20	1.47708
110	CCL4L2	2.58691e-24	1.05673	0.52	0.284	6.58006e-20	1.05673
111	TSPO	6.2521e-24	0.584096	0.528	0.262	1.59028e-19	0.584096
112	NDUFA13	8.46388e-24	0.812731	0.391	0.157	2.15287e-19	0.812731
114	HLA-DQA2	1.41096e-23	1.85772	0.183	0.024	3.58891e-19	1.85772
115	CEBPB	1.95414e-23	-0.646534	0.532	0.634	4.97055e-19	0.646534
116	KIR3DL2	2.30713e-23	1.14396	0.236	0.054	5.86841e-19	1.14396
117	TLE1	4.62789e-23	-1.30559	0.082	0.213	1.17715e-18	1.30559
118	PIK3R1	4.85004e-23	-0.976756	0.252	0.402	1.23366e-18	0.976756
119	DRAP1	5.449e-23	0.813375	0.359	0.138	1.38601e-18	0.813375
120	FCRL6	1.18707e-22	1.01615	0.268	0.077	3.01943e-18	1.01615
121	POLR2L	1.30523e-22	0.614542	0.538	0.278	3.31998e-18	0.614542
124	CLIC3	2.37777e-22	0.520787	0.6	0.352	6.0481e-18	0.520787
125	MMD	2.43997e-22	-1.80288	0.026	0.115	6.20631e-18	1.80288
126	XBP1	3.83397e-22	-0.736911	0.345	0.489	9.75207e-18	0.736911
127	LAG3	4.45295e-22	1.87622	0.153	0.012	1.13265e-17	1.87622
128	RPL17	4.89631e-22	0.492017	0.617	0.366	1.24543e-17	0.492017
130	PPDPF	7.72583e-22	0.461775	0.651	0.413	1.96514e-17	0.461775
131	MT1X	8.89767e-22	-1.58235	0.151	0.286	2.26321e-17	1.58235
132	CD164	1.01869e-21	-0.788601	0.329	0.461	2.59114e-17	0.788601
133	FLNA	1.32886e-21	0.661436	0.442	0.207	3.38008e-17	0.661436
134	PIM1	2.43403e-21	-1.22488	0.133	0.269	6.19121e-17	1.22488
135	HLA-DQA1	2.59969e-21	1.29339	0.19	0.035	6.61258e-17	1.29339
136	DUSP5	3.32561e-21	1.73152	0.177	0.029	8.45902e-17	1.73152
137	CD2	5.3081e-21	0.555808	0.435	0.201	1.35017e-16	0.555808
138	GPX3	8.27053e-21	-2.58807	0.008	0.07	2.10369e-16	2.58807
140	AC092580.4	1.30838e-20	0.698267	0.378	0.165	3.32799e-16	0.698267
141	NEIL1	1.41517e-20	-1.97589	0.015	0.086	3.59962e-16	1.97589
142	MT1A	1.85869e-20	-2.74961	0.005	0.059	4.72776e-16	2.74961
143	IL18RAP	2.22821e-20	-1.38789	0.048	0.151	5.66767e-16	1.38789
144	TCEB2	3.01833e-20	0.45192	0.61	0.34	7.67742e-16	0.45192
145	IL7R	4.82118e-20	-1.69224	0.022	0.101	1.22631e-15	1.69224
146	TRBC2	6.73063e-20	0.554657	0.432	0.2	1.712e-15	0.554657
147	ABHD17A	8.5911e-20	0.585133	0.464	0.231	2.18523e-15	0.585133
148	PTGER2	9.73203e-20	-0.969518	0.212	0.343	2.47544e-15	0.969518
149	SSBP4	1.31264e-19	0.901545	0.265	0.086	3.33883e-15	0.901545
150	PRMT2	1.73327e-19	0.563795	0.437	0.212	4.40875e-15	0.563795
151	PNRC1	2.17896e-19	-0.44022	0.709	0.758	5.5424e-15	0.44022
152	GSN	2.25103e-19	-1.43643	0.027	0.11	5.72572e-15	1.43643
153	PLEKHF1	2.97913e-19	0.830064	0.261	0.083	7.57772e-15	0.830064
154	ZNF90	4.17757e-19	0.566863	0.383	0.168	1.06261e-14	0.566863
156	ATP1B3	6.41866e-19	0.493421	0.558	0.324	1.63265e-14	0.493421
158	GCHFR	9.01217e-19	-1.24456	0.066	0.175	2.29234e-14	1.24456
159	ARL4C	2.1362e-18	0.429365	0.585	0.346	5.43363e-14	0.429365
160	OST4	3.17314e-18	0.406039	0.7	0.467	8.07119e-14	0.406039
161	MGAT4A	6.2109e-18	-1.0984	0.148	0.271	1.5798e-13	1.0984
162	KLRC1	9.49959e-18	-1.02349	0.081	0.197	2.41632e-13	1.02349
163	C12orf75	1.01405e-17	0.4735	0.49	0.26	2.57933e-13	0.4735
166	MTRNR2L1	1.87439e-17	3.18773	0.108	0.003	4.76769e-13	3.18773
167	C1orf162	1.88856e-17	-0.785941	0.121	0.25	4.80373e-13	0.785941
168	MAP3K8	2.32272e-17	-0.871466	0.189	0.318	5.90808e-13	0.871466
170	PLAC8	3.70638e-17	-0.536481	0.486	0.576	9.42754e-13	0.536481
172	HIF1A	6.2347e-17	-1.3843	0.046	0.135	1.58586e-12	1.3843
173	ATP5I	6.23561e-17	0.542378	0.445	0.228	1.58609e-12	0.542378
176	RNF213	1.20761e-16	0.542372	0.341	0.15	3.07168e-12	0.542372
179	FABP4	1.29834e-16	-1.09727	0.095	0.206	3.30245e-12	1.09727
180	PTPN7	1.49715e-16	0.469045	0.542	0.328	3.80814e-12	0.469045
181	UBL5	1.6408e-16	0.437348	0.626	0.392	4.17353e-12	0.437348
184	MTFP1	5.85104e-16	1.30985	0.145	0.027	1.48827e-11	1.30985
186	EPAS1	8.41283e-16	-1.47503	0.013	0.07	2.13989e-11	1.47503
187	ZBTB7A	8.77004e-16	1.14928	0.173	0.044	2.23075e-11	1.14928
189	KIR2DL4	1.13236e-15	-1.16399	0.103	0.21	2.88026e-11	1.16399
190	SDCBP	1.62825e-15	-0.631139	0.391	0.493	4.14162e-11	0.631139
192	C9orf142	2.02607e-15	0.447174	0.434	0.222	5.15352e-11	0.447174
193	JMJD6	2.19747e-15	0.446243	0.35	0.16	5.58948e-11	0.446243
195	AAK1	2.3061e-15	0.53132	0.344	0.157	5.86579e-11	0.53132
197	PET100	3.26121e-15	0.655794	0.287	0.118	8.29522e-11	0.655794
198	CAV1	3.50881e-15	-3.48795	0.002	0.036	8.925e-11	3.48795
199	AES	6.35002e-15	0.432324	0.511	0.297	1.61519e-10	0.432324
201	MGP	8.75442e-15	-2.71511	0.007	0.051	2.22677e-10	2.71511
203	YPEL5	9.84521e-15	0.569415	0.44	0.244	2.50423e-10	0.569415
204	RNPEPL1	9.8956e-15	0.70046	0.219	0.076	2.51704e-10	0.70046
205	HDDC2	1.0154e-14	0.545194	0.325	0.148	2.58277e-10	0.545194
206	HSPA5	1.14139e-14	-0.724932	0.256	0.369	2.90323e-10	0.724932
208	GGA1	1.45043e-14	0.694141	0.225	0.082	3.68933e-10	0.694141
210	MIDN	2.19933e-14	0.536865	0.302	0.133	5.59421e-10	0.536865
211	TGFB1	2.31064e-14	0.489518	0.414	0.221	5.87735e-10	0.489518
213	RNF167	2.62117e-14	0.775295	0.236	0.091	6.66721e-10	0.775295
214	PRMT9	3.29165e-14	0.898281	0.198	0.067	8.37263e-10	0.898281
215	HMGN2	4.18231e-14	-0.636449	0.367	0.458	1.06381e-09	0.636449
217	IRS2	5.40257e-14	-1.22849	0.049	0.13	1.3742e-09	1.22849
218	SIAH2	5.8362e-14	0.629237	0.255	0.103	1.48449e-09	0.629237
222	UBE2S	8.41147e-14	0.84597	0.18	0.056	2.13954e-09	0.84597
223	BLOC1S1	9.01107e-14	0.422101	0.378	0.189	2.29206e-09	0.422101
224	ICAM2	1.15658e-13	-0.917429	0.162	0.269	2.94187e-09	0.917429
225	SLC15A4	1.23661e-13	-1.19446	0.059	0.144	3.14543e-09	1.19446
228	FKBP8	2.36011e-13	0.526223	0.327	0.157	6.00317e-09	0.526223
229	SPN	2.45033e-13	0.516854	0.358	0.185	6.23265e-09	0.516854
230	WBP5	2.61243e-13	-2.17151	0.001	0.029	6.64498e-09	2.17151
231	TRGC1	2.63398e-13	-0.858017	0.142	0.25	6.6998e-09	0.858017
232	ANXA5	3.58018e-13	-1.51698	0.049	0.126	9.10654e-09	1.51698
234	RBM38	3.71194e-13	0.45058	0.309	0.145	9.44169e-09	0.45058
235	BEX4	3.82046e-13	-1.12842	0.055	0.136	9.71772e-09	1.12842
237	TNFRSF18	4.5896e-13	-0.807584	0.156	0.265	1.16741e-08	0.807584
238	YPEL3	5.30235e-13	0.553675	0.301	0.141	1.34871e-08	0.553675
239	ARRDC3	5.30853e-13	-1.157	0.085	0.177	1.35028e-08	1.157
240	TM4SF1	6.05026e-13	-2.62005	0.004	0.039	1.53894e-08	2.62005
242	HLA-DRB5	1.10964e-12	1.06662	0.127	0.029	2.82248e-08	1.06662
243	TCEAL4	1.37673e-12	-1.79495	0.008	0.05	3.50186e-08	1.79495
244	HAVCR2	1.56774e-12	-0.634461	0.316	0.408	3.9877e-08	0.634461
245	FIS1	1.68055e-12	0.583725	0.255	0.11	4.27464e-08	0.583725
247	CAPNS1	2.31048e-12	0.866835	0.174	0.059	5.87694e-08	0.866835
249	PTMS	2.96486e-12	1.23568	0.109	0.02	7.54142e-08	1.23568
250	DCN	3.00263e-12	-3.17592	0.003	0.033	7.63749e-08	3.17592
251	ARHGAP5	3.01386e-12	-1.57247	0.016	0.067	7.66606e-08	1.57247
253	TBC1D10C	3.07418e-12	0.407512	0.336	0.165	7.81949e-08	0.407512
255	LAYN	3.50856e-12	-2.04468	0.007	0.045	8.92438e-08	2.04468
257	SPG20	3.83261e-12	-1.29332	0.025	0.083	9.74863e-08	1.29332
258	IDH2	4.11747e-12	0.440612	0.32	0.16	1.04732e-07	0.440612
259	WAS	4.947e-12	0.784963	0.186	0.068	1.25832e-07	0.784963
261	NPRL3	6.65937e-12	1.13949	0.123	0.029	1.69388e-07	1.13949
262	AK5	6.95041e-12	1.88524	0.092	0.012	1.76791e-07	1.88524
263	PRKAR1A	6.95475e-12	-0.915724	0.139	0.233	1.76901e-07	0.915724
264	IFITM3	7.16065e-12	-0.859747	0.072	0.159	1.82138e-07	0.859747
266	PPP1R18	8.40982e-12	0.416456	0.335	0.174	2.13912e-07	0.416456
267	ENC1	8.84072e-12	0.81743	0.162	0.053	2.24873e-07	0.81743
268	APBA2	8.94471e-12	0.453251	0.34	0.172	2.27518e-07	0.453251
269	PFKFB3	1.39508e-11	-1.32174	0.039	0.106	3.54852e-07	1.32174
274	MMP23B	1.83492e-11	0.757549	0.148	0.045	4.66731e-07	0.757549
275	ISG20L2	2.02118e-11	0.612502	0.207	0.085	5.14108e-07	0.612502
276	IDS	2.17803e-11	0.413489	0.34	0.179	5.54003e-07	0.413489
277	GNAS	2.4652e-11	0.458624	0.279	0.135	6.27049e-07	0.458624
278	RSBN1L	2.54191e-11	0.536731	0.242	0.107	6.46561e-07	0.536731
279	NAA38	3.33409e-11	0.598066	0.194	0.077	8.48058e-07	0.598066
280	RP11-138A9.1	3.68128e-11	0.541357	0.249	0.115	9.3637e-07	0.541357
281	KRTCAP2	3.89962e-11	0.469164	0.221	0.094	9.91908e-07	0.469164
283	AC004556.1	4.04338e-11	5.73393	0.063	0	1.02848e-06	5.73393
284	APBB1IP	4.07886e-11	0.538074	0.228	0.101	1.0375e-06	0.538074
285	BEX2	4.97809e-11	-1.39987	0.028	0.085	1.26623e-06	1.39987
287	SPARCL1	5.20769e-11	-3.39196	0.001	0.026	1.32463e-06	3.39196
288	SERPINE1	5.32763e-11	-4.90035	0	0.02	1.35513e-06	4.90035
289	EIF1AY	5.32763e-11	-5.1586	0	0.02	1.35513e-06	5.1586
290	C6orf48	5.39431e-11	-0.776967	0.223	0.313	1.3721e-06	0.776967
291	ATXN7	5.61614e-11	0.724221	0.167	0.061	1.42852e-06	0.724221
292	GNAI2	6.2804e-11	0.481703	0.264	0.126	1.59748e-06	0.481703
293	LINC00694	7.03919e-11	-2.6821	0.003	0.032	1.79049e-06	2.6821
294	AC090498.1	7.10965e-11	0.476668	0.351	0.195	1.80841e-06	0.476668
297	LMNA	7.80234e-11	0.741876	0.185	0.074	1.9846e-06	0.741876
300	TCAIM	8.31438e-11	-2.00714	0.011	0.051	2.11485e-06	2.00714
301	DUSP1	8.98876e-11	-0.424902	0.585	0.608	2.28638e-06	0.424902
304	RP11-138A9.2	1.07338e-10	0.582634	0.197	0.083	2.73024e-06	0.582634
305	SYTL3	1.12049e-10	-0.444468	0.653	0.667	2.85007e-06	0.444468
309	HNRNPL	1.24377e-10	0.562418	0.189	0.076	3.16365e-06	0.562418
310	RASGRP2	1.2988e-10	0.500504	0.217	0.095	3.30362e-06	0.500504
313	SATB1	1.44844e-10	-0.989639	0.07	0.147	3.68426e-06	0.989639
314	IER3	1.45032e-10	-1.33482	0.04	0.103	3.68904e-06	1.33482
315	VIPR2	1.46292e-10	-1.49362	0.02	0.07	3.72109e-06	1.49362
317	WNK1	1.65384e-10	0.731853	0.173	0.067	4.20671e-06	0.731853
318	NSMCE3	1.67929e-10	0.501732	0.246	0.116	4.27144e-06	0.501732
319	DOCK5	1.69985e-10	-1.52223	0.016	0.061	4.32374e-06	1.52223
320	SRSF5	2.38994e-10	-0.403479	0.576	0.605	6.07904e-06	0.403479
322	NDUFB1	2.48473e-10	0.450433	0.318	0.171	6.32016e-06	0.450433
324	DDX3Y	2.92058e-10	-4.80486	0	0.018	7.42879e-06	4.80486
326	IFI16	3.43432e-10	-0.660269	0.314	0.384	8.73553e-06	0.660269
327	CPQ	3.4387e-10	1.09452	0.109	0.027	8.74668e-06	1.09452
329	AHNAK	3.61523e-10	0.535887	0.204	0.089	9.19569e-06	0.535887
330	HMGN1	3.77754e-10	-0.499913	0.439	0.495	9.60856e-06	0.499913
333	2019-09-09	4.05481e-10	0.415058	0.3	0.156	1.03138e-05	0.415058
334	DDAH2	4.22671e-10	-1.14257	0.043	0.106	1.07511e-05	1.14257
335	FKBP11	4.67997e-10	-0.597388	0.367	0.428	1.1904e-05	0.597388
336	ITGAL	4.76532e-10	0.726545	0.175	0.071	1.21211e-05	0.726545
338	GPAA1	6.25478e-10	0.694521	0.172	0.068	1.59097e-05	0.694521
340	NXT1	6.46379e-10	0.512817	0.245	0.121	1.64413e-05	0.512817
341	FGFR1	7.04677e-10	-1.7925	0.009	0.044	1.79242e-05	1.7925
342	BZW1	7.4231e-10	-0.570168	0.311	0.386	1.88814e-05	0.570168
346	ZNF276	1.11229e-09	0.804066	0.133	0.044	2.82922e-05	0.804066
347	RP11-81H14.2	1.16477e-09	0.750345	0.136	0.047	2.96271e-05	0.750345
350	GPBP1	1.34939e-09	-0.569961	0.259	0.34	3.4323e-05	0.569961
352	FGR	1.41738e-09	0.455628	0.231	0.11	3.60524e-05	0.455628
353	RNF139	1.51044e-09	0.446559	0.227	0.109	3.84194e-05	0.446559
354	LINC00920	1.60428e-09	-4.64313	0	0.017	4.08065e-05	4.64313
355	TMEM259	1.64823e-09	0.666149	0.157	0.061	4.19243e-05	0.666149
357	MAZ	1.75836e-09	0.60627	0.172	0.071	4.47257e-05	0.60627
359	C1QB	2.61021e-09	-0.812808	0.043	0.103	6.63934e-05	0.812808
363	SFTPC	2.89729e-09	-0.763582	0.128	0.209	7.36956e-05	0.763582
365	UNC119	3.11497e-09	-1.19563	0.042	0.1	7.92324e-05	1.19563
366	STMN1	3.24489e-09	-0.848563	0.082	0.154	8.25369e-05	0.848563
367	STUB1	3.38396e-09	0.416244	0.27	0.139	8.60745e-05	0.416244
368	MYL9	3.40433e-09	-2.25709	0.005	0.032	8.65925e-05	2.25709
370	RAB5C	3.42655e-09	0.438322	0.264	0.136	8.71576e-05	0.438322
371	SOX4	3.4738e-09	-1.30069	0.017	0.059	8.83595e-05	1.30069
373	IFI27L2	3.73104e-09	0.4089	0.279	0.145	9.49026e-05	0.4089
375	ABHD14B	4.08386e-09	0.449019	0.199	0.089	0.000103877	0.449019
377	SCGB1A1	4.74639e-09	0.831665	0.326	0.2	0.000120729	0.831665
379	JAKMIP1	5.05074e-09	2.04029	0.06	0.005	0.000128471	2.04029
380	CD59	5.10894e-09	-0.942311	0.057	0.121	0.000129951	0.942311
382	CYP1B1	5.53448e-09	-3.88797	0.001	0.02	0.000140775	3.88797
383	CLDN5	5.57469e-09	-1.86868	0.006	0.035	0.000141798	1.86868
384	ITGB1BP1	5.74369e-09	0.46441	0.247	0.126	0.000146096	0.46441
385	HELZ	5.77199e-09	-0.965306	0.091	0.163	0.000146816	0.965306
387	AIM1	6.56303e-09	-0.877452	0.106	0.18	0.000166937	0.877452
388	TRG-AS1	6.67132e-09	0.461321	0.165	0.068	0.000169692	0.461321
389	NMT1	6.83943e-09	0.842514	0.1	0.027	0.000173968	0.842514
390	C19orf24	7.16122e-09	0.510087	0.201	0.095	0.000182153	0.510087
391	GRAMD3	7.58642e-09	-2.01913	0.009	0.041	0.000192968	2.01913
392	IFI44	7.64513e-09	-1.63196	0.007	0.038	0.000194462	1.63196
393	PSMD9	7.92344e-09	0.74051	0.126	0.044	0.000201541	0.74051
394	ANKRD11	8.36259e-09	0.430289	0.246	0.126	0.000212711	0.430289
395	ANKRD28	8.43313e-09	-1.03441	0.061	0.126	0.000214505	1.03441
396	ZFY	8.83525e-09	-4.36161	0	0.015	0.000224733	4.36161
398	PDE7A	9.74409e-09	0.611291	0.17	0.074	0.000247851	0.611291
399	CD6	1.02215e-08	0.974475	0.091	0.023	0.000259993	0.974475
400	JUND	1.12036e-08	0.500389	0.265	0.144	0.000284976	0.500389
401	TAGAP	1.15194e-08	-0.823106	0.11	0.186	0.000293007	0.823106
402	PPP1CB	1.17863e-08	-0.653952	0.201	0.281	0.000299797	0.653952
403	MED15	1.23541e-08	0.667081	0.114	0.036	0.000314238	0.667081
404	SNX9	1.24254e-08	-1.57872	0.013	0.05	0.000316052	1.57872
405	KCNK6	1.32189e-08	1.23346	0.087	0.021	0.000336236	1.23346
406	PYCARD	1.33055e-08	0.534648	0.179	0.082	0.000338438	0.534648
407	HIST1H1E	1.41099e-08	-2.123	0.005	0.03	0.0003589	2.123
409	OXNAD1	1.45959e-08	-1.42627	0.022	0.067	0.000371261	1.42627
410	ASCL2	1.47123e-08	0.529157	0.152	0.062	0.000374222	0.529157
411	TNFSF12	1.59799e-08	1.08617	0.084	0.02	0.000406466	1.08617
415	REEP4	1.85231e-08	0.633465	0.122	0.042	0.000471152	0.633465
417	SMAD7	1.8683e-08	0.94445	0.111	0.036	0.00047522	0.94445
418	TNFRSF4	1.90565e-08	-1.14171	0.046	0.103	0.000484722	1.14171
419	HNRNPK	1.96312e-08	-0.463902	0.385	0.439	0.00049934	0.463902
420	NR4A3	2.03824e-08	0.482102	0.189	0.089	0.000518448	0.482102
422	CXCL8	2.18342e-08	-0.696239	0.032	0.082	0.000555374	0.696239
423	IL18R1	2.2061e-08	-1.60944	0.017	0.056	0.000561144	1.60944
424	ADIRF	2.31601e-08	-1.86216	0.006	0.033	0.0005891	1.86216
426	ROMO1	2.5489e-08	0.62049	0.182	0.085	0.000648337	0.62049
427	PYHIN1	2.58197e-08	-0.658627	0.316	0.374	0.00065675	0.658627
429	CSF3	2.9004e-08	-3.70113	0.001	0.018	0.000737746	3.70113
430	CTSL	2.90493e-08	-1.39346	0.011	0.045	0.000738897	1.39346
431	SOD2	2.95078e-08	-0.856105	0.101	0.171	0.000750559	0.856105
434	2019-03-03	3.38924e-08	-1.67647	0.006	0.032	0.000862087	1.67647
435	CH25H	3.40404e-08	-2.33002	0.003	0.024	0.000865851	2.33002
436	EIF4A2	3.53228e-08	-0.450169	0.452	0.486	0.000898471	0.450169
437	CTB-91J4.1	3.67038e-08	2.98414	0.048	0.002	0.000933599	2.98414
438	HECTD1	3.72039e-08	0.460392	0.189	0.089	0.000946318	0.460392
439	CSK	3.72665e-08	0.578019	0.172	0.077	0.000947911	0.578019
440	ALKBH7	3.85925e-08	0.696111	0.145	0.061	0.000981639	0.696111
441	PFN2	3.86716e-08	-2.7757	0.002	0.021	0.00098365	2.7757
442	DDX21	3.90014e-08	0.432565	0.211	0.106	0.000992039	0.432565
443	CHMP4B	4.03483e-08	0.670636	0.127	0.048	0.0010263	0.670636
444	FAM89B	4.04766e-08	0.888009	0.102	0.032	0.00102956	0.888009
446	RNASE1	4.32928e-08	-1.72344	0.005	0.03	0.0011012	1.72344
448	ABCG1	4.61777e-08	-1.75629	0.005	0.03	0.00117458	1.75629
449	FBLN1	4.88218e-08	-4.5191	0	0.014	0.00124183	4.5191
450	SFTPA2	5.04788e-08	-1.32514	0.022	0.064	0.00128398	1.32514
451	AVPI1	5.17701e-08	0.612227	0.151	0.065	0.00131682	0.612227
453	CDK11A	5.41993e-08	0.701966	0.131	0.051	0.00137861	0.701966
454	MXRA7	5.77804e-08	0.815392	0.096	0.029	0.0014697	0.815392
456	SMIM10L1	5.85228e-08	0.713834	0.133	0.053	0.00148859	0.713834
458	ZBTB16	5.97255e-08	-0.897528	0.094	0.162	0.00151918	0.897528
459	ERICH1	6.0796e-08	0.613653	0.123	0.047	0.00154641	0.613653
460	HSPA1B	6.67356e-08	-1.33828	0.013	0.047	0.00169749	1.33828
461	TMEM173	6.67599e-08	0.492937	0.176	0.082	0.00169811	0.492937
462	PSMB10	7.37421e-08	0.564033	0.178	0.085	0.0018757	0.564033
463	TTC16	7.6091e-08	1.94749	0.055	0.006	0.00193545	1.94749
465	TSPAN32	7.78428e-08	0.577374	0.142	0.059	0.00198001	0.577374
466	CTD-3252C9.4	8.05188e-08	-0.88243	0.111	0.182	0.00204808	0.88243
467	FCN3	8.46056e-08	-1.65933	0.006	0.032	0.00215203	1.65933
468	NUCB1	8.99807e-08	0.465386	0.176	0.082	0.00228875	0.465386
469	KIF13B	9.6649e-08	1.01891	0.074	0.017	0.00245836	1.01891
471	IFI44L	1.01041e-07	-2.44847	0.004	0.026	0.00257009	2.44847
472	BCL7C	1.02565e-07	0.550623	0.137	0.056	0.00260885	0.550623
474	ZNF618	1.0309e-07	-3.48065	0	0.015	0.0026222	3.48065
475	FBLN2	1.0309e-07	-3.5906	0	0.015	0.0026222	3.5906
476	PCAT19	1.03376e-07	-3.48489	0	0.015	0.00262946	3.48489
478	EXOC3	1.08349e-07	1.3525	0.063	0.011	0.00275597	1.3525
479	EVI2A	1.16124e-07	-0.804675	0.17	0.239	0.00295373	0.804675
480	ACP6	1.16616e-07	-1.92511	0.006	0.03	0.00296626	1.92511
481	CTDNEP1	1.20171e-07	0.734249	0.106	0.036	0.00305668	0.734249
482	A2M	1.28582e-07	-2.06721	0.003	0.024	0.00327062	2.06721
484	EIF4G2	1.41427e-07	-0.587754	0.267	0.328	0.00359733	0.587754
485	RRBP1	1.42629e-07	0.485066	0.189	0.094	0.00362792	0.485066
486	DAPK2	1.44211e-07	1.26291	0.056	0.008	0.00366814	1.26291
487	CNN3	1.50517e-07	-2.44796	0.003	0.023	0.00382855	2.44796
489	SPRY1	1.66361e-07	-1.09751	0.01	0.039	0.00423157	1.09751
490	PPM1B	1.67883e-07	-0.860583	0.114	0.18	0.00427026	0.860583
491	UBE2E2	1.73618e-07	-2.59083	0.002	0.021	0.00441616	2.59083
493	DGCR6L	1.76259e-07	0.55411	0.145	0.064	0.00448332	0.55411
498	DNAJB9	2.0299e-07	-0.687372	0.216	0.283	0.00516326	0.687372
499	EMP1	2.14253e-07	-1.79563	0.006	0.032	0.00544975	1.79563
500	SFTPA1	2.14944e-07	-1.22868	0.022	0.062	0.00546732	1.22868
501	ANKRD9	2.22965e-07	-0.991464	0.083	0.144	0.00567134	0.991464
506	FAAP20	2.33824e-07	0.436744	0.167	0.08	0.00594755	0.436744
508	PIK3IP1	2.40454e-07	-0.704882	0.274	0.33	0.00611619	0.704882
510	IL1B	2.70437e-07	-1.72365	0.01	0.039	0.00687883	1.72365
511	LRRN1	2.70959e-07	-4.41995	0	0.012	0.00689212	4.41995
512	CTDSP1	2.78093e-07	0.416433	0.202	0.104	0.00707357	0.416433
513	BANF1	2.79322e-07	0.44987	0.178	0.088	0.00710484	0.44987
516	RAB11FIP5	2.95112e-07	1.5357	0.051	0.006	0.00750647	1.5357
522	AC131056.3	3.28011e-07	1.72587	0.045	0.003	0.00834328	1.72587
525	LMNB1	3.77598e-07	-0.862355	0.089	0.15	0.0096046	0.862355
531	AC159540.1	4.55031e-07	1.72444	0.05	0.006	0.0115742	1.72444
532	RP11-596C23.2	4.55977e-07	0.450347	0.15	0.07	0.0115982	0.450347
534	H2AFV	4.5721e-07	-0.533792	0.323	0.377	0.0116296	0.533792
535	RBM7	4.59043e-07	-0.820758	0.095	0.157	0.0116762	0.820758
536	SELL	4.6516e-07	-0.880879	0.032	0.077	0.0118318	0.880879
540	PRDX6	4.81334e-07	-0.641388	0.228	0.29	0.0122432	0.641388
541	ATG101	4.85275e-07	0.40008	0.171	0.083	0.0123435	0.40008
543	MOB3A	4.92772e-07	0.552956	0.133	0.057	0.0125341	0.552956
544	ATP5EP2	5.02235e-07	0.567414	0.104	0.038	0.0127749	0.567414
546	ITGB2-AS1	5.12193e-07	1.46968	0.058	0.011	0.0130282	1.46968
548	LMO7	5.24086e-07	-2.18444	0.003	0.023	0.0133306	2.18444
549	SAMD9L	5.33377e-07	0.672397	0.098	0.035	0.013567	0.672397
550	PRSS57	5.38377e-07	0.988354	0.079	0.023	0.0136941	0.988354
551	ELP5	5.47366e-07	0.638772	0.11	0.042	0.0139228	0.638772
553	GUCY1B3	5.61698e-07	-3.46414	0	0.014	0.0142874	3.46414
554	SCRN1	5.71003e-07	-2.87828	0	0.014	0.014524	2.87828
556	AKR1C3	6.10585e-07	-0.649322	0.149	0.218	0.0155308	0.649322
559	RGS9	7.0947e-07	0.803608	0.078	0.023	0.0180461	0.803608
560	RALGDS	7.12276e-07	0.730632	0.088	0.029	0.0181175	0.730632
561	LLGL2	7.19513e-07	0.674168	0.088	0.029	0.0183015	0.674168
562	EPM2AIP1	7.59127e-07	-1.34014	0.03	0.071	0.0193092	1.34014
563	XCL2	7.75473e-07	-0.592724	0.225	0.306	0.0197249	0.592724
564	ADH1B	7.88421e-07	-3.27622	0.001	0.015	0.0200543	3.27622
565	ACTN4	8.02079e-07	0.404108	0.214	0.116	0.0204017	0.404108
567	GNG11	8.72008e-07	-2.12833	0.005	0.026	0.0221804	2.12833
570	TFPI	8.84099e-07	-2.89572	0.001	0.017	0.022488	2.89572
571	EMP2	8.90852e-07	-1.55013	0.005	0.026	0.0226597	1.55013
572	KLF9	8.98288e-07	-0.958001	0.063	0.116	0.0228489	0.958001
573	ZSCAN16-AS1	9.23877e-07	1.04874	0.075	0.021	0.0234997	1.04874
577	CXCL2	9.90354e-07	-0.930887	0.025	0.064	0.0251906	0.930887
578	ZC3H7A	1.01145e-06	-1.45073	0.026	0.065	0.0257273	1.45073
579	SYPL1	1.03287e-06	-1.02457	0.027	0.067	0.026272	1.02457
582	C10orf128	1.08216e-06	0.844736	0.059	0.012	0.0275259	0.844736
583	CD44	1.11502e-06	-0.633959	0.184	0.247	0.0283616	0.633959
584	ECHDC2	1.12098e-06	0.72807	0.084	0.027	0.0285133	0.72807
585	FCGR2B	1.12275e-06	-1.72038	0.007	0.032	0.0285583	1.72038
586	CDKN2C	1.18667e-06	-1.22232	0.027	0.067	0.030184	1.22232
587	EVA1C	1.18926e-06	0.764183	0.089	0.03	0.0302501	0.764183
588	SPATC1L	1.20359e-06	-1.56105	0.012	0.041	0.0306146	1.56105
590	MCTP2	1.25527e-06	-0.932238	0.102	0.16	0.0319291	0.932238
591	FHL1	1.25881e-06	-1.89449	0.004	0.024	0.0320191	1.89449
592	MTMR6	1.26901e-06	-1.5173	0.021	0.056	0.0322786	1.5173
593	FABP5	1.30248e-06	-0.761028	0.083	0.141	0.0331299	0.761028
596	CHP1	1.3754e-06	-1.08795	0.062	0.115	0.0349846	1.08795
599	PSMD5-AS1	1.43121e-06	0.588841	0.124	0.054	0.0364042	0.588841
600	LINC00944	1.44237e-06	1.98107	0.041	0.003	0.0366881	1.98107
602	EPB41L4A-AS1	1.48238e-06	-0.872097	0.142	0.201	0.0377057	0.872097
603	NDUFS3	1.49426e-06	0.48141	0.144	0.068	0.038008	0.48141
604	LUM	1.5125e-06	-4.0564	0	0.011	0.0384719	4.0564
605	RAB1B	1.52315e-06	0.892485	0.096	0.036	0.0387428	0.892485
606	CTDP1	1.53094e-06	-1.05564	0.031	0.073	0.0389409	1.05564
607	LAMTOR2	1.61592e-06	0.422359	0.18	0.094	0.0411025	0.422359
609	TXK	1.66438e-06	-0.740226	0.135	0.198	0.0423352	0.740226
611	LINC00116	1.84293e-06	0.530633	0.104	0.041	0.0468768	0.530633
612	CXCL3	1.88208e-06	-0.951339	0.033	0.074	0.0478725	0.951339
613	LILRB1	1.93015e-06	0.973707	0.074	0.023	0.0490952	0.973707

## Sheet: Cluster4Endothelial 
	X	p_val	avg_logFC_COPDvCON	pct.1_COPD	pct.2_CONTROL	p_val_adj	absavg_logFC
1	HBB	7.01e-81	3.86544	0.292	0.015	1.78e-76	3.86544
2	SCGB3A1	1.97e-48	1.45054	0.572	0.182	5e-44	1.45054
3	SOD2	9.16e-43	-1.61722	0.376	0.734	2.33e-38	1.61722
4	FTL	3.83e-41	-0.913977	0.941	0.984	9.74e-37	0.913977
5	HBA2	1.4e-33	4.00006	0.103	0.003	3.55e-29	4.00006
6	MT-ND2	2.49e-33	-0.634993	0.86	0.959	6.32e-29	0.634993
7	NAMPT	1.16e-31	-1.3089	0.413	0.717	2.95e-27	1.3089
8	HLA-DRB1	1.76e-30	0.812002	0.779	0.53	4.47e-26	0.812002
9	CD74	9.91e-30	0.751842	0.889	0.717	2.52e-25	0.751842
10	CCL2	8.6e-29	-1.4024	0.258	0.622	2.19e-24	1.4024
11	ICAM1	8.36e-28	-1.12257	0.321	0.649	2.13e-23	1.12257
12	MT-ATP6	2.93e-24	-0.494027	0.841	0.936	7.46e-20	0.494027
13	MT-CO2	3.68e-24	-0.551377	0.867	0.944	9.35e-20	0.551377
14	HSP90AA1	6.48e-24	-1.18916	0.627	0.78	1.65e-19	1.18916
15	ZNF812P	6.44e-23	2.97467	0.118	0.013	1.64e-18	2.97467
16	FOSB	7.07e-23	1.05548	0.583	0.332	1.8e-18	1.05548
17	HSPA1A	4.46e-22	-1.05629	0.325	0.612	1.13e-17	1.05629
18	CLU	5.79e-22	0.853881	0.631	0.364	1.47e-17	0.853881
19	BST2	7.5e-22	0.708316	0.79	0.565	1.91e-17	0.708316
20	CXCL12	9.21e-22	2.33714	0.207	0.05	2.34e-17	2.33714
21	RNASE1	1.31e-21	0.87149	0.753	0.551	3.33e-17	0.87149
22	RAMP2	1.39e-21	0.770844	0.738	0.509	3.53e-17	0.770844
23	ID1	1.95e-21	0.93897	0.616	0.346	4.96e-17	0.93897
24	MT-ND4	1.37e-20	-0.462446	0.845	0.947	3.48e-16	0.462446
25	EDN1	8.28e-20	1.28472	0.365	0.147	2.11e-15	1.28472
26	SCGB1A1	1.03e-19	0.914441	0.579	0.32	2.62e-15	0.914441
27	BIRC3	1.63e-19	-1.55363	0.299	0.551	4.16e-15	1.55363
28	FOS	1.77e-19	0.735898	0.756	0.59	4.5e-15	0.735898
29	C10orf10	5.87e-19	0.865026	0.528	0.296	1.49e-14	0.865026
30	MDK	7.46e-19	1.19538	0.266	0.088	1.9e-14	1.19538
31	ID3	1.72e-18	0.902553	0.568	0.322	4.38e-14	0.902553
32	EMP1	2.13e-18	-1.06412	0.48	0.688	5.43e-14	1.06412
33	MTRNR2L1	9.57e-18	2.75596	0.074	0.006	2.43e-13	2.75596
34	MT-ND1	1.33e-17	-0.420276	0.845	0.914	3.37e-13	0.420276
35	SPARCL1	2.15e-17	-0.834762	0.616	0.729	5.47e-13	0.834762
36	CSF3	2.79e-17	-1.60165	0.14	0.394	7.09e-13	1.60165
37	ADAMTS4	5.07e-17	-2.52395	0.066	0.303	1.29e-12	2.52395
38	TPPP3	1.09e-16	2.45954	0.111	0.018	2.76e-12	2.45954
39	RTN4	1.18e-16	-1.06548	0.491	0.669	3e-12	1.06548
40	SH2D3C	2.57e-16	1.17911	0.251	0.086	6.54e-12	1.17911
41	LTBP4	3.98e-16	1.56096	0.214	0.068	1.01e-11	1.56096
42	CRYAB	5.19e-16	1.59292	0.125	0.024	1.32e-11	1.59292
43	GNLY	6.4e-16	2.39497	0.111	0.019	1.63e-11	2.39497
45	TMEM204	9.11e-16	0.956593	0.402	0.191	2.32e-11	0.956593
46	HSP90AB1	1.05e-15	-0.813645	0.62	0.73	2.66e-11	0.813645
48	TACC1	1.38e-15	0.963177	0.494	0.291	3.51e-11	0.963177
49	AC004556.1	2.11e-15	4.98868	0.041	0.001	5.36e-11	4.98868
50	SDPR	2.27e-15	0.699463	0.69	0.506	5.77e-11	0.699463
51	IDO1	5.03e-15	1.08538	0.262	0.1	1.28e-10	1.08538
52	TXNIP	6.13e-15	0.542097	0.749	0.556	1.56e-10	0.542097
53	GSTA1	7.3e-15	2.32187	0.055	0.003	1.86e-10	2.32187
54	MT1A	7.88e-15	-1.08219	0.258	0.511	2e-10	1.08219
55	KLF2	2.28e-14	0.865366	0.421	0.217	5.79e-10	0.865366
56	HYAL2	2.65e-14	0.710434	0.712	0.559	6.73e-10	0.710434
57	OMG	2.86e-14	2.59626	0.048	0.002	7.27e-10	2.59626
58	RPS16	3.06e-14	-0.466615	0.786	0.824	7.78e-10	0.466615
59	PTGDS	3.49e-14	0.745484	0.491	0.275	8.87e-10	0.745484
60	IGFBP7	4.99e-14	0.713829	0.76	0.595	1.27e-09	0.713829
61	HBA1	5.76e-14	3.25232	0.037	0.001	1.46e-09	3.25232
62	CPE	1.61e-13	1.39282	0.332	0.165	4.09e-09	1.39282
63	LIFR	1.71e-13	0.751299	0.535	0.335	4.35e-09	0.751299
64	IFITM1	2.72e-13	1.3302	0.317	0.147	6.91e-09	1.3302
65	CDKN1A	2.72e-13	-0.815649	0.443	0.615	6.92e-09	0.815649
66	PLAC9	3.28e-13	1.20577	0.288	0.125	8.35e-09	1.20577
67	GIMAP7	5.84e-13	0.676285	0.494	0.281	1.49e-08	0.676285
68	SOST	8.17e-13	5.31119	0.03	0	2.08e-08	5.31119
69	MASP1	8.69e-13	2.66092	0.052	0.004	2.21e-08	2.66092
70	PHLDA3	9.25e-13	1.52077	0.137	0.036	2.35e-08	1.52077
71	CLEC3B	1.58e-12	2.15071	0.1	0.02	4.01e-08	2.15071
73	SMAD6	2.12e-12	1.46083	0.207	0.076	5.39e-08	1.46083
75	IL6	3e-12	-1.20663	0.28	0.473	7.63e-08	1.20663
76	C1orf54	3.29e-12	0.882959	0.232	0.092	8.37e-08	0.882959
77	PPDPF	5.5e-12	0.770038	0.461	0.277	1.4e-07	0.770038
78	SYT15	7.27e-12	1.68592	0.122	0.031	1.85e-07	1.68592
79	GJA5	8.56e-12	1.45063	0.229	0.095	2.18e-07	1.45063
80	JUN	1.07e-11	0.580485	0.708	0.588	2.73e-07	0.580485
81	UBE2D3	1.2e-11	-0.68128	0.513	0.647	3.04e-07	0.68128
82	APLNR	1.36e-11	2.66894	0.048	0.004	3.45e-07	2.66894
83	PLTP	1.45e-11	1.50279	0.122	0.032	3.7e-07	1.50279
84	HIST1H4C	1.87e-11	1.23032	0.207	0.08	4.75e-07	1.23032
85	RND1	2.27e-11	-1.58656	0.111	0.296	5.77e-07	1.58656
86	SNAP25	3.33e-11	2.80017	0.033	0.001	8.48e-07	2.80017
87	IGFBP5	3.86e-11	1.09889	0.1	0.023	9.83e-07	1.09889
88	BAG3	6.1e-11	-1.107	0.21	0.392	1.55e-06	1.107
89	CCND1	6.69e-11	1.36753	0.17	0.06	1.7e-06	1.36753
90	ABI3BP	6.82e-11	0.898133	0.273	0.128	1.74e-06	0.898133
91	HSPA1B	6.83e-11	-0.818271	0.266	0.467	1.74e-06	0.818271
92	STX11	7.28e-11	-1.52506	0.074	0.249	1.85e-06	1.52506
93	GAS6	9.84e-11	0.952202	0.387	0.229	2.5e-06	0.952202
95	C10orf11	1.18e-10	1.09705	0.181	0.066	3e-06	1.09705
96	RNF115	1.22e-10	0.949705	0.314	0.157	3.1e-06	0.949705
97	MATN2	1.42e-10	0.86409	0.188	0.07	3.62e-06	0.86409
98	HSPH1	1.55e-10	-1.73906	0.1	0.272	3.93e-06	1.73906
99	ERRFI1	1.64e-10	0.757803	0.266	0.124	4.18e-06	0.757803
100	PFN2	1.91e-10	1.55288	0.137	0.042	4.87e-06	1.55288
101	FBLN2	2.04e-10	1.18914	0.162	0.057	5.19e-06	1.18914
102	PROCR	2.11e-10	1.05863	0.325	0.177	5.37e-06	1.05863
103	CETN2	2.41e-10	0.82084	0.17	0.061	6.12e-06	0.82084
104	SERPINB1	2.74e-10	-1.35679	0.332	0.483	6.96e-06	1.35679
105	PSMD5-AS1	4.64e-10	1.3629	0.092	0.021	1.18e-05	1.3629
106	EID1	5.04e-10	0.537898	0.531	0.361	1.28e-05	0.537898
107	SERPINE1	5.1e-10	-1.76373	0.159	0.324	1.3e-05	1.76373
108	NR2F2	5.27e-10	0.952412	0.188	0.073	1.34e-05	0.952412
109	ENG	5.68e-10	0.518831	0.587	0.422	1.44e-05	0.518831
110	IL33	5.71e-10	0.64308	0.446	0.271	1.45e-05	0.64308
111	CTGF	5.84e-10	0.895603	0.399	0.234	1.48e-05	0.895603
112	MT1X	6.73e-10	-0.577712	0.587	0.78	1.71e-05	0.577712
113	DYNLRB2	7.29e-10	4.3551	0.03	0.001	1.86e-05	4.3551
114	TM4SF1	7.47e-10	-0.645159	0.734	0.779	1.9e-05	0.645159
115	TSC22D1	7.5e-10	-0.605178	0.439	0.608	1.91e-05	0.605178
116	CLEC2B	8.63e-10	-1.37879	0.214	0.377	2.19e-05	1.37879
117	GBP4	9.06e-10	0.813729	0.314	0.164	2.3e-05	0.813729
118	HEG1	9.9e-10	0.816252	0.399	0.238	2.52e-05	0.816252
119	HSPE1	1.09e-09	-1.04929	0.336	0.484	2.78e-05	1.04929
120	RPS26	1.22e-09	-0.549192	0.487	0.617	3.09e-05	0.549192
121	BAZ1A	1.34e-09	-1.14009	0.185	0.351	3.41e-05	1.14009
122	TRBC1	1.34e-09	2.49992	0.048	0.006	3.42e-05	2.49992
123	GUK1	1.42e-09	0.427352	0.661	0.517	3.62e-05	0.427352
124	PDK4	1.45e-09	0.563001	0.546	0.372	3.68e-05	0.563001
125	PLPP1	1.88e-09	0.589042	0.402	0.231	4.79e-05	0.589042
127	C9orf142	1.96e-09	0.757567	0.277	0.139	4.97e-05	0.757567
128	ENPP2	2.07e-09	-2.12402	0.092	0.246	5.27e-05	2.12402
129	DNAJA1	2.15e-09	-0.578866	0.52	0.652	5.46e-05	0.578866
130	CSRP2	2.42e-09	-1.61475	0.177	0.335	6.15e-05	1.61475
131	RAMP3	2.46e-09	0.573698	0.554	0.401	6.25e-05	0.573698
132	SELP	2.62e-09	0.733883	0.288	0.146	6.66e-05	0.733883
133	CXCL8	2.87e-09	-1.36244	0.144	0.314	7.29e-05	1.36244
134	NFKBIA	4.07e-09	-0.472881	0.749	0.808	0.000103612	0.472881
136	CTNNAL1	4.39e-09	0.650427	0.513	0.345	0.000111677	0.650427
137	CDO1	4.6e-09	2.50514	0.07	0.014	0.00011692	2.50514
138	RRAS	4.6e-09	0.925251	0.266	0.133	0.000117034	0.925251
139	C1QB	5.32e-09	-2.00002	0.044	0.184	0.000135325	2.00002
140	RAPH1	5.32e-09	1.07839	0.148	0.053	0.000135437	1.07839
141	SLC9A3R2	5.58e-09	0.434389	0.565	0.389	0.00014198	0.434389
142	TFF3	5.98e-09	1.94199	0.063	0.012	0.000152131	1.94199
143	KRTCAP2	6.82e-09	0.542395	0.325	0.177	0.000173417	0.542395
144	SEPW1	7.01e-09	0.491264	0.494	0.327	0.000178206	0.491264
145	MAFF	8.05e-09	-0.932965	0.247	0.415	0.000204741	0.932965
146	FN1	8.25e-09	1.20053	0.277	0.147	0.000209921	1.20053
147	OGN	8.68e-09	3.28981	0.03	0.002	0.000220706	3.28981
148	CTD-2013N17.7	8.68e-09	2.86197	0.03	0.002	0.000220706	2.86197
149	TMEM190	9.17e-09	2.67031	0.037	0.003	0.000233165	2.67031
150	RGS5	1e-08	0.822384	0.314	0.175	0.000255428	0.822384
151	BAIAP2	1.36e-08	0.74293	0.221	0.101	0.000345301	0.74293
152	ARRDC2	1.37e-08	0.752039	0.24	0.114	0.000348675	0.752039
153	FGFBP2	1.67e-08	3.55745	0.026	0.001	0.000424243	3.55745
154	PGAP3	1.78e-08	2.16815	0.048	0.007	0.000453826	2.16815
155	CCL5	1.9e-08	1.70977	0.066	0.014	0.000482092	1.70977
156	CLIC3	2.08e-08	1.47502	0.155	0.061	0.000530334	1.47502
157	GDF7	2.25e-08	4.22939	0.022	0.001	0.000573054	4.22939
158	CHIC2	2.33e-08	-1.30143	0.181	0.328	0.000593448	1.30143
159	PIFO	2.57e-08	2.69708	0.033	0.003	0.000654922	2.69708
160	TSC22D3	2.8e-08	0.636381	0.572	0.436	0.000710975	0.636381
161	ARID5B	2.94e-08	0.695885	0.236	0.116	0.000747011	0.695885
162	BCAM	2.95e-08	0.67488	0.328	0.186	0.000750018	0.67488
163	CXCL1	3.05e-08	-0.404137	0.114	0.272	0.000775657	0.404137
164	ZBTB16	3.1e-08	0.62776	0.465	0.303	0.000789144	0.62776
165	METTL1	3.23e-08	2.2048	0.052	0.009	0.000822395	2.2048
166	TMEM100	3.92e-08	0.587993	0.48	0.332	0.000997537	0.587993
167	PSMB10	4.04e-08	1.16566	0.144	0.055	0.00102778	1.16566
168	SPP1	4.2e-08	2.40523	0.048	0.008	0.00106825	2.40523
169	TRBC2	5.15e-08	2.5988	0.041	0.005	0.00131083	2.5988
170	ECH1	5.21e-08	0.581169	0.38	0.232	0.00132616	0.581169
171	UPP1	5.37e-08	-1.08184	0.196	0.344	0.0013649	1.08184
173	PALMD	5.39e-08	0.499737	0.332	0.187	0.0013702	0.499737
174	EFEMP2	6.04e-08	0.68943	0.159	0.064	0.00153578	0.68943
175	ASS1	6.11e-08	0.583942	0.218	0.103	0.00155406	0.583942
176	HLA-DRB5	6.79e-08	0.551511	0.476	0.314	0.00172759	0.551511
177	UQCRQ	6.88e-08	0.627318	0.454	0.303	0.00175091	0.627318
178	IER3	8.64e-08	-0.848546	0.303	0.444	0.00219867	0.848546
179	PRCP	9.93e-08	0.615289	0.399	0.25	0.00252638	0.615289
180	SNHG7	1.02e-07	0.471779	0.443	0.291	0.00258989	0.471779
181	ARRDC3	1.04e-07	-1.18942	0.129	0.272	0.00263296	1.18942
182	PCTP	1.08e-07	0.88325	0.159	0.065	0.00275343	0.88325
183	ADAMTS9	1.14e-07	-0.988703	0.21	0.359	0.00289228	0.988703
184	TRIM72	1.22e-07	3.03265	0.033	0.003	0.00311364	3.03265
185	CMKLR1	1.3e-07	1.69422	0.063	0.014	0.00330683	1.69422
186	CCDC3	1.3e-07	1.53398	0.066	0.016	0.00330901	1.53398
188	CDC42EP3	1.42e-07	-0.895362	0.262	0.402	0.00362363	0.895362
189	RNF126	1.47e-07	0.904063	0.177	0.079	0.00372815	0.904063
190	PPP1R35	1.55e-07	1.81076	0.074	0.019	0.00394082	1.81076
191	PPAN	1.59e-07	1.25011	0.085	0.024	0.00403609	1.25011
192	TMEM247	1.65e-07	3.62519	0.026	0.002	0.00420275	3.62519
193	RP11-536O18.1	1.69e-07	2.53126	0.026	0.002	0.00428783	2.53126
194	FNIP2	1.71e-07	0.699987	0.332	0.204	0.00433817	0.699987
195	SCT	1.71e-07	2.52959	0.026	0.002	0.00435273	2.52959
196	RPL36A	1.93e-07	0.548715	0.517	0.375	0.0048997	0.548715
197	SCRN2	2e-07	0.801115	0.151	0.062	0.00508337	0.801115
198	TAPBPL	2.15e-07	0.795379	0.14	0.055	0.00547242	0.795379
200	MTRNR2L12	2.3e-07	0.652261	0.28	0.158	0.00586048	0.652261
201	MGP	2.54e-07	0.528081	0.638	0.513	0.00645167	0.528081
202	CDKN1C	2.66e-07	1.05938	0.162	0.07	0.00676709	1.05938
203	EPHX1	2.71e-07	0.684024	0.232	0.119	0.00689618	0.684024
204	NDUFA3	2.78e-07	1.09423	0.262	0.146	0.00706601	1.09423
205	SRRD	3.53e-07	2.30777	0.044	0.008	0.00898843	2.30777
206	C11orf88	3.54e-07	3.14516	0.022	0.001	0.00899273	3.14516
207	SLCO2A1	3.63e-07	0.45816	0.52	0.365	0.00923188	0.45816
209	GSTA2	3.94e-07	2.11814	0.03	0.003	0.0100137	2.11814
210	ST8SIA6	4e-07	1.42776	0.092	0.029	0.0101669	1.42776
211	G6PC3	4.01e-07	1.26151	0.1	0.034	0.010197	1.26151
212	ADH5	4.07e-07	0.610375	0.232	0.121	0.0103569	0.610375
213	CD3D	4.07e-07	2.18522	0.044	0.008	0.0103628	2.18522
214	CPNE2	4.21e-07	0.968013	0.177	0.082	0.0106995	0.968013
215	RP11-557H15.4	4.28e-07	4.59069	0.015	0	0.0108741	4.59069
216	ALOX15	4.28e-07	4.37255	0.015	0	0.0108741	4.37255
217	ERICH3	4.28e-07	3.77176	0.015	0	0.0108741	3.77176
218	ARHGDIB	4.32e-07	0.507737	0.443	0.298	0.0109901	0.507737
219	SFTPC	4.6e-07	-1.40711	0.129	0.265	0.011698	1.40711
220	ATPIF1	5.5e-07	0.583404	0.391	0.259	0.01398	0.583404
221	TRAF3IP3	5.6e-07	4.25879	0.018	0.001	0.0142474	4.25879
222	RUNX1T1	5.63e-07	1.0387	0.151	0.066	0.0143307	1.0387
223	PLEKHB1	5.78e-07	2.07351	0.018	0.001	0.0146955	2.07351
224	C10orf25	5.91e-07	1.35195	0.037	0.005	0.0150442	1.35195
225	WDR83OS	5.94e-07	0.581434	0.424	0.29	0.0150977	0.581434
226	POLR2L	6.07e-07	0.589599	0.469	0.333	0.0154511	0.589599
227	2019-09-06	6.08e-07	1.15297	0.144	0.061	0.0154707	1.15297
228	PELI1	6.09e-07	-1.26698	0.077	0.198	0.0154808	1.26698
229	ATF6B	7.26e-07	1.02847	0.181	0.087	0.0184787	1.02847
231	VCL	8.42e-07	1.06658	0.236	0.128	0.0214292	1.06658
232	CLEC14A	8.72e-07	0.50458	0.598	0.454	0.0221685	0.50458
233	TBC1D10A	8.97e-07	0.574454	0.129	0.051	0.0228123	0.574454
234	HINT2	9.06e-07	1.04012	0.207	0.108	0.0230496	1.04012
236	CCZ1B	9.78e-07	1.44567	0.052	0.011	0.0248772	1.44567
237	RP11-354P11.4	1.15e-06	2.27758	0.026	0.002	0.0292097	2.27758
238	LIMS2	1.15e-06	0.441036	0.347	0.215	0.029298	0.441036
239	ATF3	1.15e-06	-0.713568	0.277	0.422	0.029301	0.713568
240	CD320	1.17e-06	0.637035	0.295	0.174	0.0298502	0.637035
242	APOD	1.32e-06	-2.4208	0.015	0.108	0.0336137	2.4208
243	CMBL	1.45e-06	1.62404	0.048	0.01	0.0369451	1.62404
244	ELN	1.5e-06	1.41878	0.125	0.051	0.0380383	1.41878
245	ENC1	1.52e-06	1.51661	0.048	0.01	0.0385695	1.51661
246	MIER2	1.53e-06	0.830989	0.166	0.077	0.0389791	0.830989
247	ZNF22	1.55e-06	0.586482	0.221	0.118	0.0394839	0.586482
249	SLF1	1.6e-06	0.782776	0.085	0.027	0.040718	0.782776
250	RPS4Y1	1.63e-06	-6.35858	0	0.079	0.0414927	6.35858
251	HLA-DPB1	1.66e-06	0.403725	0.517	0.377	0.0421322	0.403725
252	PEX11G	1.75e-06	2.16404	0.037	0.006	0.0446247	2.16404
253	RSPH1	1.81e-06	1.43871	0.033	0.005	0.0460035	1.43871
254	SGK1	1.83e-06	0.7357	0.351	0.227	0.0466548	0.7357
255	SLC12A5	1.83e-06	0.507373	0.03	0.003	0.0466642	0.507373
256	ELF3	1.87e-06	2.15849	0.033	0.005	0.047489	2.15849
257	ATP8B2	1.89e-06	2.13639	0.033	0.005	0.048164	2.13639

## Sheet: cluster5.Tcells
	X	p_val	avg_logFC	pct.1	pct.2	p_val_adj	absavg_logFC
1	RPS26	1.42165e-128	-1.54783	0.538	0.919	3.6161e-124	1.54783
2	TPT1	4.3536e-92	-0.517687	0.992	0.993	1.10738e-87	0.517687
5	FTL	1.43709e-69	-0.550474	0.977	0.993	3.65538e-65	0.550474
6	MT2A	1.89393e-68	-2.11425	0.265	0.661	4.81741e-64	2.11425
7	MT-ND2	8.5981e-51	-0.588086	0.965	0.993	2.18701e-46	0.588086
8	CD3D	1.77628e-42	0.871604	0.798	0.528	4.51813e-38	0.871604
9	SCGB1A1	2.38074e-41	0.660838	0.689	0.322	6.05565e-37	0.660838
10	HSPA1A	3.29262e-39	-2.68102	0.032	0.214	8.37511e-35	2.68102
11	YPEL5	3.47732e-38	0.9574	0.727	0.398	8.84491e-34	0.9574
12	JUNB	8.21505e-38	0.493673	0.975	0.897	2.08958e-33	0.493673
13	SCGB3A1	1.52487e-37	1.36803	0.542	0.184	3.87866e-33	1.36803
14	CCL2	1.02101e-34	-2.75809	0.004	0.115	2.59703e-30	2.75809
15	DCN	3.54711e-32	-3.17739	0.005	0.111	9.02242e-28	3.17739
16	CCR7	4.23195e-32	1.02783	0.628	0.329	1.07644e-27	1.02783
18	MT-ATP6	1.4496e-31	-0.541627	0.943	0.985	3.68721e-27	0.541627
20	MT-ND4	4.88939e-28	-0.471125	0.965	0.993	1.24367e-23	0.471125
21	LTB	6.97121e-28	0.58869	0.758	0.469	1.7732e-23	0.58869
22	ANKRD28	1.11076e-27	-1.79891	0.044	0.204	2.82532e-23	1.79891
23	MT-ND1	1.18855e-27	-0.496363	0.929	0.966	3.02319e-23	0.496363
24	LGALS3	1.65935e-27	-1.32443	0.064	0.246	4.22073e-23	1.32443
25	ZNF331	2.39798e-27	0.806499	0.661	0.378	6.09951e-23	0.806499
26	LDHB	8.24712e-27	0.569541	0.809	0.636	2.09774e-22	0.569541
27	MT-ND3	2.57865e-25	-0.461846	0.879	0.948	6.55905e-21	0.461846
29	KLRB1	1.02533e-24	-1.13033	0.173	0.398	2.60804e-20	1.13033
30	MGP	1.17603e-24	-1.50892	0.015	0.123	2.99135e-20	1.50892
31	WDR74	1.96798e-24	1.21732	0.449	0.174	5.00576e-20	1.21732
34	HSP90AA1	4.95749e-23	-1.07351	0.643	0.771	1.26099e-18	1.07351
35	TAGLN	6.82936e-23	-2.94454	0.006	0.088	1.73712e-18	2.94454
37	HBB	4.30034e-22	2.7972	0.233	0.02	1.09384e-17	2.7972
38	GPX3	6.42422e-22	-1.9717	0.016	0.115	1.63406e-17	1.9717
43	RPS4Y1	1.84497e-21	-6.55584	0	0.057	4.69287e-17	6.55584
44	CORO1A	4.09414e-21	0.650166	0.663	0.432	1.04139e-16	0.650166
45	CD3G	4.96389e-21	0.972548	0.444	0.189	1.26262e-16	0.972548
47	CCL20	1.78361e-20	-1.8509	0.022	0.128	4.53678e-16	1.8509
48	HSPA1B	2.55211e-20	-2.03267	0.027	0.138	6.49154e-16	2.03267
50	MT1M	1.57946e-19	-2.99544	0.006	0.076	4.01753e-15	2.99544
51	ANXA2	4.80259e-19	-1.0301	0.136	0.317	1.22159e-14	1.0301
52	TRAC	4.842e-19	0.564653	0.736	0.531	1.23161e-14	0.564653
53	FYB	7.08315e-19	0.777774	0.571	0.337	1.80167e-14	0.777774
57	ARHGDIB	3.79802e-18	0.4102	0.857	0.703	9.66065e-14	0.4102
58	IFITM3	4.12052e-18	-1.28357	0.044	0.165	1.0481e-13	1.28357
59	S100A6	6.03626e-18	-0.5199	0.664	0.796	1.53538e-13	0.5199
60	S100A10	8.52581e-18	-0.55371	0.489	0.683	2.16862e-13	0.55371
61	C1QB	9.34073e-18	-1.39893	0.033	0.143	2.37591e-13	1.39893
64	FABP5	1.22466e-16	-1.1728	0.116	0.275	3.11504e-12	1.1728
65	NR4A2	1.26811e-16	0.625698	0.601	0.373	3.22557e-12	0.625698
66	LUM	3.17445e-16	-5.13583	0	0.042	8.07453e-12	5.13583
67	HOPX	3.25656e-16	-1.10829	0.047	0.165	8.2834e-12	1.10829
69	CD27	3.39716e-16	1.14457	0.277	0.084	8.64101e-12	1.14457
70	TIMP3	3.59063e-16	-2.48303	0.004	0.061	9.13314e-12	2.48303
71	NEAT1	3.64289e-16	-0.836317	0.499	0.651	9.26606e-12	0.836317
72	ZBTB16	5.07611e-16	1.34745	0.225	0.044	1.29116e-11	1.34745
73	VPS37B	5.26298e-16	0.936694	0.355	0.14	1.33869e-11	0.936694
74	SELL	7.11167e-16	0.77147	0.446	0.231	1.80892e-11	0.77147
75	MT1A	1.18218e-15	-4.45532	0.001	0.047	3.00698e-11	4.45532
76	S100A11	2.49621e-15	-0.517014	0.34	0.543	6.34937e-11	0.517014
77	RSRP1	2.60836e-15	-0.686549	0.301	0.479	6.63462e-11	0.686549
79	STOM	5.22035e-15	-1.34376	0.061	0.182	1.32785e-10	1.34376
81	SOD2	7.6973e-15	-0.801842	0.218	0.391	1.95789e-10	0.801842
82	LGALS1	8.65381e-15	-0.722752	0.145	0.307	2.20118e-10	0.722752
83	BATF	1.33615e-14	-1.24988	0.08	0.209	3.39864e-10	1.24988
84	NDFIP1	2.07578e-14	0.673008	0.547	0.356	5.27995e-10	0.673008
85	RGCC	3.03174e-14	0.478125	0.792	0.661	7.71153e-10	0.478125
86	ATF4	4.61828e-14	-0.785975	0.205	0.376	1.17471e-09	0.785975
87	TXN	5.97781e-14	-0.716095	0.249	0.415	1.52052e-09	0.716095
88	CEBPD	6.67486e-14	-1.58995	0.028	0.115	1.69782e-09	1.58995
89	FABP4	7.89063e-14	-0.965674	0.066	0.184	2.00706e-09	0.965674
90	KDSR	1.16126e-13	-1.11495	0.085	0.211	2.95378e-09	1.11495
91	ARL4C	1.80399e-13	0.785803	0.373	0.182	4.58862e-09	0.785803
92	AGER	6.47457e-13	-2.97834	0.002	0.042	1.64687e-08	2.97834
93	A2M	6.72283e-13	-3.02312	0.003	0.047	1.71002e-08	3.02312
95	CD63	8.04186e-13	-0.800698	0.146	0.295	2.04553e-08	0.800698
97	RELB	1.32227e-12	-1.03052	0.047	0.147	3.36333e-08	1.03052
102	FOSB	2.72185e-12	0.697059	0.402	0.216	6.92329e-08	0.697059
104	MIR155HG	3.43723e-12	-2.04588	0.01	0.066	8.74295e-08	2.04588
105	S100A9	3.64491e-12	-1.75031	0.036	0.123	9.27119e-08	1.75031
106	EIF3L	3.85886e-12	0.439612	0.643	0.447	9.8154e-08	0.439612
107	SPARCL1	4.73524e-12	-1.80433	0.003	0.044	1.20445e-07	1.80433
108	UCP2	6.32523e-12	1.1886	0.227	0.074	1.60889e-07	1.1886
109	FBLN1	7.25694e-12	-4.7571	0	0.029	1.84587e-07	4.7571
110	C1QA	8.75695e-12	-0.77761	0.059	0.162	2.22742e-07	0.77761
111	TYROBP	1.05527e-11	-0.837523	0.057	0.16	2.68419e-07	0.837523
113	MT1E	1.56446e-11	-2.189	0.03	0.108	3.97936e-07	2.189
114	TNFRSF4	1.64938e-11	-1.13126	0.077	0.187	4.19536e-07	1.13126
115	PDE3B	1.78814e-11	1.03087	0.268	0.111	4.54832e-07	1.03087
116	FKBP11	2.38451e-11	-0.700319	0.211	0.359	6.06525e-07	0.700319
117	CD3E	2.62432e-11	0.565064	0.517	0.337	6.67522e-07	0.565064
118	MYBL1	2.71538e-11	-2.28994	0.007	0.054	6.90683e-07	2.28994
119	IL22	2.98845e-11	-3.88727	0.002	0.037	7.60141e-07	3.88727
120	SFTA2	3.06698e-11	-3.11656	0.003	0.039	7.80116e-07	3.11656
121	ANXA5	4.15168e-11	-0.844494	0.111	0.236	1.05602e-06	0.844494
122	SAT1	4.176e-11	-0.527991	0.587	0.725	1.06221e-06	0.527991
125	CLDND1	5.98972e-11	-0.800921	0.112	0.233	1.52355e-06	0.800921
126	SF1	6.27394e-11	0.52834	0.507	0.327	1.59584e-06	0.52834
127	TPM2	6.44141e-11	-2.10967	0.006	0.049	1.63844e-06	2.10967
128	SDF2L1	6.51357e-11	-1.10911	0.083	0.192	1.65679e-06	1.10911
129	HSPE1	7.73735e-11	-0.809193	0.395	0.526	1.96807e-06	0.809193
131	XBP1	1.15831e-10	-0.675835	0.242	0.383	2.94627e-06	0.675835
132	MYL9	1.19568e-10	-2.73204	0.004	0.044	3.04133e-06	2.73204
133	SEC61B	1.24922e-10	-0.60625	0.323	0.464	3.17753e-06	0.60625
134	BIRC3	1.45395e-10	-0.621759	0.527	0.641	3.69826e-06	0.621759
135	GPR65	1.77867e-10	-0.834234	0.122	0.243	4.52423e-06	0.834234
136	EGFL7	1.99354e-10	-3.13443	0.003	0.037	5.07077e-06	3.13443
137	PPP1R14A	2.05404e-10	-3.14704	0.003	0.037	5.22465e-06	3.14704
138	RARRES2	2.13423e-10	-2.674	0.002	0.034	5.42863e-06	2.674
139	LAT	2.2065e-10	1.04151	0.232	0.091	5.61245e-06	1.04151
140	TIFA	2.38119e-10	-1.27672	0.043	0.125	6.0568e-06	1.27672
141	RPL22L1	2.40647e-10	-0.668831	0.221	0.356	6.12111e-06	0.668831
146	HSPA6	4.04614e-10	-5.42339	0	0.025	1.02918e-05	5.42339
147	LEF1	5.82032e-10	1.01672	0.263	0.123	1.48046e-05	1.01672
153	TNFRSF18	1.28746e-09	-1.00092	0.037	0.113	3.27478e-05	1.00092
154	EIF5A	1.37582e-09	-0.712318	0.215	0.344	3.49953e-05	0.712318
155	NNMT	1.40051e-09	-1.40121	0.006	0.047	3.56234e-05	1.40121
157	HECTD1	1.88318e-09	1.00469	0.189	0.064	4.79006e-05	1.00469
158	2019-09-09	2.03965e-09	0.632531	0.275	0.125	5.18804e-05	0.632531
159	IFI27	2.11365e-09	-1.24669	0.027	0.091	5.37628e-05	1.24669
161	MTRNR2L8	2.64383e-09	-1.37987	0.059	0.147	6.72485e-05	1.37987
162	RUNX3	2.97987e-09	-0.709065	0.122	0.236	7.57959e-05	0.709065
163	CXCL2	3.08476e-09	-1.24239	0.029	0.096	7.8464e-05	1.24239
165	SAMHD1	3.6218e-09	0.940914	0.208	0.081	9.21242e-05	0.940914
166	CCDC109B	3.82213e-09	0.658486	0.376	0.224	9.72198e-05	0.658486
168	FCN3	4.48867e-09	-1.9064	0.004	0.039	0.000114174	1.9064
171	SEC61G	7.49108e-09	-0.603721	0.244	0.373	0.000190543	0.603721
172	CCND3	7.97206e-09	0.516695	0.445	0.287	0.000202777	0.516695
173	CTD-3252C9.4	8.02149e-09	-0.772967	0.09	0.189	0.000204035	0.772967
174	TCF21	8.54861e-09	-3.32937	0.001	0.027	0.000217442	3.32937
176	SYNM	8.79762e-09	-2.67339	0.001	0.027	0.000223776	2.67339
177	PLK3	1.01077e-08	0.648239	0.348	0.201	0.000257099	0.648239
178	GPX1	1.05555e-08	-0.623339	0.184	0.31	0.000268491	0.623339
179	IFNGR1	1.08265e-08	-0.939623	0.078	0.17	0.000275383	0.939623
181	EIF3D	1.21603e-08	0.494695	0.483	0.337	0.00030931	0.494695
182	HPGD	1.26196e-08	-1.5767	0.023	0.081	0.000320991	1.5767
183	COTL1	1.28335e-08	-0.472342	0.327	0.462	0.000326433	0.472342
184	TRBC2	1.36205e-08	0.545993	0.523	0.381	0.00034645	0.545993
185	FKBP5	1.36277e-08	0.513967	0.386	0.226	0.000346633	0.513967
186	CHMP1B	1.44159e-08	0.596185	0.4	0.251	0.000366682	0.596185
187	PSMD5-AS1	1.47983e-08	1.37342	0.138	0.037	0.00037641	1.37342
188	SERPING1	1.56457e-08	-2.18485	0.005	0.039	0.000397965	2.18485
190	FNBP1	1.77596e-08	-0.615911	0.245	0.366	0.000451732	0.615911
191	CLDN5	1.78271e-08	-1.32937	0.022	0.079	0.00045345	1.32937
192	RARRES3	1.86963e-08	0.511407	0.416	0.26	0.000475558	0.511407
193	PTMS	1.98904e-08	-1.84576	0.012	0.057	0.000505932	1.84576
194	TIMP1	2.01623e-08	-0.572554	0.153	0.273	0.000512848	0.572554
195	NAMPT	2.14495e-08	-0.70755	0.145	0.258	0.00054559	0.70755
196	CAV1	2.33538e-08	-2.56195	0.004	0.037	0.000594026	2.56195
197	LDLRAP1	2.3376e-08	1.16003	0.153	0.047	0.000594593	1.16003
198	IL1B	3.1991e-08	-2.64236	0.004	0.034	0.000813723	2.64236
199	NFKBIA	3.95661e-08	-0.465151	0.703	0.757	0.0010064	0.465151
200	PIK3IP1	4.14978e-08	0.529978	0.462	0.314	0.00105554	0.529978
201	ADH1B	4.50369e-08	-4.69714	0.001	0.022	0.00114556	4.69714
202	ACKR1	4.50906e-08	-1.96524	0.003	0.032	0.00114692	1.96524
203	CCL21	4.64603e-08	-2.38538	0.003	0.032	0.00118177	2.38538
204	HLA-F	4.68032e-08	0.559386	0.357	0.221	0.00119049	0.559386
205	RHOA	5.40913e-08	-0.575841	0.285	0.4	0.00137587	0.575841
206	ADIRF	5.48615e-08	-1.35869	0.009	0.049	0.00139546	1.35869
208	NSMCE3	6.02516e-08	0.721525	0.28	0.15	0.00153256	0.721525
209	HIST1H4C	6.04872e-08	0.604007	0.371	0.233	0.00153855	0.604007
210	OSBPL3	6.22135e-08	-2.98941	0.002	0.027	0.00158246	2.98941
212	CAV2	6.31487e-08	-2.50932	0.002	0.027	0.00160625	2.50932
213	IL6	6.38591e-08	-2.57179	0.002	0.027	0.00162432	2.57179
214	FCMR	7.51879e-08	0.907915	0.22	0.103	0.00191248	0.907915
215	LIMD2	8.05377e-08	0.522938	0.37	0.231	0.00204856	0.522938
216	HSP90AB1	8.6764e-08	-0.573231	0.574	0.631	0.00220693	0.573231
217	THUMPD3-AS1	8.87625e-08	-0.670456	0.145	0.251	0.00225776	0.670456
218	CTNNA1	9.02715e-08	-2.13635	0.009	0.047	0.00229615	2.13635
219	PRDM1	1.01363e-07	-0.725556	0.129	0.231	0.00257828	0.725556
221	GPR183	1.14524e-07	0.463187	0.576	0.464	0.00291304	0.463187
222	KLF3	1.19839e-07	0.603096	0.318	0.187	0.00304823	0.603096
223	FBP1	1.2647e-07	-1.18271	0.027	0.084	0.0032169	1.18271
224	ACTN1	1.27872e-07	1.21061	0.11	0.025	0.00325255	1.21061
225	GLO1	1.29632e-07	-0.961991	0.061	0.138	0.00329731	0.961991
226	GPSM3	1.31501e-07	0.401454	0.469	0.332	0.00334486	0.401454
227	SOX4	1.45751e-07	-2.3	0.011	0.052	0.00370733	2.3
228	MLLT4	1.58381e-07	-2.01352	0.006	0.039	0.00402857	2.01352
230	GNA15	1.63591e-07	-1.09658	0.03	0.088	0.0041611	1.09658
231	POLR3GL	1.64509e-07	0.625082	0.227	0.106	0.00418445	0.625082
234	IER3	2.36377e-07	-1.72036	0.015	0.059	0.00601248	1.72036
235	RNF11	2.44388e-07	-1.21711	0.074	0.152	0.00621625	1.21711
236	CH25H	2.5228e-07	-1.37118	0.058	0.13	0.00641699	1.37118
237	TUBA1C	2.57853e-07	-0.937559	0.059	0.133	0.00655875	0.937559
238	FCER1G	2.83173e-07	-0.941166	0.059	0.133	0.00720279	0.941166
239	CLEC2B	2.91738e-07	-0.847945	0.186	0.285	0.00742066	0.847945
240	METTL15	2.9778e-07	-0.669562	0.114	0.209	0.00757433	0.669562
241	TRBC1	3.2048e-07	0.49076	0.527	0.425	0.00815173	0.49076
242	SLC39A6	3.27444e-07	-1.08511	0.018	0.064	0.00832886	1.08511
243	SFTPC	3.44648e-07	-0.49786	0.116	0.211	0.00876646	0.49786
244	MT1X	3.66609e-07	-1.75203	0.124	0.214	0.00932506	1.75203
245	AC016831.7	3.74058e-07	-0.781112	0.11	0.201	0.00951455	0.781112
246	XXbac-BPG299F13.17	3.84049e-07	-1.54322	0.013	0.054	0.00976867	1.54322
248	MAPK6	4.09104e-07	-1.7474	0.009	0.044	0.010406	1.7474
249	NDUFA6	4.20459e-07	-0.575098	0.176	0.278	0.0106948	0.575098
251	TNFRSF12A	4.57572e-07	-1.47552	0.013	0.054	0.0116388	1.47552
252	INPP4B	4.76417e-07	1.27303	0.133	0.044	0.0121181	1.27303
253	HAPLN3	4.79581e-07	-1.23123	0.028	0.081	0.0121986	1.23123
254	POP7	5.1809e-07	-1.05238	0.025	0.076	0.0131781	1.05238
255	PTGER4	5.18243e-07	0.468108	0.403	0.265	0.013182	0.468108
258	GPR171	5.36497e-07	-0.707003	0.213	0.314	0.0136463	0.707003
259	PRNP	5.36852e-07	-0.656159	0.115	0.209	0.0136554	0.656159
260	CTSD	6.24806e-07	-0.67411	0.133	0.229	0.0158926	0.67411
261	MPHOSPH8	6.66576e-07	0.473016	0.312	0.187	0.016955	0.473016
263	COX7B	8.76024e-07	-0.487537	0.287	0.396	0.0222826	0.487537
264	CYSTM1	9.27287e-07	-0.937953	0.078	0.155	0.0235865	0.937953
265	GOLGA8B	9.30199e-07	-1.12608	0.028	0.081	0.0236605	1.12608
266	TUBG1	1.02022e-06	-2.45846	0.004	0.029	0.0259503	2.45846
267	NOSIP	1.0409e-06	0.461518	0.426	0.302	0.0264762	0.461518
269	APOD	1.10599e-06	-1.31437	0.004	0.029	0.0281318	1.31437
270	ALOX5AP	1.35831e-06	-0.564227	0.199	0.305	0.03455	0.564227
272	TANK	1.48901e-06	-0.774657	0.11	0.199	0.0378745	0.774657
273	FBXO32	1.50866e-06	0.88954	0.151	0.059	0.0383744	0.88954
274	PRPF38B	1.61069e-06	0.56233	0.363	0.248	0.0409694	0.56233
276	MAP1LC3B	1.80278e-06	-0.609564	0.289	0.383	0.0458554	0.609564
277	PYCR2	1.86493e-06	0.913333	0.128	0.044	0.0474365	0.913333
278	PPIB	1.89797e-06	-0.471049	0.286	0.381	0.0482768	0.471049

## Sheet: cluster6Bcells
	X	p_val	avg_logFC	pct.1	pct.2	p_val_adj	absavg_logFC
1	MT2A	4.89495e-47	-2.68176	0.093	0.495	1.24508e-42	2.68176
2	RPS4Y1	1.08106e-39	-7.30213	0	0.168	2.74979e-35	7.30213
3	HSPA1A	1.54677e-34	-2.91052	0.028	0.266	3.93436e-30	2.91052
4	RPS26	1.71814e-31	-1.31398	0.459	0.761	4.37027e-27	1.31398
5	CD74	1.08901e-30	0.570278	0.986	0.935	2.77002e-26	0.570278
6	FTL	5.34582e-29	-0.66507	0.959	0.995	1.35976e-24	0.66507
7	LTB	3.7878e-26	1.0408	0.75	0.326	9.63466e-22	1.0408
8	HLA-DRB1	9.35082e-25	0.707779	0.918	0.69	2.37848e-20	0.707779
9	RPS14	1.27385e-24	0.415478	0.963	0.962	3.24017e-20	0.415478
10	MGP	8.10522e-24	-3.41876	0.009	0.147	2.06164e-19	3.41876
11	C1QB	1.38895e-22	-2.24573	0.028	0.207	3.53293e-18	2.24573
12	MT-CO1	7.22785e-22	0.489079	0.983	0.984	1.83848e-17	0.489079
14	HLA-DQA2	2.49731e-19	-1.43521	0.085	0.321	6.35215e-15	1.43521
15	SCGB3A1	4.57509e-19	1.41499	0.549	0.19	1.16372e-14	1.41499
16	EIF1AY	1.41391e-18	-5.94288	0	0.076	3.59642e-14	5.94288
17	CCL2	4.07255e-18	-3.52609	0.002	0.087	1.03589e-13	3.52609
18	MT1E	1.11084e-17	-2.63893	0.019	0.152	2.82553e-13	2.63893
19	C1QA	1.62893e-17	-1.39087	0.053	0.239	4.14335e-13	1.39087
22	LGALS3	4.48391e-16	-1.55466	0.052	0.228	1.14053e-11	1.55466
23	MT1M	7.41675e-16	-3.46112	0.004	0.087	1.88653e-11	3.46112
24	SCGB1A1	7.7478e-16	1.03957	0.696	0.397	1.97073e-11	1.03957
25	WDR74	1.1233e-15	1.3058	0.481	0.158	2.85724e-11	1.3058
26	FABP4	1.55436e-15	-1.69354	0.057	0.234	3.95366e-11	1.69354
27	RAB13	1.91745e-14	-2.554	0.011	0.109	4.87721e-10	2.554
28	SDC1	7.16964e-14	-2.80227	0.006	0.087	1.82367e-09	2.80227
29	BIRC3	7.75905e-14	-0.967669	0.462	0.674	1.97359e-09	0.967669
31	FNDC3B	1.30213e-13	-2.45378	0.005	0.082	3.3121e-09	2.45378
33	JSRP1	2.08717e-13	-2.21005	0.016	0.12	5.30893e-09	2.21005
34	GPX3	2.40378e-13	-2.11153	0.008	0.092	6.11425e-09	2.11153
35	SPARCL1	2.43863e-13	-4.00258	0.002	0.065	6.20291e-09	4.00258
37	CAV1	7.86327e-13	-3.35713	0.006	0.082	2.0001e-08	3.35713
38	MT1X	1.20104e-12	-3.1876	0.033	0.158	3.05496e-08	3.1876
39	HLA-A	1.25936e-12	0.414102	0.918	0.788	3.2033e-08	0.414102
40	IFITM3	1.35991e-12	-2.15489	0.026	0.141	3.45907e-08	2.15489
41	S100A6	1.45132e-12	-0.796454	0.439	0.663	3.69157e-08	0.796454
42	TNFRSF18	1.5138e-12	-1.74948	0.014	0.109	3.8505e-08	1.74948
43	LINC00152	1.66392e-12	-1.84988	0.04	0.174	4.23234e-08	1.84988
44	ADIRF	3.34898e-12	-3.489	0.003	0.065	8.51846e-08	3.489
45	DCN	3.59049e-12	-4.41069	0.001	0.054	9.13277e-08	4.41069
46	IGHA2	3.68465e-12	-1.5595	0.013	0.103	9.37228e-08	1.5595
47	A2M	4.42445e-12	-2.93673	0.002	0.06	1.1254e-07	2.93673
48	HBB	4.72101e-12	3.14925	0.261	0.027	1.20084e-07	3.14925
49	JCHAIN	5.87475e-12	-1.78327	0.14	0.326	1.4943e-07	1.78327
50	SLC38A5	1.29313e-11	-1.97191	0.006	0.076	3.28921e-07	1.97191
51	TNFRSF17	1.46222e-11	-1.73395	0.016	0.109	3.71931e-07	1.73395
52	SRPRB	1.96333e-11	-1.47768	0.026	0.136	4.99393e-07	1.47768
53	RP11-1070N10.3	2.42812e-11	-1.58647	0.005	0.071	6.17616e-07	1.58647
54	NNMT	2.99253e-11	-3.57155	0.004	0.065	7.61179e-07	3.57155
55	SMIM14	4.37316e-11	0.923562	0.476	0.217	1.11236e-06	0.923562
56	SPAG4	4.59746e-11	-1.8497	0.017	0.109	1.16941e-06	1.8497
57	DNAAF1	5.38254e-11	-3.12113	0.007	0.076	1.3691e-06	3.12113
58	SERPING1	5.41959e-11	-2.95169	0.007	0.076	1.37853e-06	2.95169
59	IGLV3-1	6.15875e-11	-3.72495	0.001	0.049	1.56654e-06	3.72495
60	FCN3	6.21981e-11	-3.40629	0.001	0.049	1.58207e-06	3.40629
61	CTNNAL1	6.74627e-11	-2.18119	0.007	0.076	1.71598e-06	2.18119
62	THEMIS2	8.45496e-11	1.3576	0.397	0.158	2.1506e-06	1.3576
63	PLPP5	8.98816e-11	-1.14416	0.07	0.223	2.28623e-06	1.14416
65	JUNB	1.35104e-10	0.423703	0.909	0.826	3.43652e-06	0.423703
66	RP11-598F7.3	1.44108e-10	-1.94415	0.006	0.071	3.66552e-06	1.94415
67	SIDT1	3.59115e-10	1.91221	0.262	0.049	9.13446e-06	1.91221
68	S100A9	3.70013e-10	-1.54222	0.019	0.109	9.41166e-06	1.54222
69	FCRLA	3.75384e-10	1.10862	0.324	0.087	9.54826e-06	1.10862
70	LYZ	4.28908e-10	-1.50654	0.052	0.179	1.09097e-05	1.50654
71	PTMS	6.14583e-10	-2.44528	0.012	0.087	1.56325e-05	2.44528
73	CHPF	8.56676e-10	-1.85177	0.014	0.092	2.17904e-05	1.85177
74	RNASET2	9.19399e-10	0.630202	0.579	0.337	2.33858e-05	0.630202
75	CCR7	1.08482e-09	0.66491	0.636	0.386	2.75934e-05	0.66491
76	ZFP36L2	1.35389e-09	0.432548	0.873	0.75	3.44375e-05	0.432548
78	GNG11	1.73468e-09	-2.1833	0.011	0.082	4.41234e-05	2.1833
79	KLF6	2.30763e-09	0.741359	0.648	0.418	5.86969e-05	0.741359
80	CST3	2.66616e-09	-0.470651	0.095	0.255	6.78164e-05	0.470651
81	TRIB1	2.70035e-09	-1.35857	0.013	0.087	6.86862e-05	1.35857
82	S100A11	2.92425e-09	-0.946732	0.204	0.397	7.43812e-05	0.946732
83	TIMP1	3.39615e-09	-1.42262	0.056	0.179	8.63844e-05	1.42262
84	ARHGAP24	3.86449e-09	0.448476	0.536	0.266	9.82973e-05	0.448476
85	CXCL2	4.17764e-09	-1.71111	0.02	0.103	0.000106262	1.71111
89	SLC39A8	8.03071e-09	-1.55746	0.007	0.065	0.000204269	1.55746
90	MERTK	9.54544e-09	-3.39793	0	0.033	0.000242798	3.39793
91	PLXDC2	9.54544e-09	-4.37881	0	0.033	0.000242798	4.37881
92	MT1A	1.0304e-08	-2.52649	0.003	0.049	0.000262092	2.52649
93	CISH	1.0304e-08	-2.77562	0.003	0.049	0.000262092	2.77562
94	CORO1A	1.03631e-08	0.550381	0.669	0.462	0.000263597	0.550381
95	SFTPA2	1.10735e-08	-2.02091	0.009	0.071	0.000281665	2.02091
97	MZB1	1.44269e-08	-1.75979	0.109	0.245	0.000366962	1.75979
98	MT1G	1.46559e-08	-3.6303	0.002	0.043	0.000372788	3.6303
99	SPARC	1.5169e-08	-2.04272	0.002	0.043	0.000385838	2.04272
100	CERCAM	1.55325e-08	-3.95054	0.001	0.038	0.000395086	3.95054
101	IGF1	1.55652e-08	-1.94143	0.002	0.043	0.000395916	1.94143
102	SF1	1.69227e-08	0.647919	0.516	0.272	0.000430446	0.647919
103	CLEC2B	2.06598e-08	-1.60154	0.051	0.163	0.000525501	1.60154
104	GLRX	2.42662e-08	-1.2559	0.072	0.201	0.000617236	1.2559
108	HSPB1	3.40207e-08	-1.25526	0.113	0.255	0.000865351	1.25526
109	SDF2L1	4.28484e-08	-1.45208	0.064	0.179	0.00108989	1.45208
111	PRDX4	4.96001e-08	-1.48063	0.079	0.201	0.00126163	1.48063
112	IGHG2	4.96185e-08	-3.07194	0.026	0.109	0.0012621	3.07194
113	LSP1	5.8994e-08	0.823026	0.419	0.212	0.00150057	0.823026
114	CD38	6.24149e-08	-0.662647	0.025	0.109	0.00158758	0.662647
115	IGHG4	6.71321e-08	-3.23224	0.024	0.103	0.00170757	3.23224
116	CRELD2	6.89749e-08	-1.25096	0.073	0.196	0.00175445	1.25096
117	LGALSL	7.09832e-08	-2.51442	0.004	0.049	0.00180553	2.51442
118	AGER	7.14967e-08	-2.33942	0.004	0.049	0.00181859	2.33942
119	PYCR1	7.73881e-08	-1.64115	0.004	0.049	0.00196844	1.64115
120	ABCB9	7.85086e-08	-1.19339	0.004	0.049	0.00199695	1.19339
121	CLIC4	9.06301e-08	-1.25244	0.023	0.103	0.00230527	1.25244
122	XBP1	9.06323e-08	-1.00711	0.141	0.293	0.00230532	1.00711
123	PHLDA1	1.128e-07	-1.59402	0.017	0.087	0.00286917	1.59402
125	TM4SF1	1.28973e-07	-3.43709	0.003	0.043	0.00328056	3.43709
126	RILPL2	1.33211e-07	0.806353	0.466	0.261	0.00338836	0.806353
127	CHP1	1.47584e-07	-1.05139	0.034	0.125	0.00375396	1.05139
129	SFTPC	1.63019e-07	-0.977417	0.114	0.255	0.00414655	0.977417
130	C21orf33	1.63884e-07	-3.84621	0	0.027	0.00416855	3.84621
131	HIST1H2BJ	1.63884e-07	-4.57395	0	0.027	0.00416855	4.57395
132	SDPR	1.63884e-07	-4.73277	0	0.027	0.00416855	4.73277
133	ADM2	1.63884e-07	-4.91747	0	0.027	0.00416855	4.91747
134	CSRP2	1.63884e-07	-4.92294	0	0.027	0.00416855	4.92294
135	HSPA6	1.63884e-07	-5.39059	0	0.027	0.00416855	5.39059
138	LDLR	1.74336e-07	-1.94764	0.006	0.054	0.00443441	1.94764
139	IFI6	1.75632e-07	-1.68812	0.03	0.114	0.00446738	1.68812
140	ICAM2	1.76184e-07	-1.40363	0.046	0.147	0.00448142	1.40363
142	FN1	1.8337e-07	-1.80499	0.006	0.054	0.00466419	1.80499
143	ACTB	2.23551e-07	0.470476	0.898	0.821	0.00568625	0.470476
144	C1R	2.49079e-07	-4.80443	0.001	0.033	0.00633557	4.80443
145	HSP90AA1	2.54111e-07	-0.744644	0.618	0.707	0.00646356	0.744644
146	RND3	2.58622e-07	-3.1341	0.001	0.033	0.00657832	3.1341
147	PLOD1	2.61063e-07	-2.60562	0.001	0.033	0.0066404	2.60562
148	B9D1	2.69694e-07	-2.05107	0.008	0.06	0.00685994	2.05107
149	IGHGP	2.76168e-07	-3.47122	0.014	0.076	0.00702461	3.47122
150	WBP5	2.82318e-07	-1.76641	0.008	0.06	0.00718103	1.76641
151	HMGN1	3.68632e-07	0.495827	0.583	0.391	0.00937651	0.495827
152	MAN1A1	3.84003e-07	-1.37368	0.012	0.071	0.0097675	1.37368
153	RP11-81H14.2	4.03435e-07	-1.37158	0.012	0.071	0.0102618	1.37158
154	VPREB3	4.96762e-07	0.737516	0.416	0.217	0.0126356	0.737516
156	RP5-887A10.1	5.37685e-07	1.06929	0.352	0.174	0.0136766	1.06929
159	AQP3	6.46549e-07	-1.23353	0.029	0.109	0.0164456	1.23353
160	TNFRSF4	7.10118e-07	-2.15426	0.007	0.054	0.0180626	2.15426
162	CTSD	7.94587e-07	-0.830021	0.121	0.261	0.0202111	0.830021
163	C1QC	8.1366e-07	-1.82826	0.009	0.06	0.0206963	1.82826
165	NCR3	9.38479e-07	1.93208	0.173	0.033	0.0238712	1.93208
166	CCL20	9.39581e-07	-1.59857	0.011	0.065	0.0238992	1.59857
167	FKBP11	9.50206e-07	-1.55517	0.12	0.239	0.0241694	1.55517
168	CDC42	9.70216e-07	-0.628915	0.282	0.457	0.0246784	0.628915
169	FBXO32	1.03007e-06	-0.901567	0.013	0.071	0.0262008	0.901567
170	ARPC1B	1.04523e-06	0.648306	0.554	0.391	0.0265865	0.648306
171	BIK	1.04841e-06	-0.588752	0.015	0.076	0.0266674	0.588752
173	MTHFD2	1.18977e-06	-1.03812	0.056	0.158	0.0302631	1.03812
175	ANKRD28	1.40512e-06	-1.04178	0.039	0.125	0.0357407	1.04178
176	SPTBN1	1.464e-06	-0.675608	0.03	0.109	0.0372382	0.675608
177	ATF4	1.63673e-06	-0.754176	0.223	0.375	0.0416319	0.754176
178	HAUS2	1.65844e-06	-1.74984	0.016	0.076	0.0421842	1.74984
179	MDM2	1.66354e-06	-1.43512	0.018	0.082	0.0423137	1.43512
180	MANF	1.66957e-06	-0.996526	0.162	0.299	0.0424672	0.996526
181	RARRES2	1.66966e-06	-2.63033	0.003	0.038	0.0424693	2.63033
182	CADM1	1.74491e-06	-1.76619	0.003	0.038	0.0443834	1.76619

## Sheet: cluster7ciliated
	X	p_val	avg_logFC_COPDvCON	pct.1_COPD	pct.2_CONTROL	p_val_adj	absavg_logFC
1	FTL	4.84e-72	-0.725606	0.981	1	1.23e-67	0.725606
2	CES1	7.06e-69	1.12882	0.939	0.662	1.8e-64	1.12882
3	HLA-C	5.74e-46	0.745534	0.959	0.827	1.46e-41	0.745534
4	CD24	1.44e-44	0.794275	0.927	0.693	3.66e-40	0.794275
5	TUBB4B	1.72e-44	0.869383	0.962	0.861	4.38e-40	0.869383
6	WIF1	5.94e-43	-1.99806	0.078	0.42	1.51e-38	1.99806
7	AC004556.1	4.9e-42	7.03895	0.396	0	1.25e-37	7.03895
8	OMG	2.05e-41	1.02244	0.871	0.622	5.2e-37	1.02244
9	TFF3	4.96e-40	0.846865	0.88	0.585	1.26e-35	0.846865
10	TMSB4X	2.14e-39	-0.586608	0.962	0.997	5.45e-35	0.586608
11	CTGF	2.9e-38	1.0649	0.797	0.469	7.36e-34	1.0649
12	TM4SF1	3.03e-38	-1.96836	0.185	0.52	7.7e-34	1.96836
13	CRIP1	1e-34	1.25079	0.806	0.52	2.55e-30	1.25079
14	HLA-B	2.43e-34	0.725041	0.976	0.869	6.18e-30	0.725041
15	ATF7IP2	1.16e-33	1.21484	0.633	0.247	2.94e-29	1.21484
16	C6orf141	6.74e-33	-2.89243	0.011	0.219	1.71e-28	2.89243
17	PCDH17	1.88e-32	-2.00131	0.03	0.267	4.78e-28	2.00131
18	SMIM22	2.59e-32	0.758022	0.904	0.767	6.58e-28	0.758022
19	TPT1	9.4e-32	-0.494654	0.959	0.957	2.39e-27	0.494654
20	CCDC80	4.67e-31	1.02302	0.731	0.412	1.19e-26	1.02302
21	MGST1	6.45e-31	-0.987257	0.627	0.795	1.64e-26	0.987257
22	HOPX	1.44e-30	-2.23612	0.085	0.355	3.67e-26	2.23612
23	TSPAN19	7.27e-30	0.717617	0.873	0.673	1.85e-25	0.717617
24	TCTEX1D4	9.01e-30	0.865678	0.801	0.511	2.29e-25	0.865678
25	HLA-DRB1	1.22e-29	0.912275	0.754	0.406	3.09e-25	0.912275
26	TNFRSF12A	1.91e-29	-1.58302	0.248	0.531	4.86e-25	1.58302
27	EIF1	2.88e-29	-0.403057	0.97	0.986	7.33e-25	0.403057
28	ABCA13	8.59e-29	1.25859	0.552	0.196	2.19e-24	1.25859
29	DNAJC12	9.09e-29	-3.28115	0.028	0.236	2.31e-24	3.28115
30	CPM	1.76e-28	-1.65826	0.06	0.307	4.48e-24	1.65826
31	EPPIN	1.43e-27	1.21197	0.571	0.23	3.64e-23	1.21197
32	MUC4	2.24e-27	0.749265	0.742	0.412	5.7e-23	0.749265
33	BASP1	4.04e-27	1.06221	0.683	0.384	1.03e-22	1.06221
34	PSCA	5.43e-27	0.673117	0.75	0.361	1.38e-22	0.673117
36	ALDH1L1	1.26e-26	1.64089	0.44	0.111	3.22e-22	1.64089
37	ENKUR	1.31e-26	0.721594	0.804	0.551	3.34e-22	0.721594
38	TUBA1A	1.76e-26	0.743089	0.92	0.801	4.47e-22	0.743089
39	ALOX15	5.05e-26	0.805631	0.798	0.543	1.29e-21	0.805631
40	SMIM6	5.19e-26	-1.65035	0.181	0.449	1.32e-21	1.65035
41	NDUFA13	5.59e-26	0.732233	0.79	0.52	1.42e-21	0.732233
42	PPDPF	1.01e-25	0.548876	0.899	0.787	2.57e-21	0.548876
43	S100A10	2.38e-25	-0.714574	0.744	0.861	6.06e-21	0.714574
44	DHRS9	2.72e-25	1.5484	0.459	0.142	6.91e-21	1.5484
45	TTC39C-AS1	6.47e-25	1.79512	0.341	0.048	1.65e-20	1.79512
47	DNAH5	1.04e-24	0.634763	0.894	0.744	2.63e-20	0.634763
48	PIGR	1.48e-24	0.641129	0.79	0.48	3.76e-20	0.641129
51	MT-ATP6	1.43e-23	-0.407491	0.993	1	3.63e-19	0.407491
52	SAMHD1	2.18e-23	0.871152	0.647	0.335	5.55e-19	0.871152
53	SOX4	3.27e-23	-0.84798	0.586	0.77	8.33e-19	0.84798
54	GPC3	3.6e-23	-1.5508	0.064	0.281	9.15e-19	1.5508
55	RPL41	6.59e-23	0.434586	0.988	0.972	1.68e-18	0.434586
56	ROMO1	8.43e-23	0.705256	0.778	0.506	2.14e-18	0.705256
57	GSTA1	9.61e-23	0.874095	0.866	0.713	2.44e-18	0.874095
58	TCEB2	1.26e-22	0.487369	0.911	0.778	3.21e-18	0.487369
59	PART1	5.21e-22	-1.92272	0.087	0.301	1.33e-17	1.92272
60	CFAP53	5.27e-22	0.491444	0.907	0.744	1.34e-17	0.491444
61	WDR38	6.11e-22	0.557937	0.84	0.648	1.55e-17	0.557937
62	ZKSCAN1	6.29e-22	0.905532	0.645	0.344	1.6e-17	0.905532
63	U47924.27	6.39e-22	1.33499	0.442	0.145	1.63e-17	1.33499
64	HES4	1.05e-21	-1.26835	0.21	0.46	2.68e-17	1.26835
65	RPS4Y1	1.08e-21	-6.54129	0	0.119	2.74e-17	6.54129
66	UCP2	1.5e-21	0.834032	0.658	0.352	3.83e-17	0.834032
67	PROM1	1.7e-21	0.819576	0.64	0.324	4.32e-17	0.819576
68	CCL15	2.1e-21	0.927168	0.541	0.227	5.35e-17	0.927168
69	MB	2.38e-21	1.68614	0.334	0.068	6.06e-17	1.68614
70	GSTA2	2.8e-21	0.956144	0.685	0.395	7.12e-17	0.956144
71	DYDC2	3.09e-21	0.585842	0.813	0.574	7.85e-17	0.585842
72	AK8	3.71e-21	1.06279	0.514	0.213	9.44e-17	1.06279
73	GSN	7.35e-21	0.723861	0.851	0.642	1.87e-16	0.723861
74	LGALS1	9.68e-21	-0.957363	0.23	0.483	2.46e-16	0.957363
75	SFTA2	1.17e-20	-2.72117	0.032	0.199	2.98e-16	2.72117
76	CCDC170	3.32e-20	0.455852	0.885	0.759	8.45e-16	0.455852
77	CCL2	4.67e-20	-2.1955	0.049	0.227	1.19e-15	2.1955
78	UQCR11	5.72e-20	0.473016	0.903	0.764	1.45e-15	0.473016
79	EPCAM	9.35e-20	-0.572719	0.742	0.824	2.38e-15	0.572719
81	CD55	1.67e-19	-0.686574	0.682	0.812	4.26e-15	0.686574
82	HBB	3.74e-19	2.35759	0.486	0.196	9.51e-15	2.35759
83	KRT23	6.65e-19	0.778588	0.449	0.153	1.69e-14	0.778588
84	MUC16	1.09e-18	0.769779	0.572	0.273	2.77e-14	0.769779
85	HLA-A	2.48e-18	0.469058	0.927	0.787	6.31e-14	0.469058
86	MGP	3.46e-18	-1.60882	0.076	0.264	8.8e-14	1.60882
89	MLLT1	7.7e-18	-1.68182	0.154	0.358	1.96e-13	1.68182
90	UBC	9.51e-18	-0.458388	0.943	0.963	2.42e-13	0.458388
91	LRRC61	9.55e-18	0.895132	0.54	0.264	2.43e-13	0.895132
92	IGFBP2	1.05e-17	0.429085	0.923	0.756	2.68e-13	0.429085
93	RGCC	1.41e-17	-0.548463	0.798	0.838	3.6e-13	0.548463
94	PKP2	3.24e-17	1.7179	0.307	0.08	8.25e-13	1.7179
96	MGLL	6.31e-17	0.822268	0.556	0.29	1.6e-12	0.822268
97	ERICH3	1.18e-16	0.482222	0.85	0.651	3e-12	0.482222
98	SRD5A2	1.27e-16	1.13388	0.409	0.159	3.23e-12	1.13388
99	TREM1	1.29e-16	-1.85597	0.046	0.202	3.29e-12	1.85597
101	AC090498.1	2.36e-16	0.73506	0.733	0.523	6.01e-12	0.73506
102	FABP4	3.63e-16	-1.56039	0.184	0.389	9.23e-12	1.56039
103	G0S2	4.17e-16	-1.46344	0.153	0.352	1.06e-11	1.46344
104	NRG1	4.31e-16	-2.14898	0.018	0.139	1.1e-11	2.14898
105	BTG3	4.47e-16	-1.0991	0.299	0.486	1.14e-11	1.0991
106	LRRC26	5e-16	1.70088	0.277	0.065	1.27e-11	1.70088
107	RP11-108M9.4	5.92e-16	1.18279	0.378	0.145	1.51e-11	1.18279
108	IFT172	6.64e-16	0.671319	0.664	0.443	1.69e-11	0.671319
109	IRX3	8.25e-16	0.566447	0.697	0.435	2.1e-11	0.566447
110	TRADD	9.15e-16	0.730931	0.499	0.227	2.33e-11	0.730931
111	BACE2	9.88e-16	0.982832	0.46	0.219	2.51e-11	0.982832
113	ARHGAP18	1.19e-15	0.454986	0.815	0.616	3.01e-11	0.454986
114	NAA38	2.11e-15	0.54558	0.729	0.486	5.36e-11	0.54558
115	CTSD	3.48e-15	-0.507878	0.842	0.838	8.85e-11	0.507878
116	RPL36	3.49e-15	0.439529	0.931	0.864	8.87e-11	0.439529
117	NFKBIA	3.51e-15	-0.815829	0.617	0.73	8.92e-11	0.815829
118	FBXO15	3.73e-15	0.680263	0.599	0.344	9.48e-11	0.680263
119	ALDH16A1	3.82e-15	1.03811	0.368	0.134	9.7e-11	1.03811
120	ABHD2	3.87e-15	0.487983	0.777	0.577	9.85e-11	0.487983
121	TXLNB	3.91e-15	2.07267	0.214	0.028	9.95e-11	2.07267
122	AREG	4.44e-15	-1.07174	0.422	0.591	1.13e-10	1.07174
123	IPO11	4.55e-15	1.20606	0.353	0.125	1.16e-10	1.20606
124	FABP6	4.57e-15	-0.601013	0.652	0.773	1.16e-10	0.601013
125	NDUFA7	4.63e-15	1.02629	0.428	0.19	1.18e-10	1.02629
126	SLC9A3R1	4.97e-15	0.866689	0.46	0.222	1.26e-10	0.866689
127	NEAT1	5.05e-15	-0.411829	0.972	0.983	1.28e-10	0.411829
128	PDLIM4	5.6e-15	0.502425	0.755	0.54	1.42e-10	0.502425
129	RP11-101E5.1	6.31e-15	0.677001	0.595	0.338	1.6e-10	0.677001
130	ME3	7.26e-15	1.89323	0.229	0.04	1.85e-10	1.89323
131	C20orf96	7.33e-15	0.587038	0.645	0.398	1.86e-10	0.587038
132	PSMB8	8.26e-15	0.651028	0.587	0.347	2.1e-10	0.651028
133	CHL1	1.08e-14	1.75838	0.225	0.037	2.74e-10	1.75838
134	SLC2A10	1.78e-14	0.932817	0.342	0.114	4.53e-10	0.932817
135	WBSCR27	2.01e-14	0.750024	0.529	0.284	5.11e-10	0.750024
136	PSMB10	2.1e-14	1.07788	0.336	0.119	5.35e-10	1.07788
137	CH25H	2.18e-14	-2.07854	0.123	0.295	5.54e-10	2.07854
138	RP5-881L22.5	2.57e-14	-2.98239	0.012	0.114	6.53e-10	2.98239
139	AHNAK2	2.77e-14	1.88148	0.242	0.054	7.04e-10	1.88148
140	PLEKHS1	3.78e-14	0.596699	0.622	0.372	9.61e-10	0.596699
142	HRASLS2	5.05e-14	0.690925	0.51	0.261	1.28e-09	0.690925
143	HIST1H4C	5.14e-14	1.1852	0.346	0.136	1.31e-09	1.1852
144	DUOX1	5.23e-14	0.680168	0.564	0.307	1.33e-09	0.680168
146	NUDT14	7.61e-14	0.529343	0.686	0.486	1.93e-09	0.529343
147	SNRNP25	7.94e-14	0.822464	0.457	0.219	2.02e-09	0.822464
148	CLUAP1	8.54e-14	0.424592	0.783	0.58	2.17e-09	0.424592
149	RYR3	8.82e-14	4.66753	0.149	0.003	2.24e-09	4.66753
152	ST3GAL6	9.85e-14	1.1203	0.355	0.136	2.51e-09	1.1203
153	LDLRAD1	1.08e-13	0.419431	0.835	0.676	2.75e-09	0.419431
154	LARP6	1.09e-13	0.935208	0.392	0.168	2.77e-09	0.935208
155	C17orf97	1.2e-13	0.561552	0.636	0.392	3.05e-09	0.561552
156	AC009502.4	1.42e-13	0.929446	0.344	0.122	3.6e-09	0.929446
157	FOLR1	1.62e-13	-0.733029	0.516	0.651	4.12e-09	0.733029
158	AKR1C1	1.98e-13	-0.931309	0.194	0.389	5.03e-09	0.931309
159	LINC01436	2.06e-13	5.80011	0.139	0	5.24e-09	5.80011
160	NUDT2	2.07e-13	0.991775	0.317	0.105	5.26e-09	0.991775
162	CXCR4	3.19e-13	0.603656	0.291	0.085	8.11e-09	0.603656
163	RAMP1	3.34e-13	0.621848	0.575	0.321	8.48e-09	0.621848
164	ABCA5	3.34e-13	0.611298	0.613	0.378	8.48e-09	0.611298
165	KB-1562D12.1	3.39e-13	0.911111	0.322	0.111	8.63e-09	0.911111
166	GNLY	4.11e-13	2.22368	0.191	0.028	1.05e-08	2.22368
168	PSMB9	5.01e-13	0.658913	0.552	0.327	1.27e-08	0.658913
169	AZIN1	5.11e-13	0.540405	0.743	0.537	1.3e-08	0.540405
170	C1QB	5.16e-13	-1.66256	0.137	0.304	1.31e-08	1.66256
171	PPIA	6.16e-13	-0.412995	0.775	0.835	1.57e-08	0.412995
172	SLITRK6	7.91e-13	-1.40109	0.177	0.349	2.01e-08	1.40109
173	ATP5I	8.48e-13	0.445163	0.843	0.73	2.16e-08	0.445163
174	FOXA1	9.91e-13	0.662153	0.563	0.335	2.52e-08	0.662153
177	GMNN	1.29e-12	-1.33051	0.124	0.29	3.29e-08	1.33051
178	NWD1	1.31e-12	0.59586	0.539	0.304	3.33e-08	0.59586
179	SORD	1.4e-12	1.02281	0.363	0.156	3.56e-08	1.02281
180	LRP2	1.6e-12	-2.97388	0.011	0.099	4.06e-08	2.97388
181	DEGS2	1.66e-12	0.413826	0.751	0.52	4.22e-08	0.413826
184	SERPINB10	1.76e-12	4.51143	0.135	0.003	4.46e-08	4.51143
185	PSME2	1.78e-12	0.567989	0.631	0.423	4.52e-08	0.567989
186	VPS35	1.86e-12	0.469902	0.748	0.54	4.74e-08	0.469902
187	UCKL1-AS1	1.87e-12	0.904466	0.418	0.205	4.77e-08	0.904466
190	VIM-AS1	2.15e-12	1.20972	0.281	0.094	5.47e-08	1.20972
191	PTPMT1	2.18e-12	0.6635	0.513	0.278	5.56e-08	0.6635
192	NUCB2	2.39e-12	0.493417	0.897	0.801	6.07e-08	0.493417
194	CTD-2270L9.4	2.74e-12	0.681927	0.394	0.173	6.96e-08	0.681927
195	SLC22A16	2.81e-12	5.2038	0.127	0	7.15e-08	5.2038
196	PYCARD	3.06e-12	0.609931	0.441	0.21	7.79e-08	0.609931
197	HCAR2	3.07e-12	1.2277	0.302	0.114	7.8e-08	1.2277
198	TNFSF10	3.08e-12	0.950549	0.361	0.156	7.84e-08	0.950549
200	EIF5B	3.53e-12	0.48146	0.658	0.429	8.97e-08	0.48146
201	BEST4	3.66e-12	0.798382	0.392	0.179	9.3e-08	0.798382
202	LAMB3	4.18e-12	-1.29407	0.145	0.307	1.06e-07	1.29407
203	SNHG9	4.59e-12	0.838667	0.402	0.185	1.17e-07	0.838667
204	AKR1A1	5.12e-12	0.522762	0.586	0.355	1.3e-07	0.522762
205	NDUFA11	5.55e-12	0.460704	0.743	0.54	1.41e-07	0.460704
206	NCOA7	5.72e-12	-0.671094	0.59	0.719	1.45e-07	0.671094
207	AGR2	5.96e-12	-0.441664	0.792	0.892	1.52e-07	0.441664
208	TP53TG1	6.03e-12	0.491533	0.696	0.469	1.53e-07	0.491533
209	SF3B2	6.4e-12	0.405265	0.766	0.56	1.63e-07	0.405265
211	RP11-122M14.1	8.26e-12	0.68752	0.425	0.207	2.1e-07	0.68752
212	LRRIQ3	8.47e-12	0.886858	0.344	0.134	2.15e-07	0.886858
213	ERCC3	8.55e-12	0.924875	0.325	0.131	2.18e-07	0.924875
214	RPL36A	8.88e-12	0.607561	0.687	0.497	2.26e-07	0.607561
215	CXCL17	8.94e-12	0.460026	0.677	0.443	2.27e-07	0.460026
216	PET100	9.86e-12	0.570914	0.664	0.463	2.51e-07	0.570914
218	KCNE3	1.2e-11	2.57496	0.154	0.017	3.06e-07	2.57496
219	LINC00326	1.25e-11	1.19316	0.248	0.074	3.17e-07	1.19316
220	SMS	1.27e-11	0.739618	0.486	0.278	3.23e-07	0.739618
221	UACA	1.37e-11	0.698738	0.378	0.165	3.49e-07	0.698738
223	CAMK1D	1.76e-11	0.814832	0.369	0.168	4.47e-07	0.814832
225	APOE	1.86e-11	0.670244	0.378	0.176	4.74e-07	0.670244
226	DLC1	1.89e-11	-1.69394	0.023	0.122	4.8e-07	1.69394
227	MTSS1	1.92e-11	0.659059	0.329	0.125	4.88e-07	0.659059
229	TTC9	2.39e-11	0.685774	0.361	0.151	6.07e-07	0.685774
230	ZC2HC1A	2.43e-11	0.532789	0.614	0.398	6.19e-07	0.532789
232	LIPE	2.54e-11	1.3393	0.227	0.062	6.47e-07	1.3393
233	DSP	2.62e-11	0.554893	0.576	0.347	6.67e-07	0.554893
234	APOBEC4	2.76e-11	0.628285	0.418	0.199	7.02e-07	0.628285
235	HEBP2	2.94e-11	0.447844	0.597	0.375	7.49e-07	0.447844
236	ZNF688	3.07e-11	0.55898	0.571	0.355	7.8e-07	0.55898
237	MPRIP-AS1	3.17e-11	-1.78353	0.028	0.131	8.07e-07	1.78353
241	BCYRN1	4.5e-11	0.461333	0.352	0.151	1.14e-06	0.461333
243	CTXN1	4.83e-11	0.584414	0.549	0.341	1.23e-06	0.584414
244	CCL21	4.99e-11	-3.9433	0.012	0.094	1.27e-06	3.9433
245	TSHZ2	5.01e-11	1.72616	0.196	0.045	1.27e-06	1.72616
246	IER3	5.27e-11	-1.2244	0.279	0.423	1.34e-06	1.2244
248	SYTL2	5.45e-11	0.525998	0.468	0.247	1.39e-06	0.525998
249	RSBN1L	5.56e-11	0.558281	0.512	0.298	1.42e-06	0.558281
251	RSPH14	6.13e-11	0.517559	0.545	0.315	1.56e-06	0.517559
252	FGFBP1	6.36e-11	-2.44726	0.03	0.131	1.62e-06	2.44726
253	HBA2	6.52e-11	6.91789	0.112	0	1.66e-06	6.91789
254	C4orf27	7.17e-11	0.688644	0.271	0.094	1.82e-06	0.688644
255	C7orf57	7.89e-11	0.485267	0.622	0.403	2.01e-06	0.485267
256	CCDC96	8.06e-11	0.571784	0.49	0.27	2.05e-06	0.571784
260	RPS10	8.93e-11	0.529422	0.752	0.594	2.27e-06	0.529422
261	DHRS7B	9.91e-11	0.515308	0.447	0.23	2.52e-06	0.515308
262	HLA-F	1.06e-10	0.94819	0.314	0.131	2.69e-06	0.94819
264	CTD-2020K17.4	1.13e-10	1.11951	0.23	0.068	2.88e-06	1.11951
265	SERTAD1	1.28e-10	-0.872099	0.418	0.543	3.26e-06	0.872099
266	TFPT	1.34e-10	0.833448	0.292	0.111	3.41e-06	0.833448
267	CCL28	1.38e-10	1.1929	0.222	0.065	3.51e-06	1.1929
268	A2M	1.4e-10	-2.4658	0.012	0.091	3.57e-06	2.4658
269	SYAP1	1.43e-10	0.437302	0.744	0.557	3.63e-06	0.437302
270	TEKT4	1.55e-10	0.517929	0.456	0.247	3.95e-06	0.517929
272	RHOB	1.68e-10	-0.497765	0.678	0.753	4.29e-06	0.497765
275	CDH26	1.78e-10	0.779809	0.368	0.17	4.53e-06	0.779809
277	HNMT	1.9e-10	-1.1704	0.168	0.321	4.84e-06	1.1704
278	EIF1AY	1.92e-10	-4.64367	0	0.054	4.88e-06	4.64367
279	DDX3Y	1.92e-10	-4.71058	0	0.054	4.88e-06	4.71058
280	KIAA1211L	2.11e-10	0.419451	0.595	0.378	5.36e-06	0.419451
283	VPS4B	2.31e-10	0.6342	0.44	0.241	5.88e-06	0.6342
284	TP53AIP1	2.53e-10	0.872759	0.226	0.068	6.43e-06	0.872759
286	SRD5A3	2.76e-10	0.845315	0.386	0.196	7.02e-06	0.845315
287	ALS2CR12	2.82e-10	0.63639	0.355	0.156	7.16e-06	0.63639
289	ATP2C2	3.13e-10	0.555154	0.478	0.267	7.97e-06	0.555154
290	C16orf71	3.31e-10	0.481548	0.488	0.264	8.43e-06	0.481548
291	CCDC125	3.38e-10	0.522083	0.375	0.179	8.59e-06	0.522083
292	BCAS1	3.45e-10	0.625537	0.465	0.247	8.78e-06	0.625537
293	CLINT1	3.56e-10	0.533067	0.514	0.298	9.05e-06	0.533067
294	PITX1	3.67e-10	0.830667	0.258	0.091	9.32e-06	0.830667
295	TNNT3	3.79e-10	-1.53342	0.097	0.23	9.63e-06	1.53342
296	PPP1R36	4.24e-10	0.614163	0.364	0.17	1.08e-05	0.614163
297	ANKRD66	4.35e-10	0.422911	0.709	0.531	1.11e-05	0.422911
298	SLC4A8	4.38e-10	0.639182	0.298	0.116	1.11e-05	0.639182
299	TM7SF2	4.51e-10	0.640768	0.422	0.224	1.15e-05	0.640768
300	C1QA	4.57e-10	-1.20993	0.207	0.361	1.16e-05	1.20993
302	ATOX1	4.68e-10	0.477193	0.624	0.412	1.19e-05	0.477193
304	STIM2	4.72e-10	0.415137	0.572	0.358	1.2e-05	0.415137
307	FREM2	5.13e-10	-2.42664	0.019	0.102	1.3e-05	2.42664
308	RPL17	5.75e-10	0.472549	0.656	0.446	1.46e-05	0.472549
309	SPINK1	5.83e-10	-4.74936	0	0.051	1.48e-05	4.74936
311	LYPD6B	6.35e-10	0.689064	0.299	0.122	1.61e-05	0.689064
312	ENO1	6.49e-10	-0.552356	0.576	0.67	1.65e-05	0.552356
313	CES4A	6.57e-10	0.486597	0.543	0.324	1.67e-05	0.486597
314	SAA1	6.6e-10	-0.530917	0.334	0.139	1.68e-05	0.530917
315	TSSC1	6.69e-10	0.638454	0.3	0.119	1.7e-05	0.638454
317	NDUFA3	7.1e-10	0.409224	0.754	0.594	1.81e-05	0.409224
319	SDC2	7.41e-10	-1.68104	0.043	0.148	1.89e-05	1.68104
321	RBM43	7.86e-10	0.517075	0.34	0.151	2e-05	0.517075
323	C6	8.77e-10	-0.655269	0.418	0.56	2.23e-05	0.655269
324	RP11-290F5.2	8.82e-10	1.30213	0.184	0.045	2.24e-05	1.30213
325	OMA1	9.14e-10	0.588696	0.39	0.193	2.32e-05	0.588696
326	BEST1	9.26e-10	0.97421	0.268	0.108	2.36e-05	0.97421
327	TTC30B	9.33e-10	0.663118	0.318	0.134	2.37e-05	0.663118
328	UNC5B-AS1	9.41e-10	0.89027	0.277	0.111	2.39e-05	0.89027
329	TMEM232	9.65e-10	0.447975	0.639	0.435	2.45e-05	0.447975
330	SULT1A1	9.67e-10	0.700219	0.355	0.17	2.46e-05	0.700219
332	AK7	1.1e-09	0.491483	0.571	0.361	2.8e-05	0.491483
333	RP1-140K8.5	1.12e-09	2.19626	0.129	0.014	2.84e-05	2.19626
334	ZNF428	1.15e-09	0.459709	0.62	0.426	2.93e-05	0.459709
335	NFIX	1.19e-09	0.833227	0.327	0.153	3.01e-05	0.833227
336	IFI35	1.19e-09	1.27907	0.187	0.048	3.04e-05	1.27907
337	C19orf33	1.28e-09	0.634367	0.518	0.338	3.27e-05	0.634367
338	TFPI	1.31e-09	-1.43557	0.092	0.219	3.34e-05	1.43557
339	ALOX5AP	1.32e-09	-1.17748	0.127	0.264	3.35e-05	1.17748
341	HCG14	1.35e-09	0.656584	0.304	0.125	3.45e-05	0.656584
342	CCZ1B	1.44e-09	1.23715	0.203	0.06	3.65e-05	1.23715
343	RP11-680N20.1	1.52e-09	0.956104	0.265	0.102	3.86e-05	0.956104
344	TTC30A	1.6e-09	0.643998	0.284	0.114	4.07e-05	0.643998
345	TCF4	1.62e-09	0.77899	0.313	0.139	4.12e-05	0.77899
346	DDX18	1.7e-09	0.545466	0.505	0.307	4.32e-05	0.545466
347	SLC38A2	1.74e-09	-0.703322	0.491	0.588	4.43e-05	0.703322
348	ITGB4	1.76e-09	0.809988	0.315	0.142	4.47e-05	0.809988
349	PCYT1A	1.87e-09	0.57258	0.277	0.108	4.75e-05	0.57258
350	RP11-347J14.7	1.92e-09	0.489423	0.41	0.216	4.89e-05	0.489423
351	TSPAN4	1.93e-09	-1.88759	0.046	0.148	4.92e-05	1.88759
354	PEBP4	2.13e-09	-2.62554	0.027	0.114	5.43e-05	2.62554
355	VAC14	2.34e-09	0.994271	0.225	0.074	5.95e-05	0.994271
356	SURF1	2.34e-09	0.463595	0.564	0.361	5.96e-05	0.463595
357	LRRC6	2.68e-09	0.448171	0.62	0.44	6.81e-05	0.448171
358	KIF3B	2.94e-09	0.525621	0.506	0.307	7.49e-05	0.525621
361	CMTM6	3.01e-09	0.42745	0.681	0.506	7.66e-05	0.42745
362	EFHD2	3.07e-09	0.464423	0.41	0.222	7.8e-05	0.464423
364	RHBDL2	3.16e-09	1.06441	0.204	0.062	8.03e-05	1.06441
365	DNAJC27-AS1	3.19e-09	0.86642	0.229	0.077	8.12e-05	0.86642
366	TGFB2	3.2e-09	-2.73909	0.015	0.088	8.13e-05	2.73909
367	C1QTNF4	3.44e-09	-1.4727	0.031	0.122	8.75e-05	1.4727
368	CRISP2	3.49e-09	-1.28763	0.142	0.276	8.87e-05	1.28763
369	AK1	3.93e-09	0.517546	0.759	0.597	9.99e-05	0.517546
370	NBEA	3.95e-09	0.413088	0.467	0.267	0.000100373	0.413088
371	MRLN	3.99e-09	0.552621	0.475	0.284	0.000101513	0.552621
372	RP11-368I7.4	4.26e-09	0.510317	0.441	0.259	0.000108322	0.510317
373	PSMA2	4.32e-09	0.449942	0.575	0.372	0.000109893	0.449942
375	MT2A	4.48e-09	-0.547983	0.862	0.892	0.000114047	0.547983
377	KCNJ16	4.7e-09	0.987413	0.263	0.105	0.000119553	0.987413
378	MRPS33	4.81e-09	0.434952	0.562	0.355	0.000122235	0.434952
381	STUB1	5.57e-09	0.44737	0.668	0.494	0.0001417	0.44737
384	TRAK1	5.79e-09	0.582571	0.516	0.324	0.000147395	0.582571
386	C2orf40	6.06e-09	-0.543446	0.754	0.821	0.000154203	0.543446
387	SECISBP2L	6.29e-09	0.542708	0.512	0.315	0.000159887	0.542708
388	MYLK	6.45e-09	1.02787	0.202	0.062	0.000164121	1.02787
391	RP5-978I12.1	6.97e-09	2.3064	0.119	0.014	0.000177233	2.3064
394	GLIPR2	7.4e-09	0.57621	0.441	0.253	0.000188304	0.57621
395	SPTLC2	7.43e-09	0.656413	0.327	0.153	0.000188993	0.656413
396	LPCAT1	7.62e-09	-1.81645	0.028	0.114	0.000193827	1.81645
397	ADSSL1	7.62e-09	0.62979	0.263	0.105	0.00019389	0.62979
398	DDX1	7.62e-09	0.466105	0.456	0.267	0.000193944	0.466105
399	ABHD11-AS1	7.72e-09	0.561264	0.437	0.25	0.00019639	0.561264
400	TMEM128	7.78e-09	0.46066	0.36	0.179	0.000197983	0.46066
401	CTA-363E6.2	7.87e-09	0.497009	0.449	0.256	0.000200071	0.497009
402	CACNG6	7.98e-09	0.75271	0.325	0.153	0.000202875	0.75271
403	EIF1B	8.16e-09	-0.60737	0.524	0.608	0.000207448	0.60737
405	EGR1	8.5e-09	-0.594974	0.575	0.702	0.000216278	0.594974
406	ANXA5	8.62e-09	-0.414683	0.7	0.733	0.000219251	0.414683
408	IL1B	9.07e-09	-2.44128	0.02	0.097	0.000230709	2.44128
410	SUDS3	9.33e-09	0.546815	0.517	0.324	0.000237314	0.546815
411	CCT7	9.54e-09	0.410438	0.652	0.466	0.000242773	0.410438
412	STAT1	9.79e-09	0.671376	0.34	0.17	0.000249078	0.671376
413	GAS8	9.89e-09	0.412852	0.532	0.33	0.000251562	0.412852
414	ZC3H8	1e-08	0.574621	0.261	0.102	0.000254418	0.574621
417	TSPAN31	1.04e-08	0.701767	0.254	0.102	0.000264305	0.701767
418	PSMD9	1.04e-08	0.664158	0.296	0.131	0.000264555	0.664158
419	HOTAIRM1	1.07e-08	1.38434	0.195	0.062	0.00027204	1.38434
420	NLRP1	1.08e-08	0.437762	0.505	0.31	0.000274422	0.437762
421	CCDC81	1.09e-08	-1.00615	0.161	0.301	0.000276183	1.00615
422	SMUG1	1.1e-08	0.626949	0.268	0.108	0.000280014	0.626949
423	ENPP2	1.12e-08	-2.06082	0.015	0.085	0.000284046	2.06082
424	WDR24	1.12e-08	1.59083	0.165	0.043	0.000284794	1.59083
425	CLDN5	1.13e-08	-1.24877	0.018	0.091	0.000286512	1.24877
426	ASAH1	1.16e-08	-0.559007	0.598	0.642	0.000294392	0.559007
427	TMEM154	1.2e-08	0.458094	0.461	0.27	0.000305243	0.458094
428	PARVA	1.23e-08	0.550973	0.425	0.239	0.000312809	0.550973
430	HSPA1B	1.28e-08	-0.710234	0.624	0.676	0.0003246	0.710234
431	GFM2	1.3e-08	0.47968	0.379	0.196	0.000331421	0.47968
432	LA16c-390H2.4	1.32e-08	1.26686	0.198	0.065	0.000336225	1.26686
433	PTP4A1	1.36e-08	-0.651408	0.479	0.562	0.000346141	0.651408
434	GJA1	1.37e-08	-2.482	0.008	0.068	0.000348328	2.482
436	CALML4	1.39e-08	0.969793	0.237	0.091	0.000354298	0.969793
438	AGBL2	1.53e-08	0.533855	0.445	0.259	0.000389463	0.533855
439	SOD2	1.55e-08	-0.757715	0.532	0.58	0.000394112	0.757715
440	SKAP2	1.55e-08	0.860585	0.222	0.082	0.000394486	0.860585
441	PSMD2	1.62e-08	0.427737	0.452	0.259	0.000412642	0.427737
445	GRAMD3	1.75e-08	0.588429	0.452	0.264	0.000446373	0.588429
446	CAV1	1.8e-08	-1.58726	0.039	0.131	0.00045767	1.58726
447	CDKN1A	1.9e-08	-0.536684	0.59	0.648	0.000482132	0.536684
448	GABRB3	1.91e-08	1.06682	0.181	0.054	0.000484829	1.06682
449	CCDC33	1.93e-08	0.64921	0.369	0.19	0.000490175	0.64921
451	ZNF90	1.98e-08	0.576732	0.372	0.193	0.000503615	0.576732
453	TIMM8B	2.06e-08	0.448703	0.521	0.33	0.000523643	0.448703
454	RNPEP	2.06e-08	0.441721	0.491	0.298	0.00052397	0.441721
455	LIPE-AS1	2.09e-08	0.826067	0.189	0.057	0.000531699	0.826067
456	TNFRSF21	2.11e-08	0.475183	0.346	0.173	0.000536176	0.475183
457	CDC37L1-AS1	2.16e-08	0.707266	0.253	0.102	0.000548769	0.707266
459	RP11-60L3.6	2.23e-08	0.814706	0.286	0.131	0.000567861	0.814706
460	CCDC191	2.32e-08	0.427925	0.579	0.389	0.000589718	0.427925
462	DCN	2.34e-08	-2.4332	0.018	0.088	0.000595074	2.4332
464	PDLIM3	2.46e-08	-2.08382	0.019	0.091	0.000624785	2.08382
465	SFTPA1	2.46e-08	-1.35676	0.049	0.145	0.000625702	1.35676
466	PCDH7	2.47e-08	0.960114	0.23	0.088	0.00062868	0.960114
469	MRPL53	2.5e-08	1.00362	0.256	0.111	0.000635914	1.00362
470	GRM7	2.52e-08	0.937335	0.183	0.054	0.000640065	0.937335
472	PILRB	2.63e-08	0.577456	0.317	0.153	0.000668361	0.577456
474	NDUFS2	2.64e-08	0.465373	0.39	0.207	0.000672135	0.465373
475	ADGRF5	2.65e-08	-1.50253	0.077	0.185	0.000674834	1.50253
477	RP11-446N19.1	2.76e-08	0.41564	0.422	0.233	0.000703001	0.41564
483	STX8	3.12e-08	0.60386	0.336	0.17	0.00079334	0.60386
485	CEBPB	3.18e-08	-0.433201	0.727	0.764	0.00080831	0.433201
487	FLYWCH2	3.33e-08	0.70614	0.356	0.188	0.000847756	0.70614
488	CTD-2325P2.4	3.35e-08	1.14609	0.198	0.068	0.000851618	1.14609
489	GABARAP	3.41e-08	1.04956	0.223	0.085	0.000868102	1.04956
491	HOOK1	3.52e-08	0.531239	0.391	0.213	0.000895145	0.531239
492	IL33	3.64e-08	2.04894	0.126	0.023	0.000924793	2.04894
493	PRR15	3.73e-08	0.416809	0.535	0.344	0.000948198	0.416809
494	PLS3	3.91e-08	-1.28968	0.042	0.134	0.000994465	1.28968
495	MAGED2	3.98e-08	0.418153	0.637	0.463	0.00101247	0.418153
498	TRIB1	4.35e-08	-0.87963	0.352	0.46	0.00110539	0.87963
499	CSF3	4.51e-08	-2.02476	0.034	0.116	0.00114783	2.02476
500	MAFF	4.6e-08	-0.621307	0.46	0.56	0.00116926	0.621307
501	SNHG12	4.64e-08	-1.0595	0.103	0.219	0.00118037	1.0595
502	ABHD17A	4.67e-08	0.719121	0.272	0.122	0.00118789	0.719121
503	PEG10	4.69e-08	-1.71769	0.051	0.145	0.0011933	1.71769
505	GBP6	4.75e-08	1.35698	0.196	0.068	0.0012082	1.35698
508	BRI3BP	4.92e-08	0.839352	0.21	0.074	0.00125155	0.839352
509	LRRCC1	4.98e-08	0.823459	0.242	0.099	0.0012672	0.823459
510	APOD	5.07e-08	0.555544	0.33	0.162	0.00128856	0.555544
512	SMARCA1	5.2e-08	-1.34688	0.088	0.199	0.00132232	1.34688
514	CCL20	5.35e-08	-1.41	0.072	0.176	0.0013612	1.41
516	PPP1R16B	5.43e-08	1.32553	0.115	0.017	0.00138212	1.32553
517	NBL1	5.48e-08	0.410464	0.36	0.19	0.0013951	0.410464
518	RNF167	5.75e-08	0.457339	0.405	0.222	0.00146292	0.457339
521	AKR1C3	5.93e-08	-0.653282	0.361	0.48	0.00150767	0.653282
522	TRAF3IP1	6.34e-08	0.456826	0.57	0.392	0.00161311	0.456826
523	GALNT1	6.39e-08	0.481355	0.311	0.151	0.00162632	0.481355
524	CTB-55O6.8	6.73e-08	0.732218	0.223	0.085	0.00171232	0.732218
526	SCGB3A2	6.89e-08	-1.57767	0.157	0.276	0.00175219	1.57767
527	FGA	6.98e-08	-4.40486	0.003	0.048	0.00177451	4.40486
529	RBM42	7.67e-08	0.40942	0.43	0.247	0.00195134	0.40942
530	ANXA13	7.76e-08	-2.52501	0.003	0.048	0.00197266	2.52501
532	ATP9A	7.94e-08	0.488438	0.413	0.239	0.00201965	0.488438
533	PLIN2	8.3e-08	-1.33149	0.074	0.179	0.00211092	1.33149
534	SDPR	8.3e-08	-1.22255	0.127	0.247	0.002112	1.22255
536	TPTEP1	8.65e-08	0.990918	0.177	0.057	0.00219913	0.990918
537	WDR45B	9.3e-08	0.428579	0.563	0.369	0.00236635	0.428579
538	COG7	9.34e-08	0.438432	0.379	0.205	0.00237603	0.438432
539	GMDS	9.78e-08	0.638637	0.291	0.136	0.002487	0.638637
540	PLTP	9.81e-08	0.6297	0.287	0.134	0.00249512	0.6297
542	CNFN	9.91e-08	0.976523	0.187	0.062	0.00251974	0.976523
545	CNTD1	1.05e-07	0.75678	0.333	0.173	0.00266901	0.75678
546	NQO2	1.06e-07	0.565057	0.344	0.182	0.0026887	0.565057
548	FARP1	1.09e-07	0.420408	0.522	0.352	0.00278101	0.420408
550	ATP8B1	1.12e-07	0.963924	0.309	0.165	0.00284456	0.963924
551	HES6	1.13e-07	0.907254	0.214	0.082	0.00286825	0.907254
552	TNNI2	1.13e-07	-1.79799	0.053	0.145	0.00287823	1.79799
553	PLEKHG7	1.15e-07	0.430568	0.418	0.239	0.00292123	0.430568
556	IVD	1.2e-07	0.631301	0.23	0.094	0.00305505	0.631301
557	GBP4	1.21e-07	1.33759	0.185	0.065	0.00307134	1.33759
558	TRMT10A	1.25e-07	0.558454	0.257	0.114	0.00316871	0.558454
559	LKAAEAR1	1.25e-07	-0.624829	0.311	0.455	0.00318349	0.624829
563	CFAP206	1.35e-07	0.425224	0.499	0.31	0.00342929	0.425224
564	CDC14A	1.35e-07	0.751428	0.311	0.156	0.00344393	0.751428
567	CETN3	1.49e-07	0.490437	0.434	0.259	0.00378469	0.490437
568	USP9Y	1.5e-07	-4.31786	0	0.037	0.00381542	4.31786
570	MEA1	1.61e-07	0.428877	0.52	0.344	0.00408465	0.428877
572	SEMA3A	1.62e-07	1.01646	0.146	0.037	0.00411979	1.01646
573	AP1S1	1.62e-07	0.747369	0.253	0.111	0.0041212	0.747369
575	SRGAP2C	1.63e-07	0.54989	0.277	0.134	0.00414752	0.54989
579	SLCO3A1	1.76e-07	-0.941089	0.168	0.295	0.0044702	0.941089
580	RPRD2	1.8e-07	0.519967	0.342	0.182	0.00457465	0.519967
582	MTRNR2L8	1.83e-07	-0.770813	0.631	0.651	0.0046661	0.770813
583	SAMD15	1.87e-07	0.818696	0.235	0.102	0.00476409	0.818696
584	EFNA5	1.88e-07	-1.05663	0.072	0.173	0.00478459	1.05663
585	IFITM2	1.89e-07	-0.814627	0.242	0.375	0.00481679	0.814627
586	PAX9	1.9e-07	0.52889	0.275	0.131	0.00482265	0.52889
587	THOC3	1.9e-07	1.02821	0.133	0.031	0.0048383	1.02821
588	SLC40A1	1.92e-07	-1.18992	0.145	0.264	0.00489561	1.18992
590	GSTA3	1.96e-07	-0.873233	0.211	0.335	0.00498298	0.873233
591	CNOT1	1.97e-07	0.48517	0.47	0.295	0.00501875	0.48517
596	SOCS2	2.15e-07	-1.30788	0.038	0.119	0.0054686	1.30788
598	LDLR	2.2e-07	-0.872778	0.407	0.483	0.00560425	0.872778
599	FMO5	2.26e-07	0.600012	0.221	0.088	0.0057516	0.600012
600	APOL1	2.28e-07	0.540503	0.221	0.091	0.00579484	0.540503
601	PANK2	2.29e-07	0.436616	0.333	0.179	0.00582346	0.436616
602	RPRML	2.3e-07	1.30105	0.171	0.057	0.00586286	1.30105
603	THRAP3	2.38e-07	0.44583	0.505	0.327	0.00605409	0.44583
604	DUOXA1	2.4e-07	0.616617	0.257	0.116	0.00610226	0.616617
605	NAMPT	2.4e-07	-0.672391	0.498	0.557	0.00611268	0.672391
606	VRK1	2.42e-07	0.572835	0.234	0.097	0.00615928	0.572835
608	ST14	2.46e-07	0.400655	0.453	0.273	0.00625076	0.400655
610	HSPA1A	2.53e-07	-0.628483	0.7	0.719	0.00644359	0.628483
612	PNPLA8	2.54e-07	-1.00262	0.231	0.355	0.00645688	1.00262
613	CERS6	2.54e-07	0.487628	0.394	0.236	0.00646327	0.487628
616	ARHGEF37	2.62e-07	0.53236	0.314	0.159	0.00665727	0.53236
617	SFTA1P	2.63e-07	-1.8904	0.026	0.097	0.00667706	1.8904
618	FCF1	2.63e-07	0.623009	0.327	0.176	0.00669705	0.623009
619	FABP5	2.69e-07	-1.13921	0.187	0.31	0.00684754	1.13921
621	HSD17B13	2.81e-07	0.632208	0.295	0.153	0.00714126	0.632208
623	PRUNE2	2.87e-07	0.547702	0.356	0.196	0.00730626	0.547702
625	ST6GAL1	2.95e-07	0.756096	0.237	0.105	0.00750935	0.756096
627	SERPINB2	3.06e-07	1.06438	0.188	0.071	0.00779358	1.06438
628	APOL6	3.12e-07	0.412164	0.391	0.224	0.00794743	0.412164
629	ZNF295-AS1	3.14e-07	0.774083	0.208	0.082	0.00797526	0.774083
631	CD3D	3.15e-07	2.36228	0.089	0.009	0.00802501	2.36228
632	CLDN8	3.17e-07	-1.01937	0.198	0.315	0.00805434	1.01937
633	KLHL6	3.19e-07	0.469882	0.409	0.241	0.00810301	0.469882
635	ERRFI1	3.27e-07	-0.802027	0.411	0.5	0.00832388	0.802027
636	RP11-395B7.4	3.41e-07	0.483563	0.372	0.21	0.0086665	0.483563
637	NCALD	3.41e-07	0.695656	0.277	0.134	0.00866762	0.695656
638	STAP2	3.45e-07	0.631405	0.29	0.142	0.0087732	0.631405
640	LINC00332	3.55e-07	-2.41242	0.004	0.048	0.00902029	2.41242
641	ICAM1	3.58e-07	-1.27439	0.231	0.344	0.00911331	1.27439
642	TSKU	3.65e-07	2.70981	0.093	0.011	0.00928741	2.70981
643	CTDNEP1	3.77e-07	0.549346	0.38	0.222	0.00957914	0.549346
646	IFNGR1	3.89e-07	-0.783587	0.355	0.449	0.00988199	0.783587
647	PPP6R1	3.9e-07	0.484509	0.417	0.247	0.0099296	0.484509
648	RASD1	3.92e-07	-0.987469	0.091	0.196	0.00995859	0.987469
653	RSPH10B2	4.09e-07	2.04449	0.108	0.02	0.0104102	2.04449
658	SURF2	4.27e-07	0.496557	0.493	0.327	0.0108558	0.496557
660	HS3ST6	4.34e-07	0.777717	0.252	0.116	0.0110421	0.777717
663	KIAA2013	4.47e-07	0.560351	0.29	0.142	0.0113652	0.560351
664	SHB	4.5e-07	-1.53678	0.051	0.136	0.0114473	1.53678
665	PHYH	4.55e-07	0.685305	0.263	0.125	0.0115649	0.685305
667	INO80B	4.57e-07	1.19117	0.099	0.014	0.011628	1.19117
668	MRFAP1	4.62e-07	-0.487732	0.632	0.651	0.0117559	0.487732
669	C8orf33	4.69e-07	0.914583	0.231	0.102	0.0119223	0.914583
670	PLPPR3	4.7e-07	0.951825	0.223	0.099	0.0119452	0.951825
671	FOCAD	4.86e-07	0.54314	0.384	0.224	0.0123733	0.54314
672	AUTS2	4.99e-07	0.582936	0.288	0.142	0.0126911	0.582936
673	RPL22L1	5.11e-07	-0.640162	0.388	0.489	0.0130028	0.640162
674	ZCCHC10	5.11e-07	0.643316	0.3	0.151	0.0130035	0.643316
675	KCTD1	5.17e-07	0.489477	0.329	0.176	0.0131415	0.489477
681	TMEM40	5.45e-07	0.87191	0.231	0.105	0.0138574	0.87191
682	LDHA	5.55e-07	-0.751975	0.438	0.52	0.0141258	0.751975
683	PEX16	5.55e-07	0.561523	0.304	0.156	0.0141278	0.561523
684	TSFM	5.56e-07	0.785635	0.225	0.097	0.0141326	0.785635
685	AP3M2	5.85e-07	0.858402	0.225	0.099	0.0148766	0.858402
687	PNPLA4	5.94e-07	0.408165	0.415	0.244	0.0151008	0.408165
689	TRBC2	5.97e-07	2.4033	0.074	0.003	0.0151918	2.4033
690	CFAP61	6.04e-07	0.536055	0.265	0.125	0.0153718	0.536055
691	CLNS1A	6.04e-07	0.461793	0.437	0.27	0.015375	0.461793
697	RNF135	6.52e-07	0.570168	0.184	0.065	0.0165951	0.570168
698	IRF2	6.58e-07	0.423946	0.398	0.233	0.0167351	0.423946
701	PRKDC	6.92e-07	0.477751	0.368	0.213	0.0175952	0.477751
702	PXMP2	6.94e-07	0.828659	0.183	0.068	0.0176444	0.828659
703	MOSPD3	7.03e-07	0.464043	0.309	0.159	0.0178848	0.464043
704	IGSF10	7.05e-07	0.482241	0.307	0.156	0.0179405	0.482241
706	ERCC1	7.33e-07	0.401329	0.49	0.318	0.0186335	0.401329
708	MCEMP1	7.4e-07	-1.14023	0.051	0.136	0.0188208	1.14023
709	SGCE	7.48e-07	-0.799803	0.078	0.176	0.0190388	0.799803
712	AP4M1	7.56e-07	0.638274	0.333	0.188	0.0192181	0.638274
713	RP11-635N19.1	7.75e-07	0.767747	0.229	0.099	0.0197255	0.767747
714	VPS37B	7.81e-07	-0.715796	0.36	0.463	0.0198729	0.715796
717	SLC16A9	7.93e-07	1.30177	0.101	0.017	0.0201606	1.30177
718	TFEB	8e-07	0.80584	0.204	0.082	0.0203563	0.80584
720	MRPS35	8.48e-07	0.599135	0.344	0.199	0.0215642	0.599135
721	DNMBP-AS1	8.67e-07	1.37917	0.124	0.031	0.022056	1.37917
722	TOX3	8.69e-07	1.14522	0.195	0.08	0.0221111	1.14522
724	C16orf45	8.82e-07	1.1596	0.147	0.045	0.022423	1.1596
725	RP11-403A21.1	8.82e-07	0.999191	0.165	0.057	0.0224243	0.999191
726	ANKRA2	8.83e-07	0.500215	0.265	0.128	0.0224574	0.500215
727	RP11-44F21.5	8.97e-07	0.54095	0.25	0.116	0.0228114	0.54095
728	MTHFS	9.01e-07	0.571248	0.227	0.099	0.0229167	0.571248
732	C8orf76	9.11e-07	0.57736	0.291	0.151	0.023161	0.57736
735	PSMD5-AS1	9.29e-07	0.693795	0.217	0.094	0.0236274	0.693795
737	MTX2	9.39e-07	0.420098	0.43	0.273	0.0238963	0.420098
739	ACKR1	9.58e-07	-2.52874	0.012	0.065	0.0243688	2.52874
740	LGSN	9.61e-07	-2.41822	0.014	0.068	0.0244382	2.41822
744	C11orf96	1.05e-06	-2.00063	0.011	0.062	0.0268168	2.00063
745	GBP1	1.09e-06	0.787069	0.311	0.173	0.0277818	0.787069
746	NEDD4L	1.1e-06	-0.524521	0.637	0.656	0.0279221	0.524521
747	HLA-DMA	1.1e-06	0.603886	0.363	0.213	0.027978	0.603886
748	FAM3D	1.14e-06	0.975364	0.179	0.068	0.028919	0.975364
750	MT1M	1.15e-06	-1.42829	0.068	0.156	0.029276	1.42829
751	PHGDH	1.16e-06	0.877743	0.188	0.074	0.0294514	0.877743
752	MED24	1.19e-06	0.796891	0.203	0.085	0.030206	0.796891
753	KDM3B	1.19e-06	0.51363	0.315	0.168	0.0302971	0.51363
754	RB1	1.19e-06	0.706952	0.256	0.125	0.0303136	0.706952
755	PTN	1.2e-06	3.71368	0.07	0.003	0.0304049	3.71368
757	SERPINB3	1.2e-06	2.57957	0.088	0.011	0.0306202	2.57957
759	CMAS	1.22e-06	0.521172	0.287	0.145	0.0309063	0.521172
761	CHD1L	1.23e-06	0.701445	0.2	0.082	0.0312297	0.701445
762	NUB1	1.23e-06	0.459118	0.29	0.145	0.0313634	0.459118
763	PRRT3	1.24e-06	0.559479	0.287	0.148	0.0315688	0.559479
764	SGMS2	1.25e-06	-0.56211	0.494	0.568	0.0317664	0.56211
765	TRAPPC12	1.26e-06	0.449566	0.302	0.156	0.0320087	0.449566
766	SAA2	1.26e-06	-1.04068	0.25	0.111	0.0321026	1.04068
767	ICT1	1.32e-06	0.534554	0.3	0.156	0.033513	0.534554
768	ACOT11	1.34e-06	0.476411	0.253	0.114	0.0342031	0.476411
769	CD46	1.35e-06	-0.51316	0.604	0.659	0.0343936	0.51316
771	TPR	1.37e-06	0.411004	0.541	0.389	0.0348147	0.411004
772	SYDE2	1.37e-06	0.483193	0.336	0.185	0.0348656	0.483193
773	IGF2	1.39e-06	-4.82902	0	0.031	0.0352349	4.82902
774	BTC	1.42e-06	0.702738	0.252	0.122	0.0361622	0.702738
775	GTF2IRD2	1.43e-06	0.497079	0.336	0.188	0.036384	0.497079
776	PSMC3	1.47e-06	0.408278	0.507	0.344	0.0373006	0.408278
778	EYA4	1.47e-06	0.901163	0.137	0.04	0.0373935	0.901163
780	TRAC	1.49e-06	2.23654	0.076	0.006	0.037898	2.23654
782	TXN2	1.51e-06	0.436033	0.417	0.253	0.0384516	0.436033
784	PPIC	1.53e-06	0.446506	0.399	0.241	0.0388296	0.446506
786	MTMR9	1.55e-06	0.961376	0.165	0.06	0.0393041	0.961376
792	ABHD12B	1.57e-06	0.629714	0.223	0.097	0.0400385	0.629714
795	SLIT1	1.59e-06	0.909946	0.154	0.051	0.0403851	0.909946
800	NKG7	1.71e-06	1.52504	0.092	0.014	0.0434487	1.52504
802	SYT8	1.73e-06	-0.456488	0.23	0.361	0.0440494	0.456488
803	SFTPB	1.74e-06	-0.829496	0.108	0.213	0.0442263	0.829496
804	PKN1	1.74e-06	0.529929	0.313	0.17	0.0442442	0.529929
805	TRMT6	1.75e-06	0.594835	0.207	0.088	0.0445439	0.594835
806	NDRG2	1.75e-06	0.605072	0.295	0.162	0.0445512	0.605072
812	MTRNR2L1	1.81e-06	2.30069	0.118	0.031	0.0461016	2.30069
814	C2orf76	1.88e-06	0.554431	0.332	0.185	0.0477193	0.554431
815	CITED4	1.9e-06	0.626833	0.234	0.108	0.048274	0.626833
816	RP11-1008C21.1	1.9e-06	-0.56508	0.438	0.528	0.0483369	0.56508
817	PNLDC1	1.9e-06	1.78251	0.119	0.031	0.0483891	1.78251
819	TLE1	1.92e-06	-0.717036	0.112	0.216	0.0488779	0.717036
820	PLCB1	1.95e-06	1.58175	0.096	0.017	0.0496102	1.58175

## Sheet: cluster8AT2
	X	p_val	avg_logFC_COPDvCON	pct.1_COPD	pct.2_CONTROL	p_val_adj	absavg_logFC
1	HBB	8.75e-59	5.18105	0.402	0.012	2.23e-54	5.18105
2	RPS26	3.52e-29	-1.11835	0.623	0.923	8.94e-25	1.11835
3	RPL13A	5.01e-29	-0.65578	0.91	0.991	1.27e-24	0.65578
4	CD74	1.25e-28	1.01561	0.951	0.911	3.18e-24	1.01561
5	SFTPC	8.47e-27	0.875505	0.975	0.975	2.15e-22	0.875505
6	AC004556.1	1.02e-23	4.10719	0.172	0.007	2.59e-19	4.10719
7	SOD2	2.13e-23	-1.21775	0.484	0.875	5.41e-19	1.21775
8	S100A6	4.24e-23	-0.719057	0.885	0.981	1.08e-18	0.719057
9	SLC6A14	5.44e-23	-1.96301	0.148	0.656	1.38e-18	1.96301
10	TPT1	2.05e-22	-0.450321	0.918	0.993	5.22e-18	0.450321
11	PLIN2	1.17e-21	-2.01555	0.254	0.701	2.97e-17	2.01555
12	TXNRD1	1.43e-21	-2.67558	0.074	0.563	3.65e-17	2.67558
13	SCGB1A1	2.83e-21	0.872138	0.754	0.457	7.2e-17	0.872138
14	TM4SF1	4.98e-21	-1.44407	0.27	0.741	1.27e-16	1.44407
15	RPL26	9.48e-21	-0.506117	0.828	0.975	2.41e-16	0.506117
16	SCGB3A1	2.68e-20	2.59463	0.836	0.599	6.82e-16	2.59463
17	LGALS3	4.04e-20	-0.723626	0.516	0.87	1.03e-15	0.723626
18	HLA-DRB1	7.5e-20	1.22269	0.803	0.72	1.91e-15	1.22269
19	LMO7	1.48e-19	-1.30873	0.352	0.754	3.77e-15	1.30873
20	PHLDA2	7.51e-19	-1.54267	0.279	0.681	1.91e-14	1.54267
21	RPS17	3.22e-18	-0.482177	0.877	0.963	8.19e-14	0.482177
22	LDHA	3.61e-18	-0.881915	0.475	0.827	9.17e-14	0.881915
23	SGMS2	9.06e-18	-1.31987	0.262	0.691	2.3e-13	1.31987
24	RPL39	9.23e-18	-0.456276	0.82	0.965	2.35e-13	0.456276
25	RNASE1	1.32e-17	0.937685	0.836	0.855	3.36e-13	0.937685
26	AQP3	1.47e-17	-1.10348	0.5	0.83	3.74e-13	1.10348
27	HMGA1	1.83e-17	-1.93984	0.123	0.552	4.65e-13	1.93984
28	EZR	3.03e-17	-0.954106	0.484	0.835	7.69e-13	0.954106
29	MMP7	3.54e-17	2.41699	0.311	0.073	9e-13	2.41699
30	ANXA2	3.7e-17	-0.949827	0.434	0.827	9.41e-13	0.949827
31	MT2A	7.14e-17	-1.17226	0.434	0.831	1.82e-12	1.17226
32	MIR22HG	2.8e-16	-1.73012	0.148	0.566	7.11e-12	1.73012
33	IER3	3.87e-16	-1.26174	0.197	0.633	9.84e-12	1.26174
34	STK17A	1.08e-15	-1.73797	0.139	0.544	2.75e-11	1.73797
35	ATP1B3	1.24e-15	-1.45646	0.18	0.579	3.14e-11	1.45646
36	CXCL8	1.71e-15	-1.80435	0.246	0.618	4.34e-11	1.80435
37	DSTN	1.89e-15	-0.51637	0.689	0.919	4.8e-11	0.51637
38	PNRC1	2.15e-15	-0.732896	0.533	0.837	5.47e-11	0.732896
39	RSL24D1	3.09e-15	-0.787754	0.246	0.659	7.86e-11	0.787754
40	CLU	3.12e-15	2.08233	0.451	0.171	7.93e-11	2.08233
41	MCL1	4.73e-15	-0.892767	0.426	0.815	1.2e-10	0.892767
42	BIRC3	5.02e-15	-1.86037	0.107	0.497	1.28e-10	1.86037
45	ATF4	5.74e-15	-0.799167	0.467	0.809	1.46e-10	0.799167
46	H2AFZ	1.07e-14	-0.801465	0.5	0.807	2.71e-10	0.801465
47	PPP1R15A	1.32e-14	-0.909243	0.393	0.77	3.36e-10	0.909243
48	EEF1B2	1.49e-14	-0.531816	0.656	0.904	3.79e-10	0.531816
49	CNN3	1.69e-14	-0.965633	0.287	0.679	4.3e-10	0.965633
50	RHEB	2.25e-14	-0.795699	0.393	0.761	5.72e-10	0.795699
52	RPS5	3.08e-14	-0.40569	0.861	0.969	7.83e-10	0.40569
53	GSTA1	3.3e-14	3.64956	0.131	0.011	8.41e-10	3.64956
54	MAP2K3	3.69e-14	-1.34266	0.18	0.562	9.38e-10	1.34266
55	HOPX	3.77e-14	-0.506604	0.852	0.943	9.6e-10	0.506604
57	LURAP1L	5.68e-14	-1.68662	0.156	0.525	1.44e-09	1.68662
58	GPRC5A	5.85e-14	-0.69268	0.344	0.745	1.49e-09	0.69268
59	IL1R1	6.67e-14	-1.76822	0.139	0.503	1.7e-09	1.76822
60	HIF1A	7.75e-14	-1.47133	0.18	0.554	1.97e-09	1.47133
61	GLS	7.75e-14	-1.11724	0.262	0.633	1.97e-09	1.11724
62	HBA2	9.74e-14	4.36744	0.098	0.004	2.48e-09	4.36744
63	SPTSSA	1.04e-13	-0.66427	0.484	0.814	2.64e-09	0.66427
64	PRELID3B	1.1e-13	-1.50096	0.098	0.463	2.79e-09	1.50096
65	CCL2	1.25e-13	-6.36483	0.008	0.343	3.19e-09	6.36483
66	PTRF	1.29e-13	-1.40503	0.197	0.562	3.29e-09	1.40503
67	ODC1	1.37e-13	-1.43241	0.311	0.645	3.5e-09	1.43241
68	RPS8	1.46e-13	-0.427107	0.877	0.971	3.73e-09	0.427107
69	POLR1D	1.52e-13	-0.492031	0.418	0.77	3.87e-09	0.492031
70	EGLN2	1.58e-13	-1.13695	0.18	0.584	4.02e-09	1.13695
72	SEC61G	1.65e-13	-0.610348	0.639	0.89	4.2e-09	0.610348
73	TMEM165	1.71e-13	-0.855328	0.238	0.622	4.35e-09	0.855328
74	LDLR	1.73e-13	-0.886291	0.385	0.746	4.41e-09	0.886291
76	ARPC5L	1.9e-13	-1.16513	0.254	0.62	4.82e-09	1.16513
77	TACSTD2	2.07e-13	-0.679628	0.402	0.765	5.28e-09	0.679628
78	PCBP1	2.25e-13	-0.797988	0.385	0.73	5.71e-09	0.797988
79	NAMPT	2.74e-13	-0.770158	0.434	0.781	6.98e-09	0.770158
80	YWHAH	2.84e-13	-2.18952	0.09	0.444	7.21e-09	2.18952
81	CYCS	2.97e-13	-0.664376	0.41	0.754	7.56e-09	0.664376
82	ERRFI1	3.87e-13	-0.926061	0.459	0.782	9.85e-09	0.926061
83	CALM2	4.43e-13	-0.582277	0.664	0.911	1.13e-08	0.582277
84	TNFRSF12A	5.13e-13	-0.933293	0.23	0.618	1.3e-08	0.933293
85	CYP1B1	6.94e-13	-2.02754	0.156	0.499	1.77e-08	2.02754
87	SLC38A1	7.79e-13	-1.74957	0.139	0.482	1.98e-08	1.74957
89	RPS11	1.03e-12	-0.428386	0.836	0.958	2.63e-08	0.428386
90	BTG3	1.16e-12	-0.762065	0.41	0.762	2.96e-08	0.762065
91	ADRB2	1.24e-12	-1.5556	0.107	0.461	3.15e-08	1.5556
92	TNFAIP3	1.33e-12	-1.77364	0.197	0.518	3.38e-08	1.77364
93	MTCH1	1.67e-12	-0.842063	0.311	0.672	4.24e-08	0.842063
94	CTSH	1.84e-12	0.745337	0.877	0.858	4.67e-08	0.745337
95	UBE2B	1.99e-12	-0.905463	0.262	0.632	5.06e-08	0.905463
96	CXCL2	2.01e-12	-0.855383	0.615	0.849	5.12e-08	0.855383
97	CCL20	2.48e-12	-1.51901	0.131	0.481	6.3e-08	1.51901
98	LRRFIP1	2.6e-12	-0.638323	0.385	0.74	6.61e-08	0.638323
99	PARD6B	2.66e-12	-1.39626	0.189	0.53	6.77e-08	1.39626
100	DNAJB9	2.9e-12	-1.09657	0.221	0.59	7.38e-08	1.09657
101	GAPDH	2.94e-12	-0.550237	0.607	0.884	7.48e-08	0.550237
103	TC2N	4.1e-12	-1.30972	0.107	0.456	1.04e-07	1.30972
107	EMP1	7.09e-12	-1.3423	0.107	0.445	1.8e-07	1.3423
108	INSIG1	7.12e-12	-1.07245	0.18	0.534	1.81e-07	1.07245
109	ANXA1	7.31e-12	-0.674409	0.426	0.819	1.86e-07	0.674409
110	HNRNPA1	9.83e-12	-0.472067	0.697	0.924	2.5e-07	0.472067
112	EIF5A	1.22e-11	-0.524855	0.377	0.758	3.1e-07	0.524855
114	YBX1	2.43e-11	-0.43855	0.656	0.891	6.19e-07	0.43855
115	HLA-DRB5	2.63e-11	1.23987	0.639	0.432	6.69e-07	1.23987
116	NABP1	2.94e-11	-1.41087	0.057	0.378	7.48e-07	1.41087
117	PPA1	2.98e-11	-0.543445	0.557	0.833	7.57e-07	0.543445
118	COX7B	3.06e-11	-0.635277	0.467	0.801	7.77e-07	0.635277
120	CLDN1	4.09e-11	-2.18742	0.041	0.344	1.04e-06	2.18742
121	RPSA	4.33e-11	-0.416189	0.82	0.944	1.1e-06	0.416189
122	SERP1	4.71e-11	-0.418661	0.648	0.888	1.2e-06	0.418661
124	FABP4	5.08e-11	-1.38236	0.107	0.421	1.29e-06	1.38236
125	NHSL2	5.08e-11	-1.17315	0.139	0.449	1.29e-06	1.17315
126	CD55	5.36e-11	-0.73644	0.484	0.81	1.36e-06	0.73644
127	RTN4	5.42e-11	-0.463683	0.508	0.797	1.38e-06	0.463683
129	TCEB1	5.73e-11	-0.787669	0.361	0.677	1.46e-06	0.787669
130	S100A10	5.73e-11	-0.601815	0.656	0.894	1.46e-06	0.601815
131	CD44	5.83e-11	-0.528283	0.434	0.78	1.48e-06	0.528283
132	PPP1CC	6.67e-11	-1.34201	0.156	0.466	1.7e-06	1.34201
133	ARID5B	6.79e-11	-1.86412	0.131	0.441	1.73e-06	1.86412
134	TAGLN2	6.96e-11	-0.499155	0.41	0.758	1.77e-06	0.499155
135	TXNDC17	7.8e-11	-0.680831	0.377	0.726	1.99e-06	0.680831
136	CCT6A	8.28e-11	-0.915257	0.123	0.448	2.11e-06	0.915257
137	CAPN2	8.72e-11	-0.932887	0.311	0.627	2.22e-06	0.932887
138	NDUFS5	1.09e-10	-0.570181	0.549	0.843	2.77e-06	0.570181
139	STRAP	1.12e-10	-0.777907	0.164	0.487	2.84e-06	0.777907
140	SQRDL	1.17e-10	-0.942252	0.172	0.497	2.97e-06	0.942252
141	OCLN	1.21e-10	-1.47326	0.098	0.41	3.07e-06	1.47326
142	SMS	1.32e-10	-1.22933	0.115	0.41	3.37e-06	1.22933
143	ALCAM	1.34e-10	-0.969953	0.197	0.539	3.41e-06	0.969953
144	MTHFD2	1.34e-10	-1.32257	0.057	0.348	3.42e-06	1.32257
146	RAD23B	1.67e-10	-1.00639	0.205	0.531	4.26e-06	1.00639
147	CHP1	1.74e-10	-0.753484	0.369	0.714	4.44e-06	0.753484
148	SDCBP	1.96e-10	-0.589869	0.361	0.71	5e-06	0.589869
149	FABP5	2e-10	-0.641279	0.672	0.903	5.09e-06	0.641279
151	NFKBIA	2.21e-10	-0.531896	0.762	0.92	5.62e-06	0.531896
152	FGG	2.48e-10	1.57002	0.41	0.182	6.31e-06	1.57002
153	EPAS1	2.48e-10	-0.975634	0.279	0.599	6.32e-06	0.975634
154	CSNK1A1	2.54e-10	-0.722735	0.361	0.667	6.45e-06	0.722735
156	UBA52	3.36e-10	-0.420263	0.779	0.931	8.54e-06	0.420263
157	EIF4E	3.43e-10	-0.898349	0.262	0.568	8.71e-06	0.898349
159	IMP3	3.82e-10	-0.876078	0.164	0.482	9.72e-06	0.876078
160	EIF4B	4.09e-10	-0.690245	0.32	0.652	1.04e-05	0.690245
161	KPNA4	4.33e-10	-1.51991	0.066	0.353	1.1e-05	1.51991
162	CAMK1D	4.38e-10	2.30306	0.164	0.033	1.11e-05	2.30306
164	CAST	4.82e-10	-0.609743	0.369	0.675	1.23e-05	0.609743
165	PTP4A1	4.92e-10	-0.75085	0.467	0.757	1.25e-05	0.75085
166	SLC25A37	4.93e-10	-1.56433	0.082	0.376	1.25e-05	1.56433
167	PNRC2	5.38e-10	-0.612493	0.238	0.595	1.37e-05	0.612493
168	KRT18	5.55e-10	-0.666276	0.566	0.847	1.41e-05	0.666276
169	KIF5B	5.6e-10	-0.709188	0.328	0.631	1.43e-05	0.709188
170	PPP1CB	5.65e-10	-0.641245	0.238	0.57	1.44e-05	0.641245
171	STOM	5.68e-10	-0.842839	0.262	0.588	1.45e-05	0.842839
172	SDC4	5.93e-10	-0.541602	0.508	0.854	1.51e-05	0.541602
173	PEA15	6.48e-10	-0.708251	0.041	0.317	1.65e-05	0.708251
174	TOR1AIP2	6.55e-10	-1.04496	0.18	0.49	1.67e-05	1.04496
175	ARPP19	6.65e-10	-0.96616	0.205	0.519	1.69e-05	0.96616
176	HLA-DRA	6.8e-10	0.697549	0.869	0.919	1.73e-05	0.697549
177	NPM1	7.14e-10	-0.455968	0.705	0.896	1.82e-05	0.455968
179	SNRPF	8.15e-10	-0.617106	0.361	0.704	2.07e-05	0.617106
180	PIM3	8.25e-10	-0.802621	0.336	0.645	2.1e-05	0.802621
181	HNRNPA2B1	8.57e-10	-0.514174	0.574	0.858	2.18e-05	0.514174
182	CLPX	8.61e-10	-2.93397	0.016	0.275	2.19e-05	2.93397
183	GJB1	8.73e-10	3.54008	0.09	0.008	2.22e-05	3.54008
184	NAPSA	8.78e-10	0.543899	0.934	0.947	2.23e-05	0.543899
185	SEC11A	9.67e-10	-0.740111	0.385	0.673	2.46e-05	0.740111
186	PELI1	9.82e-10	-1.59511	0.131	0.416	2.5e-05	1.59511
187	KRT19	9.9e-10	-0.528471	0.533	0.811	2.52e-05	0.528471
188	PPP2CB	9.93e-10	-0.94905	0.221	0.523	2.52e-05	0.94905
189	CELF1	1.04e-09	-0.979765	0.172	0.481	2.64e-05	0.979765
190	GJA1	1.24e-09	-1.27222	0.098	0.388	3.15e-05	1.27222
191	CRK	1.36e-09	-0.999433	0.156	0.463	3.45e-05	0.999433
192	MRPL14	1.39e-09	-0.541444	0.549	0.827	3.54e-05	0.541444
193	TOP1	1.41e-09	-0.440901	0.451	0.772	3.59e-05	0.440901
194	IL6ST	1.43e-09	-0.981328	0.238	0.539	3.64e-05	0.981328
196	C16orf89	1.83e-09	0.888352	0.787	0.742	4.66e-05	0.888352
197	VIM	1.87e-09	-0.61186	0.287	0.611	4.74e-05	0.61186
198	HDGF	1.89e-09	-1.15582	0.164	0.461	4.81e-05	1.15582
200	MAFF	2.04e-09	-0.849797	0.213	0.523	5.2e-05	0.849797
201	EIF4H	2.05e-09	-0.869762	0.197	0.515	5.22e-05	0.869762
202	NAA50	2.13e-09	-1.45025	0.123	0.41	5.41e-05	1.45025
203	LYN	2.14e-09	-1.96212	0.098	0.364	5.43e-05	1.96212
204	SEC63	2.22e-09	-1.07015	0.189	0.49	5.64e-05	1.07015
205	C11orf96	2.33e-09	-0.745218	0.41	0.752	5.94e-05	0.745218
207	IFITM2	2.41e-09	-0.500875	0.459	0.795	6.13e-05	0.500875
208	CLIC4	2.45e-09	-1.11528	0.066	0.336	6.23e-05	1.11528
209	SSR3	2.52e-09	-0.402131	0.418	0.744	6.41e-05	0.402131
210	GKN2	2.6e-09	-0.498926	0.303	0.633	6.62e-05	0.498926
211	CXADR	2.76e-09	-1.13795	0.131	0.434	7.01e-05	1.13795
212	UFM1	2.97e-09	-0.831081	0.238	0.55	7.55e-05	0.831081
213	CSDE1	3.01e-09	-0.734907	0.336	0.657	7.67e-05	0.734907
214	SLC39A8	3.12e-09	-0.410021	0.451	0.769	7.93e-05	0.410021
215	PERP	3.19e-09	-0.666499	0.254	0.567	8.12e-05	0.666499
216	PFDN2	3.21e-09	-0.683994	0.27	0.583	8.17e-05	0.683994
217	ETF1	3.29e-09	-1.23181	0.213	0.485	8.36e-05	1.23181
218	HNRNPA3	3.4e-09	-0.586985	0.41	0.705	8.64e-05	0.586985
219	TUBB	3.42e-09	-0.981794	0.205	0.482	8.69e-05	0.981794
220	AMD1	3.42e-09	-0.555334	0.328	0.657	8.69e-05	0.555334
221	NDUFA6	3.52e-09	-0.783163	0.287	0.579	8.95e-05	0.783163
222	EPHX1	3.54e-09	1.5379	0.516	0.349	9.01e-05	1.5379
223	TXN	3.78e-09	-0.404498	0.639	0.89	9.62e-05	0.404498
224	MTRNR2L1	3.79e-09	2.80748	0.139	0.027	9.64e-05	2.80748
225	PVRL2	3.99e-09	-1.20999	0.09	0.371	0.000101459	1.20999
226	RAN	4.02e-09	-0.545712	0.434	0.752	0.000102325	0.545712
227	RAC1	4.79e-09	-0.470953	0.5	0.83	0.000121823	0.470953
228	BNIP3	5.13e-09	-0.944768	0.189	0.487	0.0001305	0.944768
229	RASEF	5.32e-09	-1.35526	0.148	0.428	0.000135267	1.35526
232	ZFP36L1	6.26e-09	-0.554243	0.426	0.766	0.000159344	0.554243
233	CMTM8	6.38e-09	-0.881762	0.18	0.473	0.000162189	0.881762
235	UGCG	7.08e-09	-1.57237	0.131	0.397	0.000180058	1.57237
236	NFKBIZ	7.56e-09	-0.529895	0.32	0.64	0.00019229	0.529895
237	ANXA5	7.61e-09	-0.520103	0.451	0.758	0.000193628	0.520103
238	MGST1	7.7e-09	-0.461949	0.697	0.927	0.000195944	0.461949
239	NDUFV2	7.81e-09	-0.404624	0.393	0.716	0.000198778	0.404624
240	MRPS6	8.07e-09	-0.754126	0.254	0.555	0.000205164	0.754126
241	PPP2CA	8.6e-09	-1.12081	0.164	0.456	0.000218738	1.12081
242	SF3B6	9.82e-09	-0.552561	0.385	0.709	0.000249861	0.552561
243	RBM8A	9.99e-09	-0.487918	0.328	0.647	0.000254136	0.487918
244	AHR	1.02e-08	-0.854504	0.23	0.517	0.000259241	0.854504
245	GPBP1	1.03e-08	-1.11149	0.238	0.514	0.000262743	1.11149
246	MT1E	1.06e-08	-0.724646	0.484	0.762	0.000269838	0.724646
247	YWHAG	1.07e-08	-1.40501	0.107	0.38	0.000272419	1.40501
248	DDX21	1.07e-08	-0.474673	0.328	0.625	0.000272926	0.474673
249	CKAP4	1.1e-08	-1.58737	0.09	0.347	0.000279932	1.58737
250	PLS3	1.12e-08	-0.967613	0.123	0.397	0.000285894	0.967613
251	KDELR2	1.19e-08	-0.541837	0.328	0.629	0.000303099	0.541837
252	TGFBR2	1.29e-08	-0.601177	0.246	0.548	0.000328226	0.601177
253	VMP1	1.29e-08	-0.55073	0.344	0.637	0.000328528	0.55073
254	LNX2	1.31e-08	-1.10604	0.123	0.421	0.000332275	1.10604
255	NEAT1	1.31e-08	-0.471201	0.713	0.902	0.000333752	0.471201
256	PCMT1	1.45e-08	-0.807906	0.123	0.41	0.000368979	0.807906
258	EIF4G2	1.56e-08	-0.544372	0.516	0.773	0.000397585	0.544372
260	ARL5B	1.65e-08	-1.20555	0.082	0.341	0.000419678	1.20555
262	PTP4A2	1.7e-08	-0.530985	0.32	0.648	0.00043222	0.530985
263	TES	1.74e-08	-1.17382	0.115	0.38	0.000441995	1.17382
264	PNP	1.8e-08	-1.35365	0.09	0.356	0.000456928	1.35365
265	STAM	1.98e-08	-1.79962	0.049	0.296	0.000502994	1.79962
266	TMED5	2.23e-08	-0.952342	0.139	0.414	0.000566258	0.952342
267	PSMB2	2.23e-08	-0.832784	0.18	0.47	0.000568162	0.832784
268	SLC7A1	2.26e-08	-5.68647	0	0.212	0.000574612	5.68647
270	KLF6	2.49e-08	-0.4669	0.566	0.846	0.000633302	0.4669
271	NUS1	2.54e-08	-1.96973	0.049	0.292	0.000646697	1.96973
272	YAP1	2.56e-08	-0.859192	0.221	0.505	0.000650268	0.859192
273	RPL22L1	2.56e-08	-0.785379	0.287	0.558	0.000651484	0.785379
275	STX3	2.88e-08	-1.07702	0.172	0.449	0.000732516	1.07702
276	FNDC3B	2.94e-08	-1.26897	0.18	0.43	0.000746907	1.26897
277	RUNX1	2.98e-08	-0.69273	0.123	0.4	0.000757061	0.69273
278	IFRD2	3.01e-08	-1.45922	0.082	0.336	0.00076443	1.45922
279	RBMS1	3.01e-08	-0.576244	0.205	0.503	0.00076546	0.576244
280	ZFAS1	3.04e-08	-0.483777	0.582	0.846	0.000772148	0.483777
281	RBM47	3.12e-08	-0.555356	0.254	0.535	0.000793895	0.555356
282	TOMM20	3.15e-08	-0.474549	0.377	0.665	0.000800702	0.474549
284	LRRC59	3.27e-08	-0.463689	0.221	0.522	0.000830689	0.463689
285	RAB32	3.3e-08	-1.79283	0.074	0.317	0.000839154	1.79283
286	EIF3A	3.3e-08	-0.530479	0.311	0.611	0.000839294	0.530479
288	HMGCR	3.31e-08	-1.07355	0.082	0.349	0.000843166	1.07355
289	CCDC85B	3.39e-08	-2.55302	0.033	0.263	0.000863336	2.55302
290	MVD	3.47e-08	-0.687897	0.123	0.392	0.000883437	0.687897
293	PLP2	3.79e-08	-0.737082	0.205	0.495	0.000963347	0.737082
294	ECHDC1	3.79e-08	-0.777848	0.23	0.519	0.000964008	0.777848
295	QKI	3.95e-08	-1.57229	0.098	0.345	0.00100412	1.57229
296	TKT	4.06e-08	-0.563081	0.484	0.73	0.00103255	0.563081
299	CXCL1	4.32e-08	-0.888571	0.213	0.493	0.00109878	0.888571
300	ARL8B	4.58e-08	-0.789948	0.131	0.406	0.00116533	0.789948
301	GFPT1	4.72e-08	-1.05025	0.172	0.445	0.00120047	1.05025
302	RAB10	4.73e-08	-0.7264	0.213	0.493	0.00120427	0.7264
303	SCD	4.79e-08	-0.440349	0.344	0.657	0.00121891	0.440349
304	SOCS3	4.79e-08	-0.648497	0.402	0.675	0.00121892	0.648497
306	SAR1A	4.92e-08	-0.970443	0.262	0.53	0.00125102	0.970443
307	MSMO1	5.23e-08	-0.425178	0.352	0.687	0.00133157	0.425178
308	SRP19	5.3e-08	-0.901785	0.164	0.445	0.00134783	0.901785
311	YOD1	5.66e-08	-2.97167	0.016	0.23	0.00144056	2.97167
312	MICA	5.87e-08	-1.80037	0.074	0.309	0.0014943	1.80037
313	FADS1	6.13e-08	-0.670646	0.082	0.328	0.00155848	0.670646
315	RYBP	6.24e-08	-1.17838	0.172	0.422	0.00158648	1.17838
318	ADGRF5	6.7e-08	-0.723655	0.361	0.644	0.00170385	0.723655
319	KRT7	7.03e-08	-0.810571	0.311	0.596	0.00178716	0.810571
320	EWSR1	7.18e-08	-0.426022	0.164	0.433	0.00182649	0.426022
321	NCKAP1	7.25e-08	-1.22751	0.131	0.388	0.0018434	1.22751
322	TACC2	7.38e-08	-0.440797	0.385	0.667	0.00187677	0.440797
323	SLC38A2	7.4e-08	-0.551789	0.328	0.632	0.00188213	0.551789
324	ARF6	7.54e-08	-0.448417	0.238	0.517	0.00191743	0.448417
327	TSPAN13	8.14e-08	-0.529659	0.336	0.633	0.00206958	0.529659
328	TM9SF3	8.27e-08	-0.939882	0.131	0.38	0.00210453	0.939882
329	AGR3	8.44e-08	-0.597311	0.41	0.689	0.00214653	0.597311
330	NNMT	8.62e-08	1.03631	0.672	0.57	0.00219323	1.03631
331	DCAF12	9.07e-08	-1.98678	0.057	0.287	0.00230799	1.98678
333	TRAF4	9.44e-08	-0.703682	0.189	0.463	0.00240109	0.703682
334	RABGGTB	9.67e-08	-0.418648	0.189	0.449	0.00246081	0.418648
336	MAFK	1e-07	-2.21312	0.041	0.262	0.00254297	2.21312
337	WWTR1	1.03e-07	-0.688276	0.197	0.47	0.00261619	0.688276
338	CDCA7	1.05e-07	3.56137	0.066	0.005	0.00266232	3.56137
339	NCOA7	1.06e-07	-0.717797	0.361	0.637	0.00268795	0.717797
340	FAM183A	1.07e-07	3.36802	0.066	0.005	0.00271898	3.36802
341	ABHD2	1.1e-07	-0.911465	0.197	0.463	0.00279013	0.911465
343	SVIL	1.12e-07	-1.71602	0.074	0.305	0.00285252	1.71602
345	B2M	1.16e-07	0.405567	0.984	0.977	0.00295806	0.405567
347	UBE2D1	1.18e-07	-1.78897	0.057	0.283	0.00300328	1.78897
348	EPS8	1.18e-07	-0.788743	0.254	0.517	0.00300742	0.788743
349	HSPH1	1.2e-07	-1.06871	0.18	0.434	0.00304295	1.06871
350	CCT4	1.22e-07	-0.800022	0.189	0.444	0.00310052	0.800022
351	PPP1R15B	1.22e-07	-1.25715	0.066	0.308	0.00311579	1.25715
352	HNRNPF	1.24e-07	-0.497021	0.385	0.655	0.00315027	0.497021
353	RB1CC1	1.25e-07	-1.03321	0.172	0.422	0.00317968	1.03321
354	PRKAR1A	1.26e-07	-0.504282	0.426	0.699	0.00320056	0.504282
355	SMCO4	1.3e-07	-0.776572	0.172	0.445	0.00330733	0.776572
356	CXCR4	1.31e-07	2.55921	0.23	0.08	0.00332857	2.55921
357	DNAJC3	1.39e-07	-0.907217	0.189	0.433	0.00354831	0.907217
358	TMEM30A	1.42e-07	-0.787362	0.295	0.574	0.00362308	0.787362
359	SPRY2	1.46e-07	-1.86101	0.057	0.28	0.00371068	1.86101
360	TANK	1.47e-07	-0.694099	0.18	0.463	0.00372886	0.694099
361	VDAC1	1.47e-07	-0.441856	0.254	0.523	0.00373289	0.441856
362	SGMS1	1.56e-07	-1.99567	0.066	0.291	0.00395791	1.99567
363	F3	1.56e-07	-0.494004	0.361	0.641	0.00397066	0.494004
366	MDH2	1.63e-07	-0.747513	0.246	0.522	0.00414261	0.747513
367	SRPK1	1.67e-07	-1.69789	0.033	0.25	0.00424193	1.69789
368	GALNT3	1.72e-07	-1.15521	0.107	0.359	0.0043747	1.15521
369	ACAT2	1.73e-07	-1.20433	0.123	0.385	0.00439369	1.20433
370	ZFAND1	1.79e-07	-1.10361	0.148	0.397	0.00454213	1.10361
371	FAM107B	1.79e-07	-1.03706	0.156	0.409	0.00454835	1.03706
372	RPS6KA2	1.83e-07	-0.713304	0.18	0.457	0.00464828	0.713304
373	TUBA1C	1.84e-07	-0.478389	0.328	0.608	0.00468694	0.478389
374	AK6	1.85e-07	-1.67628	0.074	0.304	0.00470945	1.67628
375	FOSL1	1.89e-07	-5.79084	0	0.189	0.00480214	5.79084
376	ARF4	1.92e-07	-0.474345	0.418	0.71	0.0048774	0.474345
377	CNKSR3	1.92e-07	-1.21364	0.074	0.308	0.00489525	1.21364
378	ELOVL5	1.93e-07	-0.828636	0.139	0.392	0.00491702	0.828636
379	ANXA11	1.98e-07	-0.491226	0.254	0.544	0.00503326	0.491226
380	HDLBP	2.07e-07	-0.723176	0.287	0.556	0.00525702	0.723176
381	CAMTA1	2.09e-07	-0.8178	0.336	0.599	0.00531793	0.8178
382	MLF2	2.12e-07	-0.449967	0.295	0.568	0.00538718	0.449967
383	SERPINB1	2.13e-07	-0.443281	0.451	0.709	0.00540539	0.443281
385	EVA1A	2.2e-07	-0.672556	0.23	0.499	0.00559819	0.672556
387	TFG	2.25e-07	-0.808866	0.189	0.446	0.0057227	0.808866
389	CDV3	2.3e-07	-0.552738	0.213	0.473	0.00584873	0.552738
390	CD63	2.31e-07	0.479701	0.844	0.919	0.00587255	0.479701
392	MAFG	2.42e-07	-1.32834	0.09	0.313	0.00616283	1.32834
394	C9orf24	2.47e-07	1.80947	0.082	0.011	0.00628052	1.80947
395	RAP1A	2.53e-07	-0.435708	0.377	0.644	0.00643262	0.435708
396	VPS37B	2.53e-07	-0.948478	0.139	0.397	0.00644338	0.948478
397	NFATC3	2.56e-07	-0.882762	0.221	0.485	0.00650628	0.882762
398	FAM129B	2.76e-07	-0.685282	0.262	0.533	0.00701594	0.685282
399	UAP1	2.83e-07	-0.905244	0.107	0.351	0.00720324	0.905244
400	PRKRA	2.87e-07	-1.18588	0.115	0.355	0.00730467	1.18588
401	CRB3	2.9e-07	-0.611046	0.336	0.608	0.00738376	0.611046
402	PDLIM2	2.91e-07	-1.15459	0.131	0.363	0.00741321	1.15459
404	SPINT1	2.94e-07	-0.750764	0.148	0.397	0.0074779	0.750764
406	KPNB1	2.96e-07	-0.587214	0.148	0.406	0.00752426	0.587214
407	PEG10	3.08e-07	-0.918514	0.164	0.424	0.00782996	0.918514
408	AIDA	3.13e-07	-0.99595	0.213	0.458	0.00795813	0.99595
410	SSR1	3.32e-07	-0.633832	0.205	0.474	0.0084448	0.633832
412	ARL4A	3.59e-07	-1.35981	0.139	0.373	0.00914324	1.35981
413	DEGS1	3.61e-07	-1.27524	0.18	0.425	0.00917789	1.27524
414	MED13	3.82e-07	-1.35707	0.098	0.324	0.00972768	1.35707
415	SLC6A6	3.84e-07	-1.46401	0.074	0.296	0.00977654	1.46401
416	KRT8	3.89e-07	-0.542626	0.541	0.799	0.00988895	0.542626
417	CES1	3.91e-07	1.66189	0.287	0.124	0.00993558	1.66189
419	SLC25A36	4.02e-07	-0.790397	0.221	0.506	0.0102154	0.790397
420	RAB31	4.02e-07	-1.75639	0.041	0.247	0.0102278	1.75639
421	SNHG8	4.17e-07	-0.565228	0.434	0.693	0.0106156	0.565228
422	MOB1A	4.35e-07	-0.752039	0.115	0.353	0.0110524	0.752039
424	CST3	4.48e-07	0.572265	0.762	0.855	0.0113865	0.572265
425	YWHAZ	4.54e-07	-0.642952	0.344	0.618	0.0115572	0.642952
426	WTAP	4.55e-07	-0.724626	0.221	0.486	0.011572	0.724626
428	UBTD1	4.62e-07	-0.874865	0.139	0.386	0.011741	0.874865
429	MIDN	4.62e-07	-0.802668	0.311	0.571	0.0117562	0.802668
430	TMEM245	4.64e-07	-0.640486	0.205	0.475	0.0118124	0.640486
431	CHD2	4.74e-07	-0.97598	0.221	0.461	0.0120601	0.97598
432	C1GALT1	4.78e-07	-1.13977	0.09	0.323	0.0121571	1.13977
434	LPIN1	5.11e-07	-1.64633	0.074	0.287	0.0130069	1.64633
435	EFNB2	5.19e-07	-2.04352	0.049	0.251	0.0131931	2.04352
436	USP12	5.2e-07	-0.664711	0.123	0.364	0.0132263	0.664711
437	MS4A8	5.21e-07	4.02264	0.049	0.003	0.0132504	4.02264
438	CLDN4	5.3e-07	-0.515552	0.443	0.716	0.0134843	0.515552
439	PTPN1	5.31e-07	-0.434622	0.254	0.515	0.0135162	0.434622
442	AFF4	5.64e-07	-0.893663	0.189	0.441	0.0143518	0.893663
443	EIF3M	5.8e-07	-0.608161	0.262	0.522	0.0147527	0.608161
444	SQLE	5.9e-07	-0.736042	0.23	0.493	0.01501	0.736042
445	SPCS2	5.92e-07	-0.407524	0.41	0.697	0.0150695	0.407524
446	NUDT4	5.97e-07	-0.474303	0.18	0.444	0.0151757	0.474303
447	ZC3H15	6.05e-07	-0.671929	0.221	0.467	0.0153855	0.671929
448	PTPN12	6.35e-07	-0.848722	0.139	0.388	0.0161619	0.848722
449	TRIP10	6.39e-07	-0.924584	0.057	0.267	0.0162529	0.924584
450	BCL9L	6.41e-07	-2.45688	0.033	0.224	0.0163046	2.45688
451	TAF1D	6.42e-07	-0.491949	0.311	0.567	0.0163276	0.491949
452	G3BP1	6.46e-07	-1.06689	0.139	0.376	0.0164308	1.06689
453	PDIA4	6.58e-07	-0.434654	0.18	0.429	0.0167309	0.434654
454	CBX3	7.03e-07	-0.972507	0.164	0.4	0.0178885	0.972507
456	CLIC1	7.07e-07	-0.412406	0.5	0.758	0.0179774	0.412406
457	SRM	7.08e-07	-1.33628	0.09	0.307	0.0180085	1.33628
458	SPTBN1	7.12e-07	-0.429529	0.254	0.538	0.0181093	0.429529
459	TMEM189	7.16e-07	-1.55817	0.066	0.278	0.0182248	1.55817
460	CEBPA	7.22e-07	-1.03954	0.098	0.325	0.0183619	1.03954
461	RTN3	7.27e-07	-0.454012	0.148	0.4	0.0184949	0.454012
462	SLK	7.32e-07	-1.39146	0.082	0.299	0.0186152	1.39146
463	ATG101	7.32e-07	-1.29935	0.139	0.364	0.018631	1.29935
464	MRPS15	7.48e-07	-0.520809	0.336	0.598	0.0190348	0.520809
465	UBE2E1	7.65e-07	-1.07902	0.18	0.424	0.0194638	1.07902
466	RPS6KA3	7.74e-07	-1.00358	0.131	0.36	0.0196935	1.00358
467	RAB11A	7.9e-07	-0.534539	0.311	0.575	0.0200969	0.534539
468	GCLM	7.93e-07	-2.51192	0.025	0.212	0.0201603	2.51192
469	HNRNPD	7.99e-07	-0.617937	0.189	0.433	0.0203345	0.617937
470	TRABD	8.21e-07	-1.6701	0.082	0.293	0.02089	1.6701
471	RAB38	8.24e-07	-1.56535	0.049	0.255	0.0209519	1.56535
472	LGALS1	8.25e-07	-0.523925	0.098	0.333	0.0209873	0.523925
473	ITGB1	8.35e-07	-0.459535	0.246	0.506	0.0212373	0.459535
474	PNPLA8	8.36e-07	-1.14202	0.115	0.343	0.021262	1.14202
475	LPP	8.43e-07	-0.701611	0.139	0.375	0.021432	0.701611
476	HNRNPA1L2	8.48e-07	-1.41851	0.049	0.25	0.0215744	1.41851
477	PCGF5	8.59e-07	-1.55542	0.057	0.264	0.0218502	1.55542
480	UBQLN1	8.8e-07	-1.17564	0.082	0.297	0.0223723	1.17564
481	TWF1	8.92e-07	-2.02134	0.033	0.224	0.0226957	2.02134
483	PCNP	9.19e-07	-0.708659	0.287	0.533	0.0233688	0.708659
484	PAWR	9.26e-07	-1.01607	0.082	0.299	0.0235609	1.01607
486	LMO4	9.44e-07	-1.67545	0.098	0.308	0.0240152	1.67545
487	PPDPF	9.49e-07	0.691534	0.705	0.827	0.0241294	0.691534
488	IL6R	9.66e-07	-0.448283	0.148	0.38	0.024568	0.448283
490	TEAD1	9.75e-07	-1.51649	0.066	0.276	0.0248014	1.51649
492	BZW1	9.87e-07	-0.460885	0.27	0.527	0.0250935	0.460885
493	TCP1	9.88e-07	-0.970137	0.131	0.369	0.0251207	0.970137
494	ATP2B4	1.02e-06	-1.05962	0.131	0.348	0.0259399	1.05962
495	ACSL3	1.03e-06	-0.89148	0.148	0.384	0.0261423	0.89148
496	MAOA	1.04e-06	-0.733765	0.287	0.531	0.026378	0.733765
499	SBDS	1.05e-06	-0.423531	0.369	0.653	0.0265955	0.423531
500	ACSL1	1.05e-06	-0.654704	0.336	0.598	0.0266858	0.654704
502	FEM1C	1.05e-06	-1.10461	0.098	0.324	0.0267509	1.10461
503	COPS2	1.07e-06	-0.979314	0.09	0.317	0.0271423	0.979314
506	DGKD	1.11e-06	-1.34015	0.107	0.328	0.0282482	1.34015
507	PTBP3	1.12e-06	-1.37081	0.098	0.316	0.0284375	1.37081
509	MYC	1.14e-06	-0.437369	0.205	0.473	0.0289779	0.437369
510	NDUFB10	1.15e-06	-0.534269	0.344	0.606	0.0292467	0.534269
511	UBE3A	1.16e-06	-1.14257	0.123	0.349	0.0294436	1.14257
512	HNRNPH3	1.16e-06	-0.488543	0.254	0.509	0.0295442	0.488543
513	CCT8	1.17e-06	-0.708598	0.205	0.457	0.0296557	0.708598
514	GDI2	1.17e-06	-0.724267	0.221	0.474	0.0296813	0.724267
517	HLA-DPA1	1.19e-06	0.611806	0.738	0.798	0.0302399	0.611806
518	GLRX3	1.2e-06	-1.06589	0.172	0.413	0.0304452	1.06589
519	ZDHHC21	1.2e-06	-1.00048	0.09	0.311	0.0305467	1.00048
520	SMAP1	1.2e-06	-1.3089	0.107	0.323	0.0305775	1.3089
521	ISOC1	1.22e-06	-1.28358	0.066	0.275	0.0309997	1.28358
522	YY1	1.24e-06	-0.85338	0.221	0.454	0.031616	0.85338
523	RNF11	1.24e-06	-0.997246	0.156	0.388	0.0316327	0.997246
525	TARS	1.31e-06	-1.35904	0.066	0.263	0.0334276	1.35904
526	C1orf198	1.35e-06	-0.672928	0.057	0.256	0.0343429	0.672928
528	KLF5	1.36e-06	-0.624751	0.369	0.627	0.0345211	0.624751
529	CFLAR	1.38e-06	-0.494734	0.32	0.587	0.0351053	0.494734
530	PNN	1.39e-06	-0.941942	0.156	0.385	0.0352816	0.941942
531	SEC61A1	1.39e-06	-0.685702	0.221	0.465	0.0353518	0.685702
532	ROCK2	1.4e-06	-1.86843	0.033	0.223	0.035592	1.86843
533	HERPUD1	1.4e-06	-0.495895	0.385	0.687	0.0357355	0.495895
534	AGO2	1.41e-06	-1.23413	0.09	0.301	0.0358515	1.23413
535	EIF4EBP1	1.42e-06	-1.30274	0.057	0.26	0.0361149	1.30274
536	MLF1	1.43e-06	-1.25655	0.066	0.272	0.0363188	1.25655
537	CCNG2	1.44e-06	-1.7229	0.066	0.264	0.0366	1.7229
538	HK1	1.44e-06	-1.68481	0.041	0.235	0.0366056	1.68481
539	PRKCDBP	1.45e-06	-1.37269	0.074	0.279	0.0368539	1.37269
540	CYTH1	1.46e-06	-1.39336	0.082	0.295	0.0371147	1.39336
541	ATP6V0A1	1.47e-06	-0.839686	0.074	0.29	0.0372815	0.839686
542	FAM195A	1.5e-06	-0.854335	0.18	0.422	0.0381222	0.854335
544	RAB7A	1.54e-06	-0.4637	0.393	0.657	0.0390575	0.4637
545	PPP3CA	1.56e-06	-0.991019	0.131	0.361	0.0396781	0.991019
547	EIF3I	1.57e-06	-0.646255	0.295	0.535	0.0398175	0.646255
548	EHD1	1.6e-06	-1.88746	0.041	0.23	0.0408064	1.88746
549	H1FX	1.62e-06	-0.675419	0.197	0.436	0.0411527	0.675419
550	COPA	1.62e-06	-0.794724	0.123	0.359	0.0412048	0.794724
551	LYPLA1	1.63e-06	-1.07947	0.131	0.357	0.0415398	1.07947
552	PLAUR	1.65e-06	-0.564478	0.098	0.327	0.041967	0.564478
553	PRNP	1.67e-06	-1.08277	0.139	0.373	0.0425191	1.08277
555	ATXN1	1.69e-06	-1.65717	0.066	0.266	0.0429292	1.65717
557	TPD52	1.72e-06	-0.572109	0.213	0.466	0.0437748	0.572109
558	PSMA4	1.73e-06	-0.53773	0.246	0.503	0.043878	0.53773
559	CADPS2	1.73e-06	-1.14494	0.033	0.226	0.0441278	1.14494
560	CHMP2B	1.75e-06	-0.697997	0.213	0.473	0.0444426	0.697997
561	POLR2H	1.78e-06	-0.454103	0.18	0.424	0.0451849	0.454103
562	KRAS	1.8e-06	-0.828677	0.148	0.378	0.0456747	0.828677
563	EIF3D	1.81e-06	-0.97054	0.23	0.461	0.0459908	0.97054
564	GOLGA4	1.81e-06	-0.501273	0.32	0.582	0.0461547	0.501273
565	CHCHD7	1.86e-06	-0.724551	0.205	0.452	0.0472839	0.724551
567	MPRIP	1.95e-06	-0.860578	0.131	0.353	0.0495113	0.860578
568	SARS	1.95e-06	-0.499731	0.246	0.495	0.0497038	0.499731

## Sheet: cluster9Low.quality.T cells
	X	p_val	avg_logFC	pct.1	pct.2	p_val_adj	absavg_logFC
1	FTL	5.3336e-71	-1.23891	0.62	0.946	1.35665e-66	1.23891
2	FTH1	1.88998e-35	-0.74297	0.766	0.913	4.80735e-31	0.74297
3	MT2A	3.51692e-32	-2.24981	0.15	0.5	8.94564e-28	2.24981
4	HBB	1.82869e-20	1.43743	0.276	0.024	4.65146e-16	1.43743
6	SCGB1A1	1.26696e-15	1.21674	0.48	0.204	3.22265e-11	1.21674
8	CCL2	2.54884e-14	-3.29148	0.004	0.126	6.48322e-10	3.29148
9	SCGB3A1	5.67556e-14	1.08044	0.404	0.156	1.44364e-09	1.08044
10	ANKRD28	2.30909e-12	-1.39769	0.081	0.254	5.87341e-08	1.39769
11	GPX3	2.92175e-12	-3.46599	0.01	0.123	7.43176e-08	3.46599
13	JUNB	5.30924e-11	0.584373	0.77	0.59	1.35046e-06	0.584373
14	TPT1	2.94965e-10	-0.627475	0.388	0.563	7.50272e-06	0.627475
18	MGP	1.40865e-09	-2.45731	0.008	0.096	3.58303e-05	2.45731
19	S100A6	1.61405e-09	-0.735581	0.28	0.449	4.1055e-05	0.735581
21	LGALS1	2.68381e-09	-1.21228	0.075	0.213	6.82654e-05	1.21228
22	CCR7	4.40652e-09	1.44819	0.215	0.066	0.000112084	1.44819
23	FABP4	8.01286e-09	-1.41103	0.049	0.168	0.000203815	1.41103
24	DCN	8.01638e-09	-2.7109	0.006	0.084	0.000203905	2.7109
25	HSPA1A	9.66326e-09	-1.5169	0.041	0.156	0.000245795	1.5169
26	SRGN	1.332e-08	-0.443982	0.687	0.793	0.000338807	0.443982
27	MT1M	1.67073e-08	-3.00557	0.006	0.081	0.000424967	3.00557
28	SF1	3.5776e-08	0.842026	0.327	0.159	0.000909999	0.842026
29	FCER1G	4.24747e-08	-1.27068	0.075	0.201	0.00108039	1.27068
30	S100A10	5.17189e-08	-1.03046	0.1	0.234	0.00131552	1.03046
31	KLRC1	5.36467e-08	-1.99884	0.014	0.096	0.00136456	1.99884
32	IFITM3	6.74441e-08	-2.15505	0.016	0.099	0.00171551	2.15505
33	SPARCL1	8.89352e-08	-6.87181	0	0.057	0.00226216	6.87181
34	GNG11	8.89352e-08	-7.00532	0	0.057	0.00226216	7.00532
35	APBA2	2.63169e-07	1.60043	0.122	0.021	0.00669396	1.60043
36	UBC	2.77039e-07	-0.459655	0.528	0.653	0.00704675	0.459655
37	WDR74	3.04776e-07	1.50157	0.142	0.033	0.00775229	1.50157
38	HECTD1	3.22035e-07	1.55214	0.13	0.027	0.00819129	1.55214
39	MT1X	3.33413e-07	-1.62419	0.051	0.153	0.00848069	1.62419
40	KRR1	3.47971e-07	1.43736	0.15	0.039	0.00885099	1.43736
42	C1QB	8.65648e-07	-1.48058	0.024	0.105	0.0220186	1.48058
43	FCN3	9.65272e-07	-6.64561	0	0.048	0.0245527	6.64561
44	HSPA5	1.03707e-06	-0.679667	0.209	0.344	0.026379	0.679667
45	ALOX5AP	1.07255e-06	-0.973704	0.157	0.284	0.0272815	0.973704
47	UCP2	1.44793e-06	2.33713	0.087	0.009	0.0368296	2.33713
49	AP3M2	1.59833e-06	1.46414	0.1	0.015	0.0406551	1.46414
50	SLPI	1.62874e-06	1.21213	0.159	0.051	0.0414287	1.21213
51	PSMD5-AS1	1.94201e-06	1.76898	0.104	0.018	0.049397	1.76898

[truncated: 7 more sheets: cluster10low.Q.cilitated, cluster11Fibroblasts, cluster12ClubCells, cluster13AT1, cluster14lympahticendo, cluster15mastcells, cluster16prolif.mac]
