# Supplementary material for: Single cell RNA sequencing identifies IGFBP5 and QKI as ciliated epithelial cell genes associated with severe COPD
Source: Respir Res. 2021 Apr 6;22:100. doi: 10.1186/s12931-021-01675-2 (PMC8022543; doi:10.1186/s12931-021-01675-2)
Supplement: Supplementary file 3 — Additional file 3: Table S3. Biological process gene ontology enrichment in genes upregulated in each cluster in COPD. [file 12931_2021_1675_MOESM3_ESM.xlsx]

## Sheet: Cluster0Macrophages
ID	Description	p.adjust	Count	geneID
GO:0070486	leukocyte aggregation	1.72249e-07	40	HLA-DRB1/CCL5/SCGB1A1/HLA-DRB5/S100A8/HLA-DQA1/IGFBP2/CD247/JAML/HLA-DQB2/ZAP70/CD2/PDCD1LG2/CD86/CD24/ZBTB16/CD3D/CEACAM1/CD7/CORO1A/FOXJ1/CD1D/EGR3/KIF13B/PLA2G2D/LEF1/GRAP2/EGR1/LCK/APBB1IP/BCL11B/LY9/CD6/CD3G/CD3E/ITK/BCL6/IL10/CCR6/SLA2
GO:0042110	T cell activation	1.72249e-07	39	HLA-DRB1/CCL5/SCGB1A1/HLA-DRB5/HLA-DQA1/IGFBP2/CD247/JAML/HLA-DQB2/ZAP70/CD2/PDCD1LG2/CD86/CD24/ZBTB16/CD3D/CEACAM1/CD7/CORO1A/FOXJ1/CD1D/EGR3/KIF13B/PLA2G2D/LEF1/GRAP2/EGR1/LCK/APBB1IP/BCL11B/LY9/CD6/CD3G/CD3E/ITK/BCL6/IL10/CCR6/SLA2
GO:0070489	T cell aggregation	1.72249e-07	39	HLA-DRB1/CCL5/SCGB1A1/HLA-DRB5/HLA-DQA1/IGFBP2/CD247/JAML/HLA-DQB2/ZAP70/CD2/PDCD1LG2/CD86/CD24/ZBTB16/CD3D/CEACAM1/CD7/CORO1A/FOXJ1/CD1D/EGR3/KIF13B/PLA2G2D/LEF1/GRAP2/EGR1/LCK/APBB1IP/BCL11B/LY9/CD6/CD3G/CD3E/ITK/BCL6/IL10/CCR6/SLA2
GO:0071593	lymphocyte aggregation	1.72249e-07	39	HLA-DRB1/CCL5/SCGB1A1/HLA-DRB5/HLA-DQA1/IGFBP2/CD247/JAML/HLA-DQB2/ZAP70/CD2/PDCD1LG2/CD86/CD24/ZBTB16/CD3D/CEACAM1/CD7/CORO1A/FOXJ1/CD1D/EGR3/KIF13B/PLA2G2D/LEF1/GRAP2/EGR1/LCK/APBB1IP/BCL11B/LY9/CD6/CD3G/CD3E/ITK/BCL6/IL10/CCR6/SLA2
GO:0007159	leukocyte cell-cell adhesion	4.79747e-07	40	HLA-DRB1/CCL5/SCGB1A1/HLA-DRB5/S100A8/HLA-DQA1/IGFBP2/CD247/JAML/HLA-DQB2/ZAP70/CD2/PDCD1LG2/CD86/CD24/ZBTB16/CD3D/CEACAM1/CD7/CORO1A/FOXJ1/CD1D/EGR3/KIF13B/PLA2G2D/LEF1/GRAP2/EGR1/LCK/APBB1IP/BCL11B/LY9/CD6/CD3G/CD3E/ITK/BCL6/IL10/CCR6/SLA2
GO:0022407	regulation of cell-cell adhesion	1.18226e-06	34	HLA-DRB1/CCL5/SCGB1A1/HLA-DRB5/HLA-DQA1/IGFBP2/CD247/HLA-DQB2/MINK1/ZAP70/ALOX15/CD2/PDCD1LG2/CD86/CD24/ITGA6/ZBTB16/CD3D/CEACAM1/CORO1A/FOXJ1/SOX2/CD1D/EGR3/PLA2G2D/LEF1/GRAP2/LCK/CDH1/CD6/CD3G/CD3E/BCL6/IL10
GO:0050865	regulation of cell activation	1.66596e-06	39	APOE/HLA-DRB1/CCL5/SCGB1A1/HLA-DRB5/HLA-DQA1/NFAM1/IGFBP2/CD247/CD84/HLA-DQB2/ZAP70/CD2/PDCD1LG2/CD86/CD24/ZBTB16/CD3D/MUC5B/TSPAN32/NR1H3/CEACAM1/SNCA/CORO1A/FOXJ1/MMP14/CD1D/EGR3/PLEK/PLA2G2D/GRAP2/CAPN3/LCK/CD6/CD3G/CD3E/BCL6/IL10/SLA2
GO:0050900	leukocyte migration	4.99232e-06	32	CCL5/CCL4/CCL18/S100A8/CCL3/CCL3L1/CD48/CCL23/JAML/CD84/ZAP70/CD2/ITGA6/CEACAM1/CORO1A/FOXJ1/CXCL10/CMKLR1/LCK/CXCR3/CXCL11/ANGPT4/PDE4D/FPR1/PIK3R2/CX3CR1/CSF3R/PDE4B/IL10/PADI2/CCR6/PLA2G7
GO:0050863	regulation of T cell activation	5.27818e-06	28	HLA-DRB1/CCL5/SCGB1A1/HLA-DRB5/HLA-DQA1/IGFBP2/CD247/HLA-DQB2/ZAP70/CD2/PDCD1LG2/CD86/CD24/ZBTB16/CD3D/CEACAM1/CORO1A/FOXJ1/CD1D/EGR3/PLA2G2D/GRAP2/LCK/CD6/CD3G/CD3E/BCL6/IL10
GO:0002694	regulation of leukocyte activation	5.77828e-06	36	HLA-DRB1/CCL5/SCGB1A1/HLA-DRB5/HLA-DQA1/NFAM1/IGFBP2/CD247/CD84/HLA-DQB2/ZAP70/CD2/PDCD1LG2/CD86/CD24/ZBTB16/CD3D/MUC5B/TSPAN32/NR1H3/CEACAM1/SNCA/CORO1A/FOXJ1/MMP14/CD1D/EGR3/PLA2G2D/GRAP2/LCK/CD6/CD3G/CD3E/BCL6/IL10/SLA2
GO:0022409	positive regulation of cell-cell adhesion	5.77828e-06	25	HLA-DRB1/CCL5/HLA-DRB5/HLA-DQA1/IGFBP2/CD247/HLA-DQB2/ZAP70/ALOX15/PDCD1LG2/CD86/CD24/ITGA6/ZBTB16/CD3D/CORO1A/SOX2/CD1D/EGR3/GRAP2/LCK/CD6/CD3G/CD3E/IL10
GO:0034341	response to interferon-gamma	6.46205e-06	20	HLA-DRB1/CCL5/HLA-DRB5/CCL4/CCL18/HLA-A/CCL3/CCL3L1/HLA-DQA1/CCL23/FCGR1A/HLA-DQB2/FCGR1B/CD86/NR1H3/IFI30/SNCA/GBP1/STAT1/GBP2
GO:0050848	regulation of calcium-mediated signaling	6.46205e-06	14	CCL4/TREM2/CCL3/ZAP70/RCAN1/CMKLR1/GBP1/GSTM2/PLEK/PDE4D/LRRK2/ATP2B4/CD3E/SLA2
GO:1903037	regulation of leukocyte cell-cell adhesion	9.46808e-06	28	HLA-DRB1/CCL5/SCGB1A1/HLA-DRB5/HLA-DQA1/IGFBP2/CD247/HLA-DQB2/ZAP70/CD2/PDCD1LG2/CD86/CD24/ZBTB16/CD3D/CEACAM1/CORO1A/FOXJ1/CD1D/EGR3/PLA2G2D/GRAP2/LCK/CD6/CD3G/CD3E/BCL6/IL10
GO:0070098	chemokine-mediated signaling pathway	1.10941e-05	14	CCL5/CCL4/TREM2/CCL18/CCL3/CCL3L1/CCL23/CXCL10/CMKLR1/CXCR3/CXCL11/CX3CR1/PADI2/CCR6
GO:0030595	leukocyte chemotaxis	1.14549e-05	21	CCL5/CCL4/CCL18/S100A8/CCL3/CCL3L1/CCL23/JAML/CORO1A/CXCL10/CMKLR1/CXCR3/CXCL11/PDE4D/CX3CR1/CSF3R/PDE4B/IL10/PADI2/CCR6/PLA2G7
GO:0071346	cellular response to interferon-gamma	1.38555e-05	18	HLA-DRB1/CCL5/HLA-DRB5/CCL4/CCL18/HLA-A/CCL3/CCL3L1/HLA-DQA1/CCL23/FCGR1A/HLA-DQB2/FCGR1B/NR1H3/IFI30/GBP1/STAT1/GBP2
GO:0060326	cell chemotaxis	1.62647e-05	24	CCL5/CCL4/CCL18/S100A8/CCL3/CCL3L1/CCL23/JAML/CORO1A/CXCL10/CMKLR1/EGR3/LEF1/CXCR3/CXCL11/PDE4D/FPR1/CX3CR1/CSF3R/PDE4B/IL10/PADI2/CCR6/PLA2G7
GO:0050867	positive regulation of cell activation	3.8691e-05	27	HLA-DRB1/CCL5/HLA-DRB5/HLA-DQA1/IGFBP2/CD247/HLA-DQB2/ZAP70/CD2/PDCD1LG2/CD86/CD24/ZBTB16/CD3D/CORO1A/MMP14/CD1D/EGR3/PLEK/GRAP2/CAPN3/LCK/CD6/CD3G/CD3E/BCL6/IL10
GO:0045785	positive regulation of cell adhesion	4.02869e-05	30	HLA-DRB1/CCL5/HLA-DRB5/TGM2/HLA-DQA1/IGFBP2/VTN/CD247/HLA-DQB2/ZAP70/ALOX15/PDCD1LG2/CD86/CD24/ITGA6/ZBTB16/CD3D/AGR2/CORO1A/SOX2/CD1D/EGR3/GRAP2/LCK/APBB1IP/EPB41L4B/CD6/CD3G/CD3E/IL10
GO:0010035	response to inorganic substance	4.02869e-05	34	HBB/HBA2/SPARC/SCGB1A1/HBA1/PRDX2/S100A8/FOSB/IGFBP2/JUNB/JUN/ALOX15/CD86/HAMP/UCP2/FOS/CRIP1/NDRG1/BLM/KLF2/CA2/HP/SNCA/CD14/STAT1/SPAG16/CAPN3/HAAO/CDH1/ENDOG/LRRK2/TRAP1/KDM6B/ATP2B4
GO:0051249	regulation of lymphocyte activation	4.54103e-05	31	HLA-DRB1/CCL5/SCGB1A1/HLA-DRB5/HLA-DQA1/NFAM1/IGFBP2/CD247/HLA-DQB2/ZAP70/CD2/PDCD1LG2/CD86/CD24/ZBTB16/CD3D/CEACAM1/CORO1A/FOXJ1/MMP14/CD1D/EGR3/PLA2G2D/GRAP2/LCK/CD6/CD3G/CD3E/BCL6/IL10/SLA2
GO:0031295	T cell costimulation	4.54103e-05	13	HLA-DRB1/HLA-DRB5/HLA-DQA1/CD247/HLA-DQB2/PDCD1LG2/CD86/CD24/CD3D/GRAP2/LCK/CD3G/CD3E
GO:0050870	positive regulation of T cell activation	4.54103e-05	21	HLA-DRB1/CCL5/HLA-DRB5/HLA-DQA1/IGFBP2/CD247/HLA-DQB2/ZAP70/PDCD1LG2/CD86/CD24/ZBTB16/CD3D/CORO1A/CD1D/EGR3/GRAP2/LCK/CD6/CD3G/CD3E
GO:0031294	lymphocyte costimulation	5.00602e-05	13	HLA-DRB1/HLA-DRB5/HLA-DQA1/CD247/HLA-DQB2/PDCD1LG2/CD86/CD24/CD3D/GRAP2/LCK/CD3G/CD3E
GO:1903039	positive regulation of leukocyte cell-cell adhesion	8.00495e-05	21	HLA-DRB1/CCL5/HLA-DRB5/HLA-DQA1/IGFBP2/CD247/HLA-DQB2/ZAP70/PDCD1LG2/CD86/CD24/ZBTB16/CD3D/CORO1A/CD1D/EGR3/GRAP2/LCK/CD6/CD3G/CD3E
GO:0071868	cellular response to monoamine stimulus	9.58577e-05	8	SNCA/KCNQ1/PDE4D/LRRK2/GNG2/ATP2B4/PDE4B/ID1
GO:0071870	cellular response to catecholamine stimulus	9.58577e-05	8	SNCA/KCNQ1/PDE4D/LRRK2/GNG2/ATP2B4/PDE4B/ID1
GO:0019722	calcium-mediated signaling	9.58577e-05	17	CCL4/TREM2/CCL3/ZAP70/RCAN1/CMKLR1/GBP1/GSTM2/PLEK/CXCR3/DEFB1/PDE4D/LRRK2/ATP2B4/CD3E/CCR6/SLA2
GO:0002237	response to molecule of bacterial origin	9.58577e-05	26	CCL5/SPARC/SCGB1A1/TREM2/S100A8/SLPI/CCL3/JUNB/JUN/SPON2/CD86/HAMP/CD24/FOS/NR1H3/SNCA/SCARB1/CXCL10/CD14/ABCA1/CXCL11/PDE4D/CX3CR1/CD6/PDE4B/IL10
GO:0019932	second-messenger-mediated signaling	9.58577e-05	22	APOE/CCL4/TREM2/CCL3/ZAP70/RCAN1/RGS2/CXCL10/CMKLR1/GBP1/GSTM2/PLEK/CXCR3/CXCL11/DEFB1/PDE4D/LRRK2/FPR1/ATP2B4/CD3E/CCR6/SLA2
GO:0032496	response to lipopolysaccharide	0.000139563	25	CCL5/SPARC/SCGB1A1/TREM2/S100A8/SLPI/CCL3/JUNB/JUN/SPON2/CD86/HAMP/FOS/NR1H3/SNCA/SCARB1/CXCL10/CD14/ABCA1/CXCL11/PDE4D/CX3CR1/CD6/PDE4B/IL10
GO:0002764	immune response-regulating signaling pathway	0.000141044	34	HLA-DRB1/HLA-DRB5/HLA-DQA1/BPIFB1/NFAM1/CTSH/FCGR1A/CD247/JUN/LGMN/HLA-DQB2/FCGR1B/ZAP70/MARCO/CD86/CD24/FOS/CD3D/ICAM3/NR1H3/CEACAM1/CD14/GBP1/GRAP2/LCK/PDE4D/FPR1/PIGR/PIK3R2/CD3G/CD3E/ITK/PDE4B/SLA2
GO:0002696	positive regulation of leukocyte activation	0.000148476	25	HLA-DRB1/CCL5/HLA-DRB5/HLA-DQA1/IGFBP2/CD247/HLA-DQB2/ZAP70/CD2/PDCD1LG2/CD86/CD24/ZBTB16/CD3D/CORO1A/MMP14/CD1D/EGR3/GRAP2/LCK/CD6/CD3G/CD3E/BCL6/IL10
GO:0071867	response to monoamine	0.000175989	8	SNCA/KCNQ1/PDE4D/LRRK2/GNG2/ATP2B4/PDE4B/ID1
GO:0071869	response to catecholamine	0.000175989	8	SNCA/KCNQ1/PDE4D/LRRK2/GNG2/ATP2B4/PDE4B/ID1
GO:0002521	leukocyte differentiation	0.000187092	32	TREM2/CCL3/NFAM1/JUNB/JUN/ZAP70/CD2/CD86/FOS/ZBTB16/CD3D/TMEM176B/CA2/CEACAM1/TMEM176A/FOXJ1/MMP14/CD1D/EGR3/PLA2G2D/LEF1/FAM213A/EGR1/LCK/SIGLEC15/BCL11B/LY9/CD3E/ITK/BCL6/IL10/CCR6
GO:0072676	lymphocyte migration	0.000259307	12	CCL5/CCL4/CCL18/CCL3/CCL3L1/CCL23/ZAP70/CXCL10/CXCR3/CXCL11/PADI2/CCR6
GO:0048247	lymphocyte chemotaxis	0.000259556	10	CCL5/CCL4/CCL18/CCL3/CCL3L1/CCL23/CXCL10/CXCR3/CXCL11/PADI2
GO:0051251	positive regulation of lymphocyte activation	0.00033579	23	HLA-DRB1/CCL5/HLA-DRB5/HLA-DQA1/IGFBP2/CD247/HLA-DQB2/ZAP70/PDCD1LG2/CD86/CD24/ZBTB16/CD3D/CORO1A/MMP14/CD1D/EGR3/GRAP2/LCK/CD6/CD3G/CD3E/BCL6
GO:0002768	immune response-regulating cell surface receptor signaling pathway	0.000369164	27	HLA-DRB1/HLA-DRB5/HLA-DQA1/NFAM1/FCGR1A/CD247/JUN/HLA-DQB2/FCGR1B/ZAP70/CD24/FOS/CD3D/ICAM3/CEACAM1/GBP1/GRAP2/LCK/PDE4D/FPR1/PIGR/PIK3R2/CD3G/CD3E/ITK/PDE4B/SLA2
GO:0060333	interferon-gamma-mediated signaling pathway	0.000394409	12	HLA-DRB1/HLA-DRB5/HLA-A/HLA-DQA1/FCGR1A/HLA-DQB2/FCGR1B/NR1H3/IFI30/GBP1/STAT1/GBP2
GO:0050852	T cell receptor signaling pathway	0.000431584	17	HLA-DRB1/HLA-DRB5/HLA-DQA1/CD247/HLA-DQB2/ZAP70/CD3D/CEACAM1/GBP1/GRAP2/LCK/PDE4D/PIK3R2/CD3G/CD3E/ITK/PDE4B
GO:0071219	cellular response to molecule of bacterial origin	0.000520561	16	CCL5/TREM2/CCL3/SPON2/CD86/HAMP/NR1H3/SCARB1/CXCL10/CD14/ABCA1/PDE4D/CX3CR1/CD6/PDE4B/IL10
GO:0006898	receptor-mediated endocytosis	0.00054014	23	HBB/HBA2/APOE/APOC1/SPARC/HBA1/FOLR2/VTN/FCGR1A/FCGR1B/MARCO/SORL1/HP/CEACAM1/SNCA/SCARB1/AP2B1/CD14/LOXL3/ITSN1/APOC2/HHIPL1/CD6
GO:0010959	regulation of metal ion transport	0.00054014	24	BEST1/CCL5/CCL4/CCL3/SGK1/FXYD3/BPIFA1/CD84/SNCA/CORO1A/EPPIN/CXCL10/S100A1/MRLN/GSTM2/KCNQ1/CRH/CAPN3/CXCL11/PDE4D/KCNAB1/AKAP9/ATP2B4/PDE4B
GO:0071872	cellular response to epinephrine stimulus	0.000958858	5	SNCA/KCNQ1/PDE4D/ATP2B4/PDE4B
GO:0071222	cellular response to lipopolysaccharide	0.00122458	15	CCL5/CCL3/SPON2/CD86/HAMP/NR1H3/SCARB1/CXCL10/CD14/ABCA1/PDE4D/CX3CR1/CD6/PDE4B/IL10
GO:0033344	cholesterol efflux	0.00122458	8	APOE/APOC1/PLTP/NR1H3/SCARB1/ABCA1/ABCA13/APOC2
GO:0009636	response to toxic substance	0.00126038	18	HBB/HBA2/APOE/CCL5/HBA1/PRDX2/CCL4/CCL3/NUPR1/EPHX1/FOS/GSTA1/CES1/HP/GSTM2/FAM213A/CDH1/KDM6B
GO:0071621	granulocyte chemotaxis	0.00129926	12	CCL5/CCL4/CCL18/S100A8/CCL3/CCL3L1/CCL23/JAML/CMKLR1/PDE4D/CSF3R/PDE4B
GO:0030593	neutrophil chemotaxis	0.00131298	11	CCL5/CCL4/CCL18/S100A8/CCL3/CCL3L1/CCL23/JAML/PDE4D/CSF3R/PDE4B
GO:0050851	antigen receptor-mediated signaling pathway	0.00131298	19	HLA-DRB1/HLA-DRB5/HLA-DQA1/NFAM1/CD247/HLA-DQB2/ZAP70/CD3D/CEACAM1/GBP1/GRAP2/LCK/PDE4D/PIK3R2/CD3G/CD3E/ITK/PDE4B/SLA2
GO:0030217	T cell differentiation	0.00162504	18	ZAP70/CD2/CD86/ZBTB16/CD3D/FOXJ1/CD1D/EGR3/PLA2G2D/LEF1/EGR1/LCK/BCL11B/LY9/CD3E/ITK/BCL6/CCR6
GO:0097529	myeloid leukocyte migration	0.00163109	15	CCL5/CCL4/CCL18/S100A8/CCL3/CCL3L1/CCL23/JAML/CXCL10/CMKLR1/PDE4D/CX3CR1/CSF3R/PDE4B/PLA2G7
GO:0042744	hydrogen peroxide catabolic process	0.00168773	6	HBB/HBA2/HBA1/PRDX2/HP/SNCA
GO:0033700	phospholipid efflux	0.00188678	5	APOE/APOC1/ABCA1/ABCA13/APOC2
GO:0071216	cellular response to biotic stimulus	0.00188678	16	CCL5/TREM2/CCL3/SPON2/CD86/HAMP/NR1H3/SCARB1/CXCL10/CD14/ABCA1/PDE4D/CX3CR1/CD6/PDE4B/IL10
GO:1902105	regulation of leukocyte differentiation	0.00192904	19	CCL3/NFAM1/JUN/ZAP70/CD2/CD86/FOS/ZBTB16/TMEM176B/CA2/CEACAM1/TMEM176A/FOXJ1/MMP14/EGR3/LEF1/FAM213A/SIGLEC15/BCL6
GO:0070509	calcium ion import	0.00203709	15	CCL3/MCOLN1/SNCA/CORO1A/EPPIN/CXCL10/MRLN/GSTM2/TPCN1/CRH/CAPN3/LCK/CXCL11/PDE4D/ATP2B4
GO:0050727	regulation of inflammatory response	0.00204362	22	APOE/CCL5/SCGB1A1/CCL4/TGM2/CCL18/S100A8/CCL3/CCL3L1/CCL23/VTN/MGLL/NR1H3/CASP5/C2/CX3CR1/CD6/OSM/BCL6/IL10/C8B/PLA2G7
GO:0051924	regulation of calcium ion transport	0.00210934	17	BEST1/CCL5/CCL4/CCL3/CD84/SNCA/CORO1A/EPPIN/CXCL10/S100A1/MRLN/GSTM2/CRH/CAPN3/CXCL11/PDE4D/PDE4B
GO:1990266	neutrophil migration	0.00210934	11	CCL5/CCL4/CCL18/S100A8/CCL3/CCL3L1/CCL23/JAML/PDE4D/CSF3R/PDE4B
GO:0030301	cholesterol transport	0.00210934	10	APOE/APOC1/PLTP/NR1H3/CES1/SCARB1/ABCA1/ABCA13/APOC2/VPS4B
GO:0071674	mononuclear cell migration	0.00210934	10	CCL5/CCL4/CCL18/CCL3/CCL3L1/CCL23/JAML/CXCL10/CMKLR1/PLA2G7
GO:0071827	plasma lipoprotein particle organization	0.00217047	7	APOE/APOC1/PLTP/SCARB1/ABCA1/APOC2/PLA2G7
GO:0015918	sterol transport	0.00226376	10	APOE/APOC1/PLTP/NR1H3/CES1/SCARB1/ABCA1/ABCA13/APOC2/VPS4B
GO:0042129	regulation of T cell proliferation	0.00226376	14	CCL5/SCGB1A1/IGFBP2/ZAP70/PDCD1LG2/CD86/CD24/CORO1A/FOXJ1/CD1D/PLA2G2D/CD6/CD3E/IL10
GO:0034367	macromolecular complex remodeling	0.00226376	6	APOE/APOC1/PLTP/SCARB1/APOC2/PLA2G7
GO:0034368	protein-lipid complex remodeling	0.00226376	6	APOE/APOC1/PLTP/SCARB1/APOC2/PLA2G7
GO:0034369	plasma lipoprotein particle remodeling	0.00226376	6	APOE/APOC1/PLTP/SCARB1/APOC2/PLA2G7
GO:0097530	granulocyte migration	0.00226376	12	CCL5/CCL4/CCL18/S100A8/CCL3/CCL3L1/CCL23/JAML/CMKLR1/PDE4D/CSF3R/PDE4B
GO:0097553	calcium ion transmembrane import into cytosol	0.002419	12	CCL3/MCOLN1/SNCA/CORO1A/CXCL10/GSTM2/TPCN1/CAPN3/LCK/CXCL11/PDE4D/ATP2B4
GO:1902656	calcium ion import into cytosol	0.002419	12	CCL3/MCOLN1/SNCA/CORO1A/CXCL10/GSTM2/TPCN1/CAPN3/LCK/CXCL11/PDE4D/ATP2B4
GO:0071825	protein-lipid complex subunit organization	0.00282377	7	APOE/APOC1/PLTP/SCARB1/ABCA1/APOC2/PLA2G7
GO:0071871	response to epinephrine	0.00298002	5	SNCA/KCNQ1/PDE4D/ATP2B4/PDE4B
GO:0072678	T cell migration	0.00331113	7	CCL5/CCL3/ZAP70/CXCL10/CXCR3/CXCL11/CCR6
GO:0071277	cellular response to calcium ion	0.00346647	8	FOSB/JUNB/JUN/ALOX15/FOS/SPAG16/CAPN3/ENDOG
GO:1903706	regulation of hemopoiesis	0.00382696	22	CCL3/NFAM1/JUN/ZAP70/CD2/CD86/FOS/HIST1H4C/ZBTB16/TMEM176B/CA2/CEACAM1/TMEM176A/FOXJ1/MMP14/EGR3/LEF1/FAM213A/LEO1/SIGLEC15/CSF3R/BCL6
GO:0035082	axoneme assembly	0.00451109	8	RSPH1/TEKT2/ZMYND10/CCDC114/CFAP73/SPAG16/RSPH9/DNAH5
GO:0090279	regulation of calcium ion import	0.0045281	11	CCL3/SNCA/CORO1A/EPPIN/CXCL10/MRLN/GSTM2/CRH/CAPN3/CXCL11/PDE4D
GO:0002757	immune response-activating signal transduction	0.00461193	28	HLA-DRB1/HLA-DRB5/HLA-DQA1/BPIFB1/NFAM1/FCGR1A/CD247/LGMN/HLA-DQB2/ZAP70/MARCO/CD86/CD3D/ICAM3/NR1H3/CEACAM1/CD14/GBP1/GRAP2/LCK/PDE4D/FPR1/PIK3R2/CD3G/CD3E/ITK/PDE4B/SLA2
GO:0002274	myeloid leukocyte activation	0.00461193	14	CCL5/CCL3/JUN/CD84/ZAP70/CD2/CD86/NDRG1/MUC5B/TSPAN32/NR1H3/SNCA/CX3CR1/IL10
GO:0010038	response to metal ion	0.00473971	21	SPARC/S100A8/FOSB/IGFBP2/JUNB/JUN/ALOX15/CD86/HAMP/FOS/CRIP1/NDRG1/CA2/SNCA/CD14/SPAG16/CAPN3/HAAO/CDH1/ENDOG/LRRK2
GO:0051235	maintenance of location	0.00473971	21	APOE/S100A8/CCL3/MCOLN1/ACACB/NR1H3/SORL1/SNCA/CORO1A/SCARB1/CXCL10/ABCA1/GSTM2/TPCN1/CAPN3/LCK/PFN4/CXCL11/PDE4D/IL10/GOPC
GO:0051851	modification by host of symbiont morphology or physiology	0.00482292	8	APOE/CCL5/CCL4/CCL3/JUN/CAMP/LEF1/PC
GO:0010818	T cell chemotaxis	0.00487487	5	CCL5/CCL3/CXCL10/CXCR3/CXCL11
GO:0051702	interaction with symbiont	0.00616573	8	APOE/CCL5/CCL4/CCL3/JUN/CAMP/LEF1/PC
GO:0060541	respiratory system development	0.00624888	16	SPARC/CTSZ/CTSH/BASP1/CHI3L1/LIPA/AGR2/KLF2/FOXJ1/MMP14/CRH/LEF1/HSD11B1/SPRY1/KCNAB1/ID1
GO:0015669	gas transport	0.00624888	5	HBB/HBA2/HBA1/CA2/AQP5
GO:0042493	response to drug	0.00641739	25	SCGB1A1/CCL4/FOSB/IGFBP2/JUNB/JUN/ACACB/CD86/FOS/SNCA/TP73/XPC/SLC1A2/STAT1/ABCA1/CD69/KCNQ1/CRH/LCK/MDK/CDH1/SRD5A2/PDE4B/IL10/RPP21
GO:0030098	lymphocyte differentiation	0.00655069	21	NFAM1/ZAP70/CD2/CD86/ZBTB16/CD3D/FOXJ1/MMP14/CD1D/EGR3/PLA2G2D/LEF1/EGR1/LCK/BCL11B/LY9/CD3E/ITK/BCL6/IL10/CCR6
GO:0019835	cytolysis	0.00655069	6	GZMB/GZMH/GZMA/PRF1/GZMM/C8B
GO:0043407	negative regulation of MAP kinase activity	0.00655069	9	APOE/DUSP2/RGS2/SORL1/TP73/SERPINB3/GPS2/DUSP14/SPRY1
GO:0002429	immune response-activating cell surface receptor signaling pathway	0.00655069	22	HLA-DRB1/HLA-DRB5/HLA-DQA1/NFAM1/FCGR1A/CD247/HLA-DQB2/ZAP70/CD3D/ICAM3/CEACAM1/GBP1/GRAP2/LCK/PDE4D/FPR1/PIK3R2/CD3G/CD3E/ITK/PDE4B/SLA2
GO:0051209	release of sequestered calcium ion into cytosol	0.00705597	11	CCL3/MCOLN1/SNCA/CORO1A/CXCL10/GSTM2/TPCN1/CAPN3/LCK/CXCL11/PDE4D
GO:0051283	negative regulation of sequestering of calcium ion	0.00705597	11	CCL3/MCOLN1/SNCA/CORO1A/CXCL10/GSTM2/TPCN1/CAPN3/LCK/CXCL11/PDE4D
GO:1901623	regulation of lymphocyte chemotaxis	0.00747654	5	CCL5/CCL4/CCL3/CXCL10/PADI2
GO:0051282	regulation of sequestering of calcium ion	0.0075233	11	CCL3/MCOLN1/SNCA/CORO1A/CXCL10/GSTM2/TPCN1/CAPN3/LCK/CXCL11/PDE4D
GO:0002548	monocyte chemotaxis	0.00793807	8	CCL5/CCL4/CCL18/CCL3/CCL3L1/CCL23/CXCL10/PLA2G7
GO:0060402	calcium ion transport into cytosol	0.00800429	12	CCL3/MCOLN1/SNCA/CORO1A/CXCL10/GSTM2/TPCN1/CAPN3/LCK/CXCL11/PDE4D/ATP2B4
GO:0000302	response to reactive oxygen species	0.00862613	16	HBB/HBA2/APOE/SCGB1A1/HBA1/PRDX2/JUN/UCP2/FOS/KLF2/HP/STAT1/ENDOG/LRRK2/TRAP1/KDM6B
GO:0050670	regulation of lymphocyte proliferation	0.00863836	15	CCL5/SCGB1A1/IGFBP2/ZAP70/PDCD1LG2/CD86/CD24/CORO1A/FOXJ1/CD1D/PLA2G2D/CD6/CD3E/BCL6/IL10
GO:0042098	T cell proliferation	0.00863836	14	CCL5/SCGB1A1/IGFBP2/ZAP70/PDCD1LG2/CD86/CD24/CORO1A/FOXJ1/CD1D/PLA2G2D/CD6/CD3E/IL10
GO:0051238	sequestering of metal ion	0.00863836	12	S100A8/CCL3/MCOLN1/SNCA/CORO1A/CXCL10/GSTM2/TPCN1/CAPN3/LCK/CXCL11/PDE4D
GO:0060401	cytosolic calcium ion transport	0.00863836	12	CCL3/MCOLN1/SNCA/CORO1A/CXCL10/GSTM2/TPCN1/CAPN3/LCK/CXCL11/PDE4D/ATP2B4
GO:0001578	microtubule bundle formation	0.00863836	9	TPPP3/RSPH1/TEKT2/ZMYND10/CCDC114/CFAP73/SPAG16/RSPH9/DNAH5
GO:0052547	regulation of peptidase activity	0.00863836	24	CST7/S100A8/SLPI/WFDC2/VTN/CTSH/NDUFA13/SERPINA1/PLAUR/SORL1/PERP/SNCA/SERPINA9/EPPIN/SERPINB3/CRIM1/SOX2/WFDC10A/IFI27/MMP14/WFIKKN2/LEF1/LCK/WFDC6
GO:0051208	sequestering of calcium ion	0.00863836	11	CCL3/MCOLN1/SNCA/CORO1A/CXCL10/GSTM2/TPCN1/CAPN3/LCK/CXCL11/PDE4D
GO:0032944	regulation of mononuclear cell proliferation	0.00863836	15	CCL5/SCGB1A1/IGFBP2/ZAP70/PDCD1LG2/CD86/CD24/CORO1A/FOXJ1/CD1D/PLA2G2D/CD6/CD3E/BCL6/IL10
GO:0002683	negative regulation of immune system process	0.00863836	23	SCGB1A1/CCL3/BPIFB1/CD84/ALOX15/PDCD1LG2/CD86/HIST1H4C/ZBTB16/TSPAN32/NR1H3/TMEM176B/CEACAM1/TMEM176A/FOXJ1/CD14/GBP1/PLA2G2D/LEO1/BCL6/IL10/PADI2/SLA2
GO:0006816	calcium ion transport	0.00863836	23	BEST1/CCL5/CCL4/CCL3/MCOLN1/CD84/PKD2L1/SNCA/CORO1A/ANXA6/EPPIN/CXCL10/S100A1/MRLN/GSTM2/TPCN1/CRH/CAPN3/LCK/CXCL11/PDE4D/ATP2B4/PDE4B
GO:0052548	regulation of endopeptidase activity	0.00863836	23	CST7/S100A8/SLPI/WFDC2/VTN/CTSH/NDUFA13/SERPINA1/PLAUR/SORL1/PERP/SNCA/SERPINA9/EPPIN/SERPINB3/CRIM1/SOX2/WFDC10A/IFI27/WFIKKN2/LEF1/LCK/WFDC6
GO:0070838	divalent metal ion transport	0.00867802	25	BEST1/CCL5/CCL4/CCL3/MCOLN1/CD84/SLC39A3/PKD2L1/SNCA/CORO1A/ANXA6/EPPIN/CXCL10/S100A1/MRLN/GSTM2/TPCN1/CRH/CAPN3/LCK/CXCL11/PDE4D/TUSC3/ATP2B4/PDE4B
GO:0043922	negative regulation by host of viral transcription	0.00867802	4	CCL5/CCL4/CCL3/JUN
GO:0006968	cellular defense response	0.00869923	8	GNLY/LSP1/PRF1/FCMR/CD160/CX3CR1/ITK/CCR6
GO:0042102	positive regulation of T cell proliferation	0.0091783	10	CCL5/IGFBP2/ZAP70/PDCD1LG2/CD86/CD24/CORO1A/CD1D/CD6/CD3E
GO:0071248	cellular response to metal ion	0.0091783	12	FOSB/JUNB/JUN/ALOX15/CD86/FOS/SNCA/SPAG16/CAPN3/CDH1/ENDOG/LRRK2
GO:0043903	regulation of symbiosis; encompassing mutualism through parasitism	0.0091783	19	APOE/CCL5/CCL4/SLPI/CCL3/BPIFA1/CD247/JUN/CAMP/TSPAN32/ISG20/AP2B1/STAT1/LEF1/LCK/PC/TAP1/VPS4B/IL10
GO:0072511	divalent inorganic cation transport	0.00924256	25	BEST1/CCL5/CCL4/CCL3/MCOLN1/CD84/SLC39A3/PKD2L1/SNCA/CORO1A/ANXA6/EPPIN/CXCL10/S100A1/MRLN/GSTM2/TPCN1/CRH/CAPN3/LCK/CXCL11/PDE4D/TUSC3/ATP2B4/PDE4B
GO:0071241	cellular response to inorganic substance	0.00953558	13	FOSB/JUNB/JUN/ALOX15/CD86/FOS/BLM/SNCA/SPAG16/CAPN3/CDH1/ENDOG/LRRK2
GO:0051354	negative regulation of oxidoreductase activity	0.00958264	5	GZMA/HP/SNCA/LRRK2/ATP2B4
GO:1901685	glutathione derivative metabolic process	0.00958264	5	GSTA1/GSTA2/GSTM4/HPGDS/GSTM2
GO:1901687	glutathione derivative biosynthetic process	0.00958264	5	GSTA1/GSTA2/GSTM4/HPGDS/GSTM2
GO:0002250	adaptive immune response	0.00986998	23	CD48/CTSH/ADGRE1/CD84/FCGR1B/ZAP70/ALOX15/CD86/SLAMF7/CEACAM1/CD7/FOXJ1/C2/LEF1/LY9/CD6/TAP1/ITK/BCL6/IL10/CCR6/C8B/SLA2
GO:0030317	flagellated sperm motility	0.0099999	8	PLTP/TEKT2/EPPIN/DNAH5/DEFB1/ATP2B4/CATSPERD/CCR6
GO:0097722	sperm motility	0.0099999	8	PLTP/TEKT2/EPPIN/DNAH5/DEFB1/ATP2B4/CATSPERD/CCR6
GO:0043277	apoptotic cell clearance	0.0100095	6	TGM2/ALOX15/MARCO/NR1H3/SCARB1/C2
GO:0043921	modulation by host of viral transcription	0.0114126	5	CCL5/CCL4/CCL3/JUN/LEF1
GO:0052472	modulation by host of symbiont transcription	0.0114126	5	CCL5/CCL4/CCL3/JUN/LEF1
GO:0050729	positive regulation of inflammatory response	0.0116204	11	CCL5/CCL4/TGM2/CCL18/S100A8/CCL3/CCL3L1/CCL23/CD6/OSM/PLA2G7
GO:0032091	negative regulation of protein binding	0.0117396	9	SLPI/CCL23/SORL1/TEX14/WFIKKN2/LEF1/LRRK2/IL10/ID1
GO:0071407	cellular response to organic cyclic compound	0.0117396	28	CCL5/FOLR2/CCL3/HAMP/ITGA6/BLM/KLF2/NR1H3/NR4A2/SNCA/ID3/STAT1/ABCA1/GSTM2/KCNQ1/CRH/LEF1/PAGR1/CDH1/PDE4D/LRRK2/AKAP9/GNG2/ATP2B4/PDE4B/IL10/PADI2/ID1
GO:0070663	regulation of leukocyte proliferation	0.0119508	15	CCL5/SCGB1A1/IGFBP2/ZAP70/PDCD1LG2/CD86/CD24/CORO1A/FOXJ1/CD1D/PLA2G2D/CD6/CD3E/BCL6/IL10
GO:0003341	cilium movement	0.0133914	7	ROPN1L/CCDC114/CFAP73/SPAG16/RSPH9/DNAH5/CFAP53
GO:0052312	modulation of transcription in other organism involved in symbiotic interaction	0.0134653	5	CCL5/CCL4/CCL3/JUN/LEF1
GO:0006768	biotin metabolic process	0.0139863	4	ACACB/VNN2/BTD/PC
GO:0010875	positive regulation of cholesterol efflux	0.0139863	4	APOE/PLTP/NR1H3/ABCA1
GO:0051928	positive regulation of calcium ion transport	0.0140391	10	CCL5/CCL4/CCL3/SNCA/CXCL10/S100A1/GSTM2/CRH/CAPN3/CXCL11
GO:0042542	response to hydrogen peroxide	0.0145082	11	HBB/HBA2/HBA1/JUN/KLF2/HP/STAT1/ENDOG/LRRK2/TRAP1/KDM6B
GO:0090280	positive regulation of calcium ion import	0.0145082	7	CCL3/SNCA/CXCL10/GSTM2/CRH/CAPN3/CXCL11
GO:0032371	regulation of sterol transport	0.0165008	6	APOE/APOC1/PLTP/NR1H3/ABCA1/APOC2
GO:0032374	regulation of cholesterol transport	0.0165008	6	APOE/APOC1/PLTP/NR1H3/ABCA1/APOC2
GO:0050850	positive regulation of calcium-mediated signaling	0.0165008	6	CCL4/TREM2/CCL3/ZAP70/GSTM2/CD3E
GO:2000401	regulation of lymphocyte migration	0.0165008	6	CCL5/CCL4/CCL3/CXCL10/PADI2/CCR6
GO:0071347	cellular response to interleukin-1	0.0166195	9	CCL5/CCL4/CCL18/CCL3/CCL3L1/CCL23/CHI3L1/KLF2/EGR1
GO:1904062	regulation of cation transmembrane transport	0.0166195	15	FXYD3/BPIFA1/SNCA/CORO1A/CXCL10/S100A1/GSTM2/KCNQ1/CAPN3/CXCL11/PDE4D/KCNAB1/AKAP9/ATP2B4/PDE4B
GO:0034375	high-density lipoprotein particle remodeling	0.0172753	4	APOE/APOC1/PLTP/SCARB1
GO:0072160	nephron tubule epithelial cell differentiation	0.0172753	4	CD24/PROM1/STAT1/MTSS1
GO:0046632	alpha-beta T cell differentiation	0.0191418	9	ZAP70/CD86/ZBTB16/PLA2G2D/LEF1/BCL11B/LY9/ITK/BCL6
GO:0050671	positive regulation of lymphocyte proliferation	0.0191418	11	CCL5/IGFBP2/ZAP70/PDCD1LG2/CD86/CD24/CORO1A/CD1D/CD6/CD3E/BCL6
GO:0042116	macrophage activation	0.0191555	7	JUN/ZAP70/MUC5B/NR1H3/SNCA/CX3CR1/IL10
GO:0007204	positive regulation of cytosolic calcium ion concentration	0.0192245	17	TGM2/CCL3/MCOLN1/CD24/SNCA/CORO1A/CXCL10/GSTM2/TPCN1/CAPN3/LCK/CXCR3/CXCL11/PDE4D/FPR1/ATP2B4/CCR6
GO:0034762	regulation of transmembrane transport	0.0198852	23	FXYD3/BPIFA1/MINK1/KCNJ5/CA2/SNCA/CORO1A/CXCL10/S100A1/CLCN1/GSTM2/TPCN1/KCNQ1/CRH/CAPN3/CLIC3/CXCL11/PDE4D/KCNAB1/AKAP9/KCNJ16/ATP2B4/PDE4B
GO:0032946	positive regulation of mononuclear cell proliferation	0.0199439	11	CCL5/IGFBP2/ZAP70/PDCD1LG2/CD86/CD24/CORO1A/CD1D/CD6/CD3E/BCL6
GO:0070286	axonemal dynein complex assembly	0.0208061	5	TEKT2/ZMYND10/CCDC114/CFAP73/DNAH5
GO:0010951	negative regulation of endopeptidase activity	0.0209336	16	CST7/SLPI/WFDC2/VTN/SERPINA1/PLAUR/SORL1/SNCA/SERPINA9/EPPIN/SERPINB3/CRIM1/WFDC10A/WFIKKN2/LEF1/WFDC6
GO:0098869	cellular oxidant detoxification	0.0215771	9	HBB/HBA2/APOE/HBA1/PRDX2/GSTA1/HP/GSTM2/FAM213A
GO:0035821	modification of morphology or physiology of other organism	0.0225197	10	GNLY/APOE/CCL5/CCL4/CCL3/JUN/HAMP/CAMP/LEF1/PC
GO:0097006	regulation of plasma lipoprotein particle levels	0.0227137	7	APOE/APOC1/PLTP/SCARB1/ABCA1/APOC2/PLA2G7
GO:0019884	antigen processing and presentation of exogenous antigen	0.0237678	13	HLA-DRB1/HLA-DRB5/HLA-A/HLA-DQA1/FCGR1A/LGMN/HLA-DQB2/FCGR1B/IFI30/CTSF/AP2B1/CD1D/TAP1
GO:1990748	cellular detoxification	0.0247061	9	HBB/HBA2/APOE/HBA1/PRDX2/GSTA1/HP/GSTM2/FAM213A
GO:0030324	lung development	0.0247887	13	SPARC/CTSZ/CTSH/CHI3L1/LIPA/AGR2/KLF2/FOXJ1/MMP14/CRH/HSD11B1/SPRY1/ID1
GO:0070555	response to interleukin-1	0.0250725	10	CCL5/CCL4/CCL18/CCL3/CCL3L1/CCL23/CHI3L1/KLF2/SNCA/EGR1
GO:0045058	T cell selection	0.0250725	6	ZAP70/CD3D/CD1D/BCL11B/LY9/CD3E
GO:0032373	positive regulation of sterol transport	0.0254014	4	APOE/PLTP/NR1H3/ABCA1
GO:0032376	positive regulation of cholesterol transport	0.0254014	4	APOE/PLTP/NR1H3/ABCA1
GO:0043691	reverse cholesterol transport	0.0254014	4	APOE/SCARB1/ABCA1/APOC2
GO:0055119	relaxation of cardiac muscle	0.0254014	4	RGS2/GSTM2/PDE4D/PDE4B
GO:0034765	regulation of ion transmembrane transport	0.0258777	22	FXYD3/BPIFA1/MINK1/KCNJ5/SNCA/CORO1A/CXCL10/S100A1/CLCN1/GSTM2/TPCN1/KCNQ1/CRH/CAPN3/CLIC3/CXCL11/PDE4D/KCNAB1/AKAP9/KCNJ16/ATP2B4/PDE4B
GO:0046631	alpha-beta T cell activation	0.0258777	10	ZAP70/CD86/ZBTB16/PLA2G2D/LEF1/BCL11B/LY9/CD3E/ITK/BCL6
GO:0050866	negative regulation of cell activation	0.0260318	12	APOE/SCGB1A1/CD84/PDCD1LG2/TSPAN32/NR1H3/CEACAM1/FOXJ1/PLA2G2D/BCL6/IL10/SLA2
GO:0006909	phagocytosis	0.0260519	16	TGM2/TREM2/FCGR1A/CD247/ALOX15/SPON2/MARCO/ICAM3/NR1H3/CORO1A/SCARB1/C2/CD14/ABCA1/PIK3R2/CD3G
GO:0070665	positive regulation of leukocyte proliferation	0.0261783	11	CCL5/IGFBP2/ZAP70/PDCD1LG2/CD86/CD24/CORO1A/CD1D/CD6/CD3E/BCL6
GO:0042743	hydrogen peroxide metabolic process	0.0268336	6	HBB/HBA2/HBA1/PRDX2/HP/SNCA
GO:0002526	acute inflammatory response	0.0273842	11	S100A8/NUPR1/VTN/SERPINA1/HAMP/HP/C2/DEFB1/CD6/OSM/C8B
GO:0051100	negative regulation of binding	0.0273842	11	SLPI/GZMA/CCL23/JUN/SORL1/TEX14/WFIKKN2/LEF1/LRRK2/IL10/ID1
GO:0030323	respiratory tube development	0.0280361	13	SPARC/CTSZ/CTSH/CHI3L1/LIPA/AGR2/KLF2/FOXJ1/MMP14/CRH/HSD11B1/SPRY1/ID1
GO:0051272	positive regulation of cellular component movement	0.0280361	23	CCL5/SPARC/CCL4/CCL3/VTN/CTSH/JUN/ELP5/ITGA6/CORO1A/SCARB1/SERPINB3/CXCL10/CMKLR1/MMP14/LEF1/EPB41L4B/CXCL11/DEFB1/ANGPT4/BCL6/CCR6/PLA2G7
GO:0002688	regulation of leukocyte chemotaxis	0.0280361	9	CCL5/CCL4/CCL3/CXCL10/CMKLR1/CXCL11/PADI2/CCR6/PLA2G7
GO:0001655	urogenital system development	0.0290225	19	ARID5B/CTSH/TACSTD2/BASP1/ALOX15B/CD24/ITGA6/CRIP1/ZBTB16/CA2/TP73/PROM1/FOXJ1/ID3/STAT1/EGR1/SPRY1/LRRK2/MTSS1
GO:0015701	bicarbonate transport	0.0290225	6	HBB/HBA2/BEST1/HBA1/CA2/SLC4A8
GO:0015850	organic hydroxy compound transport	0.0290225	14	APOE/APOC1/PLTP/NR1H3/CES1/CEACAM1/SNCA/SCARB1/ABCA1/CRH/ABCA13/APOC2/VPS4B/AQP5
GO:0010466	negative regulation of peptidase activity	0.0290225	16	CST7/SLPI/WFDC2/VTN/SERPINA1/PLAUR/SORL1/SNCA/SERPINA9/EPPIN/SERPINB3/CRIM1/WFDC10A/WFIKKN2/LEF1/WFDC6
GO:0071417	cellular response to organonitrogen compound	0.0290225	25	TREM2/FOLR2/ATP6V0D2/UCP2/BLM/KLF2/NR4A2/CA2/CEACAM1/SNCA/STAT1/GSTM2/KCNQ1/CRH/EGR1/CDH1/PDE4D/LRRK2/PIK3R2/AKAP9/GNG2/ATP2B4/PDE4B/SLC2A8/ID1
GO:0050849	negative regulation of calcium-mediated signaling	0.0290225	4	GSTM2/PLEK/ATP2B4/SLA2
GO:0098754	detoxification	0.0290891	9	HBB/HBA2/APOE/HBA1/PRDX2/GSTA1/HP/GSTM2/FAM213A
GO:0002695	negative regulation of leukocyte activation	0.0291342	11	SCGB1A1/CD84/PDCD1LG2/TSPAN32/NR1H3/CEACAM1/FOXJ1/PLA2G2D/BCL6/IL10/SLA2
GO:0002495	antigen processing and presentation of peptide antigen via MHC class II	0.0309901	9	HLA-DRB1/HLA-DRB5/TREM2/HLA-DQA1/LGMN/HLA-DQB2/IFI30/CTSF/AP2B1
GO:0002690	positive regulation of leukocyte chemotaxis	0.0314116	8	CCL5/CCL4/CCL3/CXCL10/CMKLR1/CXCL11/CCR6/PLA2G7
GO:0002504	antigen processing and presentation of peptide or polysaccharide antigen via MHC class II	0.0329084	9	HLA-DRB1/HLA-DRB5/TREM2/HLA-DQA1/LGMN/HLA-DQB2/IFI30/CTSF/AP2B1
GO:0019882	antigen processing and presentation	0.0329084	15	HLA-DRB1/HLA-DRB5/TREM2/HLA-A/HLA-DQA1/CTSH/FCGR1A/LGMN/HLA-DQB2/FCGR1B/IFI30/CTSF/AP2B1/CD1D/TAP1
GO:0046651	lymphocyte proliferation	0.0329084	16	CCL5/SCGB1A1/IGFBP2/ZAP70/PDCD1LG2/CD86/CD24/CORO1A/FOXJ1/CD1D/PLA2G2D/LEF1/CD6/CD3E/BCL6/IL10
GO:0048002	antigen processing and presentation of peptide antigen	0.0332819	13	HLA-DRB1/HLA-DRB5/TREM2/HLA-A/HLA-DQA1/FCGR1A/LGMN/HLA-DQB2/FCGR1B/IFI30/CTSF/AP2B1/TAP1
GO:0032674	regulation of interleukin-5 production	0.0342961	4	SCGB1A1/LEF1/PDE4D/IL5RA
GO:0035850	epithelial cell differentiation involved in kidney development	0.0343016	6	BASP1/CD24/PROM1/FOXJ1/STAT1/MTSS1
GO:0032943	mononuclear cell proliferation	0.0350278	16	CCL5/SCGB1A1/IGFBP2/ZAP70/PDCD1LG2/CD86/CD24/CORO1A/FOXJ1/CD1D/PLA2G2D/LEF1/CD6/CD3E/BCL6/IL10
GO:0051346	negative regulation of hydrolase activity	0.0351807	22	APOC1/CST7/SLPI/GZMA/WFDC2/VTN/SERPINA1/PLAUR/RGS2/SORL1/SNCA/SERPINA9/EPPIN/SERPINB3/CRIM1/GPS2/WFDC10A/WFIKKN2/LEF1/WFDC6/SPRY1/LRRK2
GO:0072503	cellular divalent inorganic cation homeostasis	0.0359056	22	APOE/CCL5/TGM2/S100A8/CCL3/CCL23/MCOLN1/CD24/SNCA/CORO1A/ANXA6/CXCL10/GSTM2/TPCN1/CAPN3/LCK/CXCR3/CXCL11/PDE4D/FPR1/ATP2B4/CCR6
GO:0006874	cellular calcium ion homeostasis	0.0359056	21	APOE/CCL5/TGM2/CCL3/CCL23/MCOLN1/CD24/SNCA/CORO1A/ANXA6/CXCL10/GSTM2/TPCN1/CAPN3/LCK/CXCR3/CXCL11/PDE4D/FPR1/ATP2B4/CCR6
GO:0032633	interleukin-4 production	0.0359056	5	SCGB1A1/CD86/LEF1/CD3E/ITK
GO:0051480	regulation of cytosolic calcium ion concentration	0.0363135	17	TGM2/CCL3/MCOLN1/CD24/SNCA/CORO1A/CXCL10/GSTM2/TPCN1/CAPN3/LCK/CXCR3/CXCL11/PDE4D/FPR1/ATP2B4/CCR6
GO:0032609	interferon-gamma production	0.038383	9	SCGB1A1/CD2/PDCD1LG2/CD14/PDE4D/CD3E/ITK/PDE4B/IL10
GO:0098542	defense response to other organism	0.0385866	25	GNLY/S100A8/SLPI/PRF1/BPIFA1/CD247/SPON2/CD86/HAMP/CAMP/PLAC8/MUC5B/TSPAN32/HP/EPPIN/ISG20/CXCL10/AP2B1/GBP1/STAT1/CD160/LCK/COCH/DEFB1/IL10
GO:0050792	regulation of viral process	0.0389357	16	APOE/CCL5/CCL4/SLPI/CCL3/CD247/JUN/TSPAN32/ISG20/AP2B1/STAT1/LEF1/LCK/PC/TAP1/VPS4B
GO:2000147	positive regulation of cell motility	0.0389357	22	CCL5/SPARC/CCL4/CCL3/VTN/CTSH/JUN/ELP5/ITGA6/CORO1A/SCARB1/SERPINB3/CXCL10/CMKLR1/MMP14/LEF1/EPB41L4B/CXCL11/DEFB1/ANGPT4/CCR6/PLA2G7
GO:0002478	antigen processing and presentation of exogenous peptide antigen	0.0389357	12	HLA-DRB1/HLA-DRB5/HLA-A/HLA-DQA1/FCGR1A/LGMN/HLA-DQB2/FCGR1B/IFI30/CTSF/AP2B1/TAP1
GO:0010874	regulation of cholesterol efflux	0.0389357	4	APOE/PLTP/NR1H3/ABCA1
GO:0032634	interleukin-5 production	0.0389357	4	SCGB1A1/LEF1/PDE4D/IL5RA
GO:0072311	glomerular epithelial cell differentiation	0.0389357	4	BASP1/CD24/PROM1/FOXJ1
GO:0072001	renal system development	0.0390082	17	ARID5B/CTSH/TACSTD2/BASP1/CD24/ITGA6/ZBTB16/CA2/TP73/PROM1/FOXJ1/ID3/STAT1/EGR1/SPRY1/LRRK2/MTSS1
GO:0044058	regulation of digestive system process	0.0392116	5	SGK1/HAMP/NR1H3/KCNQ1/CRH
GO:0045861	negative regulation of proteolysis	0.040024	18	CST7/SLPI/WFDC2/VTN/SERPINA1/PLAUR/SORL1/SNCA/SERPINA9/EPPIN/SERPINB3/CRIM1/WFDC10A/WFIKKN2/LEF1/WFDC6/LRRK2/IL10
GO:1901317	regulation of flagellated sperm motility	0.0419402	3	EPPIN/DEFB1/CCR6
GO:0008277	regulation of G-protein coupled receptor protein signaling pathway	0.0472778	10	CCL5/RGS1/MGLL/NMT1/RGS2/SNCA/PLEK/PDE6G/LRRK2/ATP2B4
GO:0022600	digestive system process	0.0478695	8	SGK1/HAMP/NR1H3/SCARB1/MUC4/KCNQ1/CRH/AQP5

## Sheet: Cluster_1_Monocytes
ID	Description	p.adjust	Count	geneID
GO:0070486	leukocyte aggregation	2.02936e-20	64	HLA-DRB1/CORO1A/SCGB1A1/LILRB2/ZBTB16/HLA-DRB5/VNN1/CD74/AIF1/HLA-DQA1/HLA-E/CCL5/JAML/PTPRC/HLA-DPB1/CD55/IRF1/FYN/HLA-DPA1/TNFSF13B/WAS/BCL3/CD86/PRELID1/LILRB1/CD1C/HLA-DRA/CD300A/PSMB10/CD4/HLA-DQB1/ITGAL/HLA-DQA2/RAC2/CD3D/CLEC4E/CD244/CCND3/FOXP1/APBB1IP/CD1D/RARA/PAG1/HES1/BCL11B/HLA-DQB2/CD7/NRARP/CD3G/CD3E/CSK/RASAL3/CD247/HSH2D/PAK1/TIGIT/CD2/LCK/PREX1/CCL19/IL15/CLEC4D/S100A8/IDO1
GO:0042110	T cell activation	2.02936e-20	63	HLA-DRB1/CORO1A/SCGB1A1/LILRB2/ZBTB16/HLA-DRB5/VNN1/CD74/AIF1/HLA-DQA1/HLA-E/CCL5/JAML/PTPRC/HLA-DPB1/CD55/IRF1/FYN/HLA-DPA1/TNFSF13B/WAS/BCL3/CD86/PRELID1/LILRB1/CD1C/HLA-DRA/CD300A/PSMB10/CD4/HLA-DQB1/ITGAL/HLA-DQA2/RAC2/CD3D/CLEC4E/CD244/CCND3/FOXP1/APBB1IP/CD1D/RARA/PAG1/HES1/BCL11B/HLA-DQB2/CD7/NRARP/CD3G/CD3E/CSK/RASAL3/CD247/HSH2D/PAK1/TIGIT/CD2/LCK/PREX1/CCL19/IL15/CLEC4D/IDO1
GO:0070489	T cell aggregation	2.02936e-20	63	HLA-DRB1/CORO1A/SCGB1A1/LILRB2/ZBTB16/HLA-DRB5/VNN1/CD74/AIF1/HLA-DQA1/HLA-E/CCL5/JAML/PTPRC/HLA-DPB1/CD55/IRF1/FYN/HLA-DPA1/TNFSF13B/WAS/BCL3/CD86/PRELID1/LILRB1/CD1C/HLA-DRA/CD300A/PSMB10/CD4/HLA-DQB1/ITGAL/HLA-DQA2/RAC2/CD3D/CLEC4E/CD244/CCND3/FOXP1/APBB1IP/CD1D/RARA/PAG1/HES1/BCL11B/HLA-DQB2/CD7/NRARP/CD3G/CD3E/CSK/RASAL3/CD247/HSH2D/PAK1/TIGIT/CD2/LCK/PREX1/CCL19/IL15/CLEC4D/IDO1
GO:0071593	lymphocyte aggregation	2.02936e-20	63	HLA-DRB1/CORO1A/SCGB1A1/LILRB2/ZBTB16/HLA-DRB5/VNN1/CD74/AIF1/HLA-DQA1/HLA-E/CCL5/JAML/PTPRC/HLA-DPB1/CD55/IRF1/FYN/HLA-DPA1/TNFSF13B/WAS/BCL3/CD86/PRELID1/LILRB1/CD1C/HLA-DRA/CD300A/PSMB10/CD4/HLA-DQB1/ITGAL/HLA-DQA2/RAC2/CD3D/CLEC4E/CD244/CCND3/FOXP1/APBB1IP/CD1D/RARA/PAG1/HES1/BCL11B/HLA-DQB2/CD7/NRARP/CD3G/CD3E/CSK/RASAL3/CD247/HSH2D/PAK1/TIGIT/CD2/LCK/PREX1/CCL19/IL15/CLEC4D/IDO1
GO:0007159	leukocyte cell-cell adhesion	3.2916e-19	64	HLA-DRB1/CORO1A/SCGB1A1/LILRB2/ZBTB16/HLA-DRB5/VNN1/CD74/AIF1/HLA-DQA1/HLA-E/CCL5/JAML/PTPRC/HLA-DPB1/CD55/IRF1/FYN/HLA-DPA1/TNFSF13B/WAS/BCL3/CD86/PRELID1/LILRB1/CD1C/HLA-DRA/CD300A/PSMB10/CD4/HLA-DQB1/ITGAL/HLA-DQA2/RAC2/CD3D/CLEC4E/CD244/CCND3/FOXP1/APBB1IP/CD1D/RARA/PAG1/HES1/BCL11B/HLA-DQB2/CD7/NRARP/CD3G/CD3E/CSK/RASAL3/CD247/HSH2D/PAK1/TIGIT/CD2/LCK/PREX1/CCL19/IL15/CLEC4D/S100A8/IDO1
GO:0002694	regulation of leukocyte activation	1.61999e-18	61	LST1/HLA-DRB1/CORO1A/SCGB1A1/LILRB2/ZBTB16/HLA-DRB5/VNN1/CD74/AIF1/HLA-DQA1/HLA-E/CCL5/PTPRC/HLA-DPB1/MEF2C/CD55/TSPAN32/IRF1/FYN/HLA-DPA1/TNFSF13B/CD86/PRELID1/LILRB1/FGR/HLA-DRA/CD300A/CD4/HLA-DQB1/HLA-DQA2/RAC2/CD3D/CD244/TBC1D10C/PGLYRP2/PRAM1/CD1D/RARA/PAG1/INPP5D/HES1/MNDA/PKN1/HLA-DQB2/NRARP/CD3G/IL27RA/CD3E/CSK/RASAL3/CD247/MUC5B/PAK1/TIGIT/CD2/LCK/NFAM1/CCL19/IL15/IDO1
GO:0051249	regulation of lymphocyte activation	1.82445e-18	57	LST1/HLA-DRB1/CORO1A/SCGB1A1/LILRB2/ZBTB16/HLA-DRB5/VNN1/CD74/AIF1/HLA-DQA1/HLA-E/CCL5/PTPRC/HLA-DPB1/MEF2C/CD55/IRF1/FYN/HLA-DPA1/TNFSF13B/CD86/PRELID1/LILRB1/HLA-DRA/CD300A/CD4/HLA-DQB1/HLA-DQA2/RAC2/CD3D/CD244/TBC1D10C/PGLYRP2/CD1D/RARA/PAG1/INPP5D/HES1/MNDA/PKN1/HLA-DQB2/NRARP/CD3G/IL27RA/CD3E/CSK/RASAL3/CD247/PAK1/TIGIT/CD2/LCK/NFAM1/CCL19/IL15/IDO1
GO:0050865	regulation of cell activation	2.01079e-18	63	LST1/HLA-DRB1/CORO1A/SCGB1A1/LILRB2/ZBTB16/HLA-DRB5/VNN1/CD74/AIF1/HLA-DQA1/HLA-E/CCL5/PTPRC/HLA-DPB1/MEF2C/CD55/TSPAN32/IRF1/FYN/HLA-DPA1/TNFSF13B/CD86/PRELID1/LILRB1/FGR/PLEK/HLA-DRA/CD300A/CD4/HLA-DQB1/HLA-DQA2/RAC2/CD3D/CD244/TBC1D10C/PGLYRP2/PRAM1/CD1D/RARA/PAG1/INPP5D/HES1/MNDA/PKN1/HLA-DQB2/NRARP/CD3G/IL27RA/CD3E/CSK/RASAL3/CD247/MUC5B/PAK1/TIGIT/CD2/LCK/NFAM1/CCL19/IL15/JAK2/IDO1
GO:0002768	immune response-regulating cell surface receptor signaling pathway	2.73133e-18	54	FCN1/ICAM3/HLA-DRB1/LILRB2/FOS/HLA-DRB5/PSMB9/CALM2/HLA-DQA1/FPR1/PRKCB/PTPRC/HLA-DPB1/CD79B/MEF2C/PSME2/FYN/HLA-DPA1/WAS/THEMIS2/LILRB1/FGR/ICAM2/HLA-DRA/CD300A/PSMB10/PSME1/PSMB8/CD4/HLA-DQB1/HLA-DQA2/CD3D/CLEC4E/GBP1/PTEN/FFAR2/HCK/PAG1/INPP5D/CYFIP2/WASF2/MNDA/CARD9/HLA-DQB2/CD3G/CD3E/NFATC1/CSK/CD247/CLEC4A/PAK1/LCK/NFAM1/CLEC4D
GO:0050863	regulation of T cell activation	4.59984e-18	48	HLA-DRB1/CORO1A/SCGB1A1/LILRB2/ZBTB16/HLA-DRB5/VNN1/CD74/AIF1/HLA-DQA1/HLA-E/CCL5/PTPRC/HLA-DPB1/CD55/IRF1/FYN/HLA-DPA1/TNFSF13B/CD86/PRELID1/LILRB1/HLA-DRA/CD300A/CD4/HLA-DQB1/HLA-DQA2/RAC2/CD3D/CD244/CD1D/RARA/PAG1/HES1/HLA-DQB2/NRARP/CD3G/CD3E/CSK/RASAL3/CD247/PAK1/TIGIT/CD2/LCK/CCL19/IL15/IDO1
GO:0002764	immune response-regulating signaling pathway	1.66129e-17	62	FCN1/ICAM3/HLA-DRB1/LILRB2/FOS/HLA-DRB5/PSMB9/CALM2/HLA-DQA1/FPR1/PRKCB/PTPRC/HLA-DPB1/CD79B/MEF2C/PSME2/IRF1/FYN/HLA-DPA1/WAS/THEMIS2/CD86/LILRB1/FGR/ICAM2/HLA-DRA/CD300A/PSMB10/PSME1/PSMB8/CD4/HLA-DQB1/HLA-DQA2/CD3D/BPIFB1/CLEC4E/GBP1/UNC93B1/PGLYRP2/PTEN/FFAR2/HCK/PAG1/INPP5D/CYFIP2/IRF7/SEC14L1/WASF2/MNDA/CARD9/HLA-DQB2/CD3G/CD14/CD3E/NFATC1/CSK/CD247/CLEC4A/PAK1/LCK/NFAM1/CLEC4D
GO:1903037	regulation of leukocyte cell-cell adhesion	2.97149e-17	48	HLA-DRB1/CORO1A/SCGB1A1/LILRB2/ZBTB16/HLA-DRB5/VNN1/CD74/AIF1/HLA-DQA1/HLA-E/CCL5/PTPRC/HLA-DPB1/CD55/IRF1/FYN/HLA-DPA1/TNFSF13B/CD86/PRELID1/LILRB1/HLA-DRA/CD300A/CD4/HLA-DQB1/HLA-DQA2/RAC2/CD3D/CD244/CD1D/RARA/PAG1/HES1/HLA-DQB2/NRARP/CD3G/CD3E/CSK/RASAL3/CD247/PAK1/TIGIT/CD2/LCK/CCL19/IL15/IDO1
GO:0002429	immune response-activating cell surface receptor signaling pathway	1.62364e-16	49	FCN1/ICAM3/HLA-DRB1/HLA-DRB5/PSMB9/HLA-DQA1/FPR1/PRKCB/PTPRC/HLA-DPB1/CD79B/MEF2C/PSME2/FYN/HLA-DPA1/WAS/THEMIS2/FGR/ICAM2/HLA-DRA/CD300A/PSMB10/PSME1/PSMB8/CD4/HLA-DQB1/HLA-DQA2/CD3D/CLEC4E/GBP1/PTEN/FFAR2/HCK/PAG1/INPP5D/CYFIP2/WASF2/MNDA/CARD9/HLA-DQB2/CD3G/CD3E/CSK/CD247/CLEC4A/PAK1/LCK/NFAM1/CLEC4D
GO:0022407	regulation of cell-cell adhesion	2.96847e-16	52	HLA-DRB1/CORO1A/SCGB1A1/LILRB2/ZBTB16/HLA-DRB5/VNN1/CD74/AIF1/HLA-DQA1/HLA-E/CCL5/PTPRC/HLA-DPB1/CD55/IRF1/FYN/HLA-DPA1/TNFSF13B/CD86/PRELID1/LILRB1/HLA-DRA/CD300A/CD4/ZNF703/HLA-DQB1/HLA-DQA2/RAC2/CD3D/CD244/MAPK7/ALOX15/CD1D/RARA/PAG1/HES1/HLA-DQB2/NRARP/CD3G/CD3E/CSK/RASAL3/CD247/PAK1/TIGIT/CD2/LCK/CCL19/IL15/JAK2/IDO1
GO:0050870	positive regulation of T cell activation	5.4948e-16	38	HLA-DRB1/CORO1A/LILRB2/ZBTB16/HLA-DRB5/VNN1/CD74/AIF1/HLA-DQA1/HLA-E/CCL5/PTPRC/HLA-DPB1/CD55/FYN/HLA-DPA1/TNFSF13B/CD86/LILRB1/HLA-DRA/CD4/HLA-DQB1/HLA-DQA2/CD3D/CD244/CD1D/RARA/HES1/HLA-DQB2/CD3G/CD3E/CSK/RASAL3/CD247/PAK1/LCK/CCL19/IL15
GO:0002757	immune response-activating signal transduction	8.07385e-16	57	FCN1/ICAM3/HLA-DRB1/HLA-DRB5/PSMB9/HLA-DQA1/FPR1/PRKCB/PTPRC/HLA-DPB1/CD79B/MEF2C/PSME2/IRF1/FYN/HLA-DPA1/WAS/THEMIS2/CD86/FGR/ICAM2/HLA-DRA/CD300A/PSMB10/PSME1/PSMB8/CD4/HLA-DQB1/HLA-DQA2/CD3D/BPIFB1/CLEC4E/GBP1/UNC93B1/PGLYRP2/PTEN/FFAR2/HCK/PAG1/INPP5D/CYFIP2/IRF7/SEC14L1/WASF2/MNDA/CARD9/HLA-DQB2/CD3G/CD14/CD3E/CSK/CD247/CLEC4A/PAK1/LCK/NFAM1/CLEC4D
GO:1903039	positive regulation of leukocyte cell-cell adhesion	1.9145e-15	38	HLA-DRB1/CORO1A/LILRB2/ZBTB16/HLA-DRB5/VNN1/CD74/AIF1/HLA-DQA1/HLA-E/CCL5/PTPRC/HLA-DPB1/CD55/FYN/HLA-DPA1/TNFSF13B/CD86/LILRB1/HLA-DRA/CD4/HLA-DQB1/HLA-DQA2/CD3D/CD244/CD1D/RARA/HES1/HLA-DQB2/CD3G/CD3E/CSK/RASAL3/CD247/PAK1/LCK/CCL19/IL15
GO:0022409	positive regulation of cell-cell adhesion	2.23245e-14	39	HLA-DRB1/CORO1A/LILRB2/ZBTB16/HLA-DRB5/VNN1/CD74/AIF1/HLA-DQA1/HLA-E/CCL5/PTPRC/HLA-DPB1/CD55/FYN/HLA-DPA1/TNFSF13B/CD86/LILRB1/HLA-DRA/CD4/HLA-DQB1/HLA-DQA2/CD3D/CD244/ALOX15/CD1D/RARA/HES1/HLA-DQB2/CD3G/CD3E/CSK/RASAL3/CD247/PAK1/LCK/CCL19/IL15
GO:0034341	response to interferon-gamma	2.48685e-14	32	HLA-A/HLA-DRB1/HLA-C/IFITM2/HLA-DRB5/AIF1/HLA-F/HLA-DQA1/HLA-E/CCL5/HLA-DPB1/IFI30/GBP2/IRF1/HLA-DPA1/CD86/HLA-DRA/HLA-DQB1/HLA-DQA2/GBP1/IRF2/HCK/STAT1/IRF7/IRF9/GCH1/IFITM1/HLA-DQB2/OAS1/CCL19/GBP5/JAK2
GO:0050867	positive regulation of cell activation	3.99742e-14	44	HLA-DRB1/CORO1A/LILRB2/ZBTB16/HLA-DRB5/VNN1/CD74/AIF1/HLA-DQA1/HLA-E/CCL5/PTPRC/HLA-DPB1/MEF2C/CD55/FYN/HLA-DPA1/TNFSF13B/CD86/LILRB1/FGR/PLEK/HLA-DRA/CD4/HLA-DQB1/HLA-DQA2/CD3D/CD244/CD1D/RARA/INPP5D/HES1/HLA-DQB2/CD3G/CD3E/CSK/RASAL3/CD247/PAK1/CD2/LCK/CCL19/IL15/JAK2
GO:0060333	interferon-gamma-mediated signaling pathway	4.3302e-14	24	HLA-A/HLA-DRB1/HLA-C/HLA-DRB5/HLA-F/HLA-DQA1/HLA-E/HLA-DPB1/IFI30/GBP2/IRF1/HLA-DPA1/HLA-DRA/HLA-DQB1/HLA-DQA2/GBP1/IRF2/HCK/STAT1/IRF7/IRF9/HLA-DQB2/OAS1/JAK2
GO:0002696	positive regulation of leukocyte activation	3.32465e-13	42	HLA-DRB1/CORO1A/LILRB2/ZBTB16/HLA-DRB5/VNN1/CD74/AIF1/HLA-DQA1/HLA-E/CCL5/PTPRC/HLA-DPB1/MEF2C/CD55/FYN/HLA-DPA1/TNFSF13B/CD86/LILRB1/FGR/HLA-DRA/CD4/HLA-DQB1/HLA-DQA2/CD3D/CD244/CD1D/RARA/INPP5D/HES1/HLA-DQB2/CD3G/CD3E/CSK/RASAL3/CD247/PAK1/CD2/LCK/CCL19/IL15
GO:0050851	antigen receptor-mediated signaling pathway	3.87117e-13	36	HLA-DRB1/HLA-DRB5/PSMB9/HLA-DQA1/PRKCB/PTPRC/HLA-DPB1/CD79B/MEF2C/PSME2/FYN/HLA-DPA1/WAS/THEMIS2/HLA-DRA/CD300A/PSMB10/PSME1/PSMB8/CD4/HLA-DQB1/HLA-DQA2/CD3D/GBP1/PTEN/PAG1/INPP5D/MNDA/HLA-DQB2/CD3G/CD3E/CSK/CD247/PAK1/LCK/NFAM1
GO:0051251	positive regulation of lymphocyte activation	4.43829e-13	40	HLA-DRB1/CORO1A/LILRB2/ZBTB16/HLA-DRB5/VNN1/CD74/AIF1/HLA-DQA1/HLA-E/CCL5/PTPRC/HLA-DPB1/MEF2C/CD55/FYN/HLA-DPA1/TNFSF13B/CD86/LILRB1/HLA-DRA/CD4/HLA-DQB1/HLA-DQA2/CD3D/CD244/CD1D/RARA/INPP5D/HES1/HLA-DQB2/CD3G/CD3E/CSK/RASAL3/CD247/PAK1/LCK/CCL19/IL15
GO:0009615	response to virus	4.70704e-13	42	APOBEC3A/CXCR4/AP1S2/ISG20/IFITM2/MX2/CCL5/PTPRC/MEF2C/TSPAN32/IRF1/FYN/BCL3/CD86/LILRB1/FGR/DDX21/CD4/DDIT4/LYST/GBP1/PMAIP1/UNC93B1/EEF1G/HCK/APOBEC3G/STAT1/IRF7/IRF9/SEC14L1/CARD9/IFITM1/PRF1/APOBEC3C/CD247/CXCL9/LCK/OAS1/APOBEC3B/CCL19/IL15/SPON2
GO:0050852	T cell receptor signaling pathway	5.92087e-13	31	HLA-DRB1/HLA-DRB5/PSMB9/HLA-DQA1/PTPRC/HLA-DPB1/PSME2/FYN/HLA-DPA1/WAS/THEMIS2/HLA-DRA/CD300A/PSMB10/PSME1/PSMB8/CD4/HLA-DQB1/HLA-DQA2/CD3D/GBP1/PTEN/PAG1/INPP5D/HLA-DQB2/CD3G/CD3E/CSK/CD247/PAK1/LCK
GO:0098542	defense response to other organism	9.11969e-13	53	APOBEC3A/GNLY/CFP/COTL1/AP1S2/ISG20/IFITM2/HLA-E/MX2/PTPRC/TSPAN32/LYZ/S100A12/IRF1/FYN/BCL3/SLPI/CD86/LILRB1/FGR/CD4/DDIT4/LYST/CLEC4E/GBP1/PMAIP1/UNC93B1/PGLYRP2/FOXP1/HCK/APOBEC3G/GSDMD/STAT1/IRF7/IRF9/SEC14L1/NLRP1/BPIFA1/CARD9/IFITM1/PRF1/IL27RA/APOBEC3C/CD247/MUC5B/CXCL9/LCK/OAS1/APOBEC3B/IL15/SPON2/CLEC4D/S100A8
GO:0071346	cellular response to interferon-gamma	1.13311e-12	28	HLA-A/HLA-DRB1/HLA-C/HLA-DRB5/AIF1/HLA-F/HLA-DQA1/HLA-E/CCL5/HLA-DPB1/IFI30/GBP2/IRF1/HLA-DPA1/HLA-DRA/HLA-DQB1/HLA-DQA2/GBP1/IRF2/HCK/STAT1/IRF7/IRF9/HLA-DQB2/OAS1/CCL19/GBP5/JAK2
GO:0002250	adaptive immune response	4.29071e-12	45	LILRB2/POU2F2/CD74/HLA-E/PRKCB/PTPRC/CD48/CD79B/MEF2C/LILRB3/CD55/LILRA2/IRF1/LILRA1/FYN/TNFSF13B/WAS/BCL3/CD86/LILRB1/CD1C/CD4/HLA-DQB1/CD244/ALOX15/UNC93B1/CD1E/TAP1/PAG1/INPP5D/CD1B/IRF7/ADGRE1/PKN1/TAP2/CD7/SLAMF7/IL27RA/CSK/CLEC4A/LILRA4/CCL19/CLEC4D/JAK2/SH2D1B
GO:0045785	positive regulation of cell adhesion	5.05511e-12	45	HLA-DRB1/CORO1A/LILRB2/ZBTB16/HLA-DRB5/VNN1/CD74/AIF1/HLA-DQA1/HLA-E/CCL5/PTPRC/HLA-DPB1/CD55/FYN/HLA-DPA1/TNFSF13B/CD86/LILRB1/HLA-DRA/CD4/HLA-DQB1/HLA-DQA2/CD3D/CD244/ALOX15/APBB1IP/CD1D/RARA/HES1/DOCK5/HLA-DQB2/CD3G/CD3E/CSK/RASAL3/CD247/PAK1/LCK/PREX1/CCL19/IL15/JAK2/SPOCK2/TGM2
GO:0031295	T cell costimulation	8.41176e-12	21	HLA-DRB1/HLA-DRB5/HLA-DQA1/HLA-DPB1/FYN/HLA-DPA1/TNFSF13B/CD86/HLA-DRA/CD4/HLA-DQB1/HLA-DQA2/CD3D/HLA-DQB2/CD3G/CD3E/CSK/CD247/PAK1/LCK/CCL19
GO:0050670	regulation of lymphocyte proliferation	8.97509e-12	31	LST1/CORO1A/SCGB1A1/LILRB2/CD74/AIF1/HLA-E/CCL5/PTPRC/HLA-DPB1/MEF2C/CD55/IRF1/HLA-DPA1/TNFSF13B/CD86/LILRB1/CD300A/CD4/RAC2/CD244/CD1D/INPP5D/HES1/MNDA/PKN1/CD3E/RASAL3/CCL19/IL15/IDO1
GO:0032944	regulation of mononuclear cell proliferation	1.00842e-11	31	LST1/CORO1A/SCGB1A1/LILRB2/CD74/AIF1/HLA-E/CCL5/PTPRC/HLA-DPB1/MEF2C/CD55/IRF1/HLA-DPA1/TNFSF13B/CD86/LILRB1/CD300A/CD4/RAC2/CD244/CD1D/INPP5D/HES1/MNDA/PKN1/CD3E/RASAL3/CCL19/IL15/IDO1
GO:0031294	lymphocyte costimulation	1.00842e-11	21	HLA-DRB1/HLA-DRB5/HLA-DQA1/HLA-DPB1/FYN/HLA-DPA1/TNFSF13B/CD86/HLA-DRA/CD4/HLA-DQB1/HLA-DQA2/CD3D/HLA-DQB2/CD3G/CD3E/CSK/CD247/PAK1/LCK/CCL19
GO:0051607	defense response to virus	1.30294e-11	34	APOBEC3A/AP1S2/ISG20/IFITM2/MX2/PTPRC/TSPAN32/IRF1/FYN/CD86/LILRB1/CD4/DDIT4/LYST/GBP1/PMAIP1/UNC93B1/HCK/APOBEC3G/STAT1/IRF7/IRF9/SEC14L1/CARD9/IFITM1/PRF1/APOBEC3C/CD247/CXCL9/LCK/OAS1/APOBEC3B/IL15/SPON2
GO:0070663	regulation of leukocyte proliferation	3.46514e-11	31	LST1/CORO1A/SCGB1A1/LILRB2/CD74/AIF1/HLA-E/CCL5/PTPRC/HLA-DPB1/MEF2C/CD55/IRF1/HLA-DPA1/TNFSF13B/CD86/LILRB1/CD300A/CD4/RAC2/CD244/CD1D/INPP5D/HES1/MNDA/PKN1/CD3E/RASAL3/CCL19/IL15/IDO1
GO:0046651	lymphocyte proliferation	1.48815e-10	34	LST1/CORO1A/SCGB1A1/LILRB2/CD74/AIF1/HLA-E/CCL5/PTPRC/HLA-DPB1/MEF2C/CD55/IRF1/FYN/HLA-DPA1/TNFSF13B/CD86/LILRB1/CD300A/PSMB10/CD4/RAC2/CD244/CCND3/CD1D/INPP5D/HES1/MNDA/PKN1/CD3E/RASAL3/CCL19/IL15/IDO1
GO:0019884	antigen processing and presentation of exogenous antigen	1.6589e-10	28	HLA-A/HLA-DRB1/AP1S2/HLA-C/HLA-DRB5/PSMB9/CD74/HLA-F/HLA-DQA1/HLA-E/HLA-DPB1/PSME2/IFI30/HLA-DPA1/CD1C/HLA-DRA/PSMB10/PSME1/PSMB8/HLA-DQB1/HLA-DQA2/NCF1/CD1E/TAP1/CD1D/CD1B/TAP2/HLA-DQB2
GO:0032943	mononuclear cell proliferation	1.78407e-10	34	LST1/CORO1A/SCGB1A1/LILRB2/CD74/AIF1/HLA-E/CCL5/PTPRC/HLA-DPB1/MEF2C/CD55/IRF1/FYN/HLA-DPA1/TNFSF13B/CD86/LILRB1/CD300A/PSMB10/CD4/RAC2/CD244/CCND3/CD1D/INPP5D/HES1/MNDA/PKN1/CD3E/RASAL3/CCL19/IL15/IDO1
GO:0019882	antigen processing and presentation	2.27724e-10	32	HLA-A/HLA-DRB1/AP1S2/HLA-C/LILRB2/HLA-DRB5/PSMB9/CD74/HLA-F/HLA-DQA1/HLA-E/HLA-DPB1/PSME2/IFI30/HLA-DPA1/WAS/CD1C/HLA-DRA/PSMB10/PSME1/PSMB8/HLA-DQB1/HLA-DQA2/NCF1/CD1E/TAP1/CD1D/CD1B/TAP2/HLA-DQB2/TAPBPL/CCL19
GO:0042098	T cell proliferation	5.23098e-10	27	CORO1A/SCGB1A1/LILRB2/AIF1/HLA-E/CCL5/PTPRC/HLA-DPB1/CD55/IRF1/FYN/HLA-DPA1/TNFSF13B/CD86/LILRB1/PSMB10/CD4/RAC2/CD244/CCND3/CD1D/HES1/CD3E/RASAL3/CCL19/IL15/IDO1
GO:0070661	leukocyte proliferation	8.8583e-10	34	LST1/CORO1A/SCGB1A1/LILRB2/CD74/AIF1/HLA-E/CCL5/PTPRC/HLA-DPB1/MEF2C/CD55/IRF1/FYN/HLA-DPA1/TNFSF13B/CD86/LILRB1/CD300A/PSMB10/CD4/RAC2/CD244/CCND3/CD1D/INPP5D/HES1/MNDA/PKN1/CD3E/RASAL3/CCL19/IL15/IDO1
GO:0042129	regulation of T cell proliferation	2.77751e-09	24	CORO1A/SCGB1A1/LILRB2/AIF1/HLA-E/CCL5/PTPRC/HLA-DPB1/CD55/IRF1/HLA-DPA1/TNFSF13B/CD86/LILRB1/CD4/RAC2/CD244/CD1D/HES1/CD3E/RASAL3/CCL19/IL15/IDO1
GO:0001819	positive regulation of cytokine production	6.00824e-09	40	FCN1/LILRB2/CD74/HLA-E/LTB/HLA-DPB1/IRF1/HLA-DPA1/BCL3/CD86/FGR/GPSM3/CD4/TNFRSF8/CLEC4E/CD244/SULF2/FFAR2/RARA/AKIRIN2/GSDMD/FFAR3/IRF7/SEC14L1/NLRP1/CARD9/ALOX15B/IL27RA/CD14/CD3E/TIGIT/CD2/NFAM1/CCL19/IL15/GBP5/SPON2/JAK2/CLEC9A/IDO1
GO:0042102	positive regulation of T cell proliferation	1.33667e-08	19	CORO1A/LILRB2/AIF1/HLA-E/CCL5/PTPRC/HLA-DPB1/CD55/HLA-DPA1/TNFSF13B/CD86/CD4/CD244/CD1D/HES1/CD3E/RASAL3/CCL19/IL15
GO:0002521	leukocyte differentiation	1.33667e-08	44	JUNB/LILRB2/FOS/ZBTB16/POU2F2/VNN1/CD74/TESC/HCLS1/PTPRC/CD79B/MEF2C/LILRB3/IRF1/BCL3/CD86/PRELID1/LILRB1/CD4/CD3D/CLEC4E/PGLYRP2/FOXP1/CD1D/RARA/INPP5D/IRF7/CBFA2T3/RRAS/CMTM7/BCL11B/ADGRG3/NRARP/CD3E/LYL1/CD2/LCK/NOTCH2/PREX1/NFAM1/CCL19/IL15/CLEC4D/CD101
GO:0031349	positive regulation of defense response	2.70577e-08	40	FCN1/ICAM3/SLC25A6/PSMB9/OSM/HLA-E/CCL5/MEF2C/PSME2/S100A12/IRF1/FYN/CD86/GPSM3/ICAM2/PSMB10/PSME1/PSMB8/BPIFB1/CLEC4E/UNC93B1/PGLYRP2/FFAR2/CD1D/HCK/FFAR3/IRF7/SEC14L1/CARD9/CD14/CLEC4A/PAK1/IL15/GBP5/CLEC4D/JAK2/TGM2/SH2D1B/S100A8/IDO1
GO:0050671	positive regulation of lymphocyte proliferation	5.43946e-08	21	CORO1A/LILRB2/CD74/AIF1/HLA-E/CCL5/PTPRC/HLA-DPB1/MEF2C/CD55/HLA-DPA1/TNFSF13B/CD86/CD4/CD244/CD1D/HES1/CD3E/RASAL3/CCL19/IL15
GO:0002478	antigen processing and presentation of exogenous peptide antigen	5.54635e-08	24	HLA-A/HLA-DRB1/AP1S2/HLA-C/HLA-DRB5/PSMB9/CD74/HLA-F/HLA-DQA1/HLA-E/HLA-DPB1/PSME2/IFI30/HLA-DPA1/HLA-DRA/PSMB10/PSME1/PSMB8/HLA-DQB1/HLA-DQA2/NCF1/TAP1/TAP2/HLA-DQB2
GO:0060337	type I interferon signaling pathway	5.80712e-08	17	HLA-A/ISG20/HLA-C/IFITM2/HLA-F/HLA-E/MX2/GBP2/IRF1/PSMB8/IFI35/IRF2/STAT1/IRF7/IRF9/IFITM1/OAS1
GO:0071357	cellular response to type I interferon	5.80712e-08	17	HLA-A/ISG20/HLA-C/IFITM2/HLA-F/HLA-E/MX2/GBP2/IRF1/PSMB8/IFI35/IRF2/STAT1/IRF7/IRF9/IFITM1/OAS1
GO:0032946	positive regulation of mononuclear cell proliferation	5.85222e-08	21	CORO1A/LILRB2/CD74/AIF1/HLA-E/CCL5/PTPRC/HLA-DPB1/MEF2C/CD55/HLA-DPA1/TNFSF13B/CD86/CD4/CD244/CD1D/HES1/CD3E/RASAL3/CCL19/IL15
GO:0048002	antigen processing and presentation of peptide antigen	8.0422e-08	25	HLA-A/HLA-DRB1/AP1S2/HLA-C/HLA-DRB5/PSMB9/CD74/HLA-F/HLA-DQA1/HLA-E/HLA-DPB1/PSME2/IFI30/HLA-DPA1/HLA-DRA/PSMB10/PSME1/PSMB8/HLA-DQB1/HLA-DQA2/NCF1/TAP1/TAP2/HLA-DQB2/TAPBPL
GO:0034340	response to type I interferon	1.22164e-07	17	HLA-A/ISG20/HLA-C/IFITM2/HLA-F/HLA-E/MX2/GBP2/IRF1/PSMB8/IFI35/IRF2/STAT1/IRF7/IRF9/IFITM1/OAS1
GO:0070665	positive regulation of leukocyte proliferation	1.34258e-07	21	CORO1A/LILRB2/CD74/AIF1/HLA-E/CCL5/PTPRC/HLA-DPB1/MEF2C/CD55/HLA-DPA1/TNFSF13B/CD86/CD4/CD244/CD1D/HES1/CD3E/RASAL3/CCL19/IL15
GO:0030098	lymphocyte differentiation	1.6284e-07	33	LILRB2/ZBTB16/POU2F2/VNN1/CD74/PTPRC/CD79B/IRF1/BCL3/CD86/PRELID1/CD4/CD3D/CLEC4E/PGLYRP2/FOXP1/CD1D/RARA/INPP5D/CMTM7/BCL11B/ADGRG3/NRARP/CD3E/LYL1/CD2/LCK/NOTCH2/PREX1/NFAM1/CCL19/IL15/CLEC4D
GO:0002697	regulation of immune effector process	8.177e-07	32	CFP/AP1S2/CD74/HLA-E/PTPRC/CD55/TSPAN32/FYN/WAS/CD86/LILRB1/FGR/CD300A/CD4/RAC2/CD244/PGLYRP2/FFAR2/PRAM1/HCK/RARA/APOBEC3G/FFAR3/SEC14L1/PKN1/IL27RA/CD247/LCK/CCL19/IL15/SPON2/SH2D1B
GO:0050900	leukocyte migration	8.9933e-07	35	CXCR4/CORO1A/SELL/CD74/AIF1/CCL5/JAML/FPR1/CD48/S100A12/FYN/CSF3R/GPSM3/CD300A/ITGAL/LYST/RAC2/ADGRE2/CD244/CX3CR1/FFAR2/PECAM1/HCK/INPP5D/SELPLG/IL16/CXCL9/CAMK1D/CD2/LCK/PREX1/CCL19/CXCR3/CXCL11/S100A8
GO:0006909	phagocytosis	1.55289e-06	27	FCN1/ICAM3/CORO1A/AIF1/FYN/WAS/BIN2/FGR/CD300A/ITGAL/CEACAM4/ALOX15/PTEN/PECAM1/HCK/RARA/CYFIP2/WASF2/CD3G/CD14/CSK/CD247/PAK1/CAMK1D/SPON2/TMEM175/TGM2
GO:0045088	regulation of innate immune response	4.16134e-06	33	FCN1/ICAM3/PSMB9/HLA-E/CCL5/PSME2/IRF1/FYN/CD86/LILRB1/FGR/ICAM2/PSMB10/PSME1/PSMB8/BPIFB1/CLEC4E/UNC93B1/PGLYRP2/FFAR2/CD1D/HCK/STAT1/IRF7/SEC14L1/CARD9/CD14/CLEC4A/PAK1/GBP5/CLEC4D/JAK2/SH2D1B
GO:0030217	T cell differentiation	6.00468e-06	24	LILRB2/ZBTB16/VNN1/CD74/PTPRC/IRF1/BCL3/CD86/PRELID1/CD4/CD3D/CLEC4E/FOXP1/CD1D/RARA/BCL11B/NRARP/CD3E/CD2/LCK/PREX1/CCL19/IL15/CLEC4D
GO:0045089	positive regulation of innate immune response	6.30551e-06	29	FCN1/ICAM3/PSMB9/HLA-E/CCL5/PSME2/IRF1/FYN/CD86/ICAM2/PSMB10/PSME1/PSMB8/BPIFB1/CLEC4E/UNC93B1/PGLYRP2/FFAR2/CD1D/HCK/IRF7/SEC14L1/CARD9/CD14/CLEC4A/PAK1/GBP5/CLEC4D/SH2D1B
GO:0060326	cell chemotaxis	6.7481e-06	26	CXCR4/CORO1A/CD74/AIF1/CCL5/JAML/FPR1/S100A12/BIN2/CSF3R/GPSM3/HBEGF/LYST/RAC2/ADGRE2/CX3CR1/FFAR2/NR4A1/IL16/CXCL9/CAMK1D/PREX1/CCL19/CXCR3/CXCL11/S100A8
GO:0002683	negative regulation of immune system process	9.22193e-06	33	LST1/SCGB1A1/LILRB2/ZBTB16/CD74/HLA-E/PTPRC/LILRB3/CD55/TSPAN32/IRF1/CD86/LILRB1/CD300A/BPIFB1/GBP1/ALOX15/TBC1D10C/PGLYRP2/RARA/PAG1/INPP5D/HES1/SEC14L1/MNDA/PKN1/TAPBPL/NRARP/IL27RA/CD14/TIGIT/HIST1H4C/IDO1
GO:0030595	leukocyte chemotaxis	1.02102e-05	22	CXCR4/CORO1A/CD74/AIF1/CCL5/JAML/S100A12/CSF3R/GPSM3/LYST/RAC2/ADGRE2/CX3CR1/FFAR2/IL16/CXCL9/CAMK1D/PREX1/CCL19/CXCR3/CXCL11/S100A8
GO:0002475	antigen processing and presentation via MHC class Ib	1.25124e-05	7	HLA-E/CD1C/CD1E/TAP1/CD1D/CD1B/TAP2
GO:0046631	alpha-beta T cell activation	4.19575e-05	16	ZBTB16/HLA-E/CD55/IRF1/BCL3/CD86/LILRB1/CD300A/CD244/FOXP1/RARA/BCL11B/CD3E/RASAL3/CCL19/IL15
GO:0050792	regulation of viral process	5.80488e-05	25	FCN1/APOBEC3A/AP1S2/ISG20/IFITM2/CCL5/TSPAN32/FYN/SLPI/CHD1/LILRB1/CD4/TAP1/HCK/APOBEC3G/STAT1/SEC14L1/IFITM1/TAP2/APOBEC3C/SRPK2/CD247/LCK/OAS1/IL15
GO:0051250	negative regulation of lymphocyte activation	5.87929e-05	16	LST1/SCGB1A1/LILRB2/CD74/IRF1/LILRB1/CD300A/TBC1D10C/PGLYRP2/PAG1/INPP5D/MNDA/PKN1/NRARP/TIGIT/IDO1
GO:0002758	innate immune response-activating signal transduction	7.46594e-05	24	FCN1/ICAM3/PSMB9/PSME2/IRF1/FYN/CD86/ICAM2/PSMB10/PSME1/PSMB8/BPIFB1/CLEC4E/UNC93B1/PGLYRP2/FFAR2/HCK/IRF7/SEC14L1/CARD9/CD14/CLEC4A/PAK1/CLEC4D
GO:0043903	regulation of symbiosis; encompassing mutualism through parasitism	7.88771e-05	26	FCN1/APOBEC3A/AP1S2/ISG20/IFITM2/CCL5/TSPAN32/FYN/SLPI/CHD1/LILRB1/CD4/TAP1/HCK/APOBEC3G/STAT1/SEC14L1/BPIFA1/IFITM1/TAP2/APOBEC3C/SRPK2/CD247/LCK/OAS1/IL15
GO:0002474	antigen processing and presentation of peptide antigen via MHC class I	8.68463e-05	14	HLA-A/HLA-C/PSMB9/HLA-F/HLA-E/PSME2/IFI30/PSMB10/PSME1/PSMB8/NCF1/TAP1/TAP2/TAPBPL
GO:2000106	regulation of leukocyte apoptotic process	9.23503e-05	13	CD74/CCL5/HCLS1/MEF2C/PRELID1/LILRB1/PTEN/FOXP1/IRF7/CD3G/HSH2D/CCL19/IDO1
GO:0002695	negative regulation of leukocyte activation	0.000105608	17	LST1/SCGB1A1/LILRB2/CD74/TSPAN32/IRF1/LILRB1/CD300A/TBC1D10C/PGLYRP2/PAG1/INPP5D/MNDA/PKN1/NRARP/TIGIT/IDO1
GO:0002220	innate immune response activating cell surface receptor signaling pathway	0.000105608	15	FCN1/ICAM3/PSMB9/PSME2/FYN/ICAM2/PSMB10/PSME1/PSMB8/CLEC4E/FFAR2/CARD9/CLEC4A/PAK1/CLEC4D
GO:0002218	activation of innate immune response	0.00011484	24	FCN1/ICAM3/PSMB9/PSME2/IRF1/FYN/CD86/ICAM2/PSMB10/PSME1/PSMB8/BPIFB1/CLEC4E/UNC93B1/PGLYRP2/FFAR2/HCK/IRF7/SEC14L1/CARD9/CD14/CLEC4A/PAK1/CLEC4D
GO:0046634	regulation of alpha-beta T cell activation	0.000119816	12	ZBTB16/HLA-E/CD55/IRF1/CD86/LILRB1/CD300A/CD244/RARA/CD3E/RASAL3/CCL19
GO:0002366	leukocyte activation involved in immune response	0.000125149	22	CORO1A/BCL3/CD86/LILRB1/FGR/CD1C/CD300A/ITGAL/RAC2/CLEC4E/CD244/CX3CR1/PGLYRP2/PRAM1/FOXP1/APBB1IP/RARA/IL27RA/NOTCH2/CCL19/CLEC4D/SH2D1B
GO:1902105	regulation of leukocyte differentiation	0.000126951	23	LILRB2/FOS/ZBTB16/VNN1/CD74/TESC/HCLS1/LILRB3/IRF1/CD86/PRELID1/LILRB1/PGLYRP2/FOXP1/RARA/INPP5D/IRF7/NRARP/CD2/NFAM1/CCL19/IL15/CD101
GO:0002263	cell activation involved in immune response	0.000142337	22	CORO1A/BCL3/CD86/LILRB1/FGR/CD1C/CD300A/ITGAL/RAC2/CLEC4E/CD244/CX3CR1/PGLYRP2/PRAM1/FOXP1/APBB1IP/RARA/IL27RA/NOTCH2/CCL19/CLEC4D/SH2D1B
GO:0071887	leukocyte apoptotic process	0.000168574	14	CD74/CCL5/HCLS1/MEF2C/PRELID1/LILRB1/PTEN/FOXP1/IRF7/PKN1/CD3G/HSH2D/CCL19/IDO1
GO:0045071	negative regulation of viral genome replication	0.000174517	10	APOBEC3A/ISG20/IFITM2/CCL5/SLPI/APOBEC3G/IFITM1/APOBEC3C/SRPK2/OAS1
GO:0002577	regulation of antigen processing and presentation	0.000215565	7	LILRB2/CD74/WAS/TAP1/TAP2/TAPBPL/CCL19
GO:0002237	response to molecule of bacterial origin	0.000228743	27	JUNB/SCGB1A1/LILRB2/FOS/TNFRSF1B/CCL5/MEF2C/CD55/SLPI/CD86/LILRB1/TNFRSF8/CX3CR1/FOXP1/HCK/RARA/AKIRIN2/JUND/CARD9/GCH1/CD14/CXCL9/SPON2/JAK2/CXCL11/S100A8/IDO1
GO:1903706	regulation of hemopoiesis	0.000254664	27	LILRB2/FOS/ZBTB16/VNN1/CD74/TESC/HCLS1/MEF2C/LILRB3/IRF1/CSF3R/CD86/PRELID1/LILRB1/PGLYRP2/FOXP1/RARA/INPP5D/HES1/IRF7/NRARP/CD2/NFAM1/CCL19/IL15/HIST1H4C/CD101
GO:0032496	response to lipopolysaccharide	0.000305703	26	JUNB/SCGB1A1/LILRB2/FOS/TNFRSF1B/CCL5/MEF2C/CD55/SLPI/CD86/LILRB1/TNFRSF8/CX3CR1/FOXP1/HCK/RARA/AKIRIN2/JUND/GCH1/CD14/CXCL9/SPON2/JAK2/CXCL11/S100A8/IDO1
GO:0046633	alpha-beta T cell proliferation	0.000394053	7	HLA-E/CD55/IRF1/CD244/CD3E/RASAL3/IL15
GO:0042590	antigen processing and presentation of exogenous peptide antigen via MHC class I	0.000423604	11	HLA-A/HLA-C/PSMB9/HLA-F/HLA-E/PSME2/IFI30/PSMB10/PSME1/PSMB8/NCF1
GO:0050866	negative regulation of cell activation	0.000457227	17	LST1/SCGB1A1/LILRB2/CD74/TSPAN32/IRF1/LILRB1/CD300A/TBC1D10C/PGLYRP2/PAG1/INPP5D/MNDA/PKN1/NRARP/TIGIT/IDO1
GO:2000107	negative regulation of leukocyte apoptotic process	0.00048034	9	CD74/CCL5/HCLS1/LILRB1/FOXP1/IRF7/HSH2D/CCL19/IDO1
GO:0050663	cytokine secretion	0.0011297	17	FCN1/S100A12/LILRB1/FGR/CLEC4E/GBP1/CD244/FFAR2/FOXP1/GSDMD/NLRP1/ALOX15B/CD14/CD2/CCL19/GBP5/CLEC9A
GO:0008630	intrinsic apoptotic signaling pathway in response to DNA damage	0.00116889	13	CD74/TNFRSF1B/CRIP1/BCL3/DDIT4/ZNF385A/PMAIP1/SNAI1/NACC2/CDKN2D/RAD9A/CIDEB/SKIL
GO:0043900	regulation of multi-organism process	0.0012501	28	FCN1/APOBEC3A/AP1S2/ISG20/IFITM2/CCL5/CD55/TSPAN32/FYN/SLPI/CHD1/LILRB1/CD4/TAP1/FOXP1/HCK/APOBEC3G/STAT1/SEC14L1/BPIFA1/IFITM1/TAP2/APOBEC3C/SRPK2/CD247/LCK/OAS1/IL15
GO:0048525	negative regulation of viral process	0.00127233	13	FCN1/APOBEC3A/ISG20/IFITM2/CCL5/SLPI/APOBEC3G/STAT1/SEC14L1/IFITM1/APOBEC3C/SRPK2/OAS1
GO:0042742	defense response to bacterium	0.00130832	22	GNLY/CFP/HLA-E/LYZ/S100A12/BCL3/SLPI/FGR/CD4/LYST/CLEC4E/PGLYRP2/FOXP1/GSDMD/NLRP1/BPIFA1/CARD9/IL27RA/MUC5B/SPON2/CLEC4D/S100A8
GO:0046640	regulation of alpha-beta T cell proliferation	0.00134626	6	HLA-E/CD55/IRF1/CD244/CD3E/RASAL3
GO:0002479	antigen processing and presentation of exogenous peptide antigen via MHC class I; TAP-dependent	0.00150319	10	HLA-A/HLA-C/PSMB9/HLA-F/HLA-E/PSME2/PSMB10/PSME1/PSMB8/NCF1
GO:0002223	stimulatory C-type lectin receptor signaling pathway	0.00150319	13	ICAM3/PSMB9/PSME2/FYN/ICAM2/PSMB10/PSME1/PSMB8/CLEC4E/CARD9/CLEC4A/PAK1/CLEC4D
GO:0046635	positive regulation of alpha-beta T cell activation	0.00152605	9	ZBTB16/HLA-E/CD55/CD86/CD244/RARA/CD3E/RASAL3/CCL19
GO:0002285	lymphocyte activation involved in immune response	0.00156758	16	CORO1A/BCL3/CD86/LILRB1/CD1C/ITGAL/CLEC4E/CD244/PGLYRP2/FOXP1/APBB1IP/RARA/IL27RA/NOTCH2/CCL19/CLEC4D
GO:1903555	regulation of tumor necrosis factor superfamily cytokine production	0.00161542	13	HLA-E/BCL3/CD86/LILRB1/TNFRSF8/FOXP1/RARA/CARD9/CD14/CD2/CCL19/SPON2/JAK2
GO:0019835	cytolysis	0.00162751	7	LYZ/GZMB/GZMH/LILRB1/GZMA/GSDMD/PRF1
GO:0002274	myeloid leukocyte activation	0.00162751	16	CD74/AIF1/CCL5/TSPAN32/S100A12/CD86/FGR/CD300A/RAC2/CD244/CX3CR1/PRAM1/FOXP1/MUC5B/CD2/PREX1
GO:0045619	regulation of lymphocyte differentiation	0.00162751	15	LILRB2/ZBTB16/VNN1/CD74/IRF1/CD86/PRELID1/PGLYRP2/RARA/INPP5D/NRARP/CD2/NFAM1/CCL19/IL15
GO:0032649	regulation of interferon-gamma production	0.00162751	12	SCGB1A1/HLA-DPB1/HLA-DPA1/BCL3/LILRB1/CD244/PGLYRP2/RARA/IL27RA/CD14/CD3E/CD2
GO:0019886	antigen processing and presentation of exogenous peptide antigen via MHC class II	0.00179941	12	HLA-DRB1/AP1S2/HLA-DRB5/CD74/HLA-DQA1/HLA-DPB1/IFI30/HLA-DPA1/HLA-DRA/HLA-DQB1/HLA-DQA2/HLA-DQB2
GO:0038093	Fc receptor signaling pathway	0.00213735	19	FOS/PSMB9/CALM2/PSME2/FYN/WAS/FGR/PSMB10/PSME1/PSMB8/CLEC4E/HCK/CYFIP2/WASF2/CD3G/NFATC1/CD247/PAK1/CLEC4D
GO:0002819	regulation of adaptive immune response	0.00215175	14	HLA-E/PTPRC/CD48/MEF2C/IRF1/TNFSF13B/WAS/LILRB1/CD4/ALOX15/IRF7/PKN1/IL27RA/CCL19
GO:0050715	positive regulation of cytokine secretion	0.00215175	12	FCN1/FGR/CLEC4E/CD244/FFAR2/GSDMD/NLRP1/ALOX15B/CD14/CD2/CCL19/CLEC9A
GO:0019883	antigen processing and presentation of endogenous antigen	0.00215175	5	CD74/HLA-E/TAP1/CD1D/TAP2
GO:0071706	tumor necrosis factor superfamily cytokine production	0.00218324	13	HLA-E/BCL3/CD86/LILRB1/TNFRSF8/FOXP1/RARA/CARD9/CD14/CD2/CCL19/SPON2/JAK2
GO:0050707	regulation of cytokine secretion	0.0025105	15	FCN1/LILRB1/FGR/CLEC4E/GBP1/CD244/FFAR2/FOXP1/GSDMD/NLRP1/ALOX15B/CD14/CD2/CCL19/CLEC9A
GO:0002495	antigen processing and presentation of peptide antigen via MHC class II	0.00257892	12	HLA-DRB1/AP1S2/HLA-DRB5/CD74/HLA-DQA1/HLA-DPB1/IFI30/HLA-DPA1/HLA-DRA/HLA-DQB1/HLA-DQA2/HLA-DQB2
GO:0007162	negative regulation of cell adhesion	0.0025977	19	SCGB1A1/LILRB2/CD74/PTPRC/IRF1/LILRB1/FXYD5/CD300A/ZNF703/GBP1/MAPK7/PTEN/TACSTD2/PAG1/NRARP/TIGIT/JAK2/PLXNB2/IDO1
GO:0050688	regulation of defense response to virus	0.00262572	11	AP1S2/TSPAN32/FYN/LILRB1/CD4/HCK/APOBEC3G/SEC14L1/CD247/LCK/IL15
GO:0002504	antigen processing and presentation of peptide or polysaccharide antigen via MHC class II	0.0027826	12	HLA-DRB1/AP1S2/HLA-DRB5/CD74/HLA-DQA1/HLA-DPB1/IFI30/HLA-DPA1/HLA-DRA/HLA-DQB1/HLA-DQA2/HLA-DQB2
GO:1903901	negative regulation of viral life cycle	0.00322615	11	FCN1/APOBEC3A/ISG20/IFITM2/CCL5/SLPI/APOBEC3G/IFITM1/APOBEC3C/SRPK2/OAS1
GO:1902229	regulation of intrinsic apoptotic signaling pathway in response to DNA damage	0.00339096	7	CD74/ZNF385A/SNAI1/NACC2/CDKN2D/RAD9A/SKIL
GO:0032609	interferon-gamma production	0.00365474	12	SCGB1A1/HLA-DPB1/HLA-DPA1/BCL3/LILRB1/CD244/PGLYRP2/RARA/IL27RA/CD14/CD3E/CD2
GO:0042113	B cell activation	0.00395836	20	POU2F2/CD74/PRKCB/PTPRC/CD79B/MEF2C/TNFSF13B/BCL3/CD86/CD300A/TBC1D10C/INPP5D/MNDA/CMTM7/PKN1/ADGRG3/IL27RA/LYL1/NOTCH2/NFAM1
GO:0032945	negative regulation of mononuclear cell proliferation	0.00401419	9	LST1/SCGB1A1/LILRB2/LILRB1/CD300A/INPP5D/MNDA/PKN1/IDO1
GO:0050672	negative regulation of lymphocyte proliferation	0.00401419	9	LST1/SCGB1A1/LILRB2/LILRB1/CD300A/INPP5D/MNDA/PKN1/IDO1
GO:1903557	positive regulation of tumor necrosis factor superfamily cytokine production	0.00401419	9	HLA-E/CD86/TNFRSF8/CARD9/CD14/CD2/CCL19/SPON2/JAK2
GO:0050727	regulation of inflammatory response	0.00405578	23	CFP/SCGB1A1/OSM/TNFRSF1B/CCL5/CD55/S100A12/GPSM3/CASP4/MAPK7/CX3CR1/PGLYRP2/FFAR2/FOXP1/HCK/FFAR3/NLRP1/IL15/GBP5/JAK2/TGM2/S100A8/IDO1
GO:0032680	regulation of tumor necrosis factor production	0.00421586	12	HLA-E/BCL3/LILRB1/TNFRSF8/FOXP1/RARA/CARD9/CD14/CD2/CCL19/SPON2/JAK2
GO:0032640	tumor necrosis factor production	0.0050384	12	HLA-E/BCL3/LILRB1/TNFRSF8/FOXP1/RARA/CARD9/CD14/CD2/CCL19/SPON2/JAK2
GO:0002286	T cell activation involved in immune response	0.0050384	11	BCL3/CD86/LILRB1/CD1C/ITGAL/CLEC4E/FOXP1/APBB1IP/RARA/CCL19/CLEC4D
GO:0097530	granulocyte migration	0.00595322	12	CD74/CCL5/JAML/S100A12/CSF3R/CD300A/RAC2/ADGRE2/CAMK1D/PREX1/CCL19/S100A8
GO:0070664	negative regulation of leukocyte proliferation	0.00637285	9	LST1/SCGB1A1/LILRB2/LILRB1/CD300A/INPP5D/MNDA/PKN1/IDO1
GO:0002664	regulation of T cell tolerance induction	0.00637285	4	LILRB2/CD86/CD3E/IDO1
GO:0046641	positive regulation of alpha-beta T cell proliferation	0.00692994	5	HLA-E/CD55/CD244/CD3E/RASAL3
GO:0022408	negative regulation of cell-cell adhesion	0.00744621	13	SCGB1A1/LILRB2/CD74/IRF1/LILRB1/CD300A/ZNF703/MAPK7/PAG1/NRARP/TIGIT/JAK2/IDO1
GO:0050690	regulation of defense response to virus by virus	0.00754435	6	AP1S2/FYN/CD4/HCK/CD247/LCK
GO:0045069	regulation of viral genome replication	0.00772013	10	APOBEC3A/ISG20/IFITM2/CCL5/SLPI/APOBEC3G/IFITM1/APOBEC3C/SRPK2/OAS1
GO:1902107	positive regulation of leukocyte differentiation	0.00787923	13	LILRB2/FOS/ZBTB16/VNN1/CD74/TESC/HCLS1/CD86/RARA/INPP5D/CCL19/IL15/CD101
GO:0045580	regulation of T cell differentiation	0.00790231	12	LILRB2/ZBTB16/VNN1/CD74/IRF1/CD86/PRELID1/RARA/NRARP/CD2/CCL19/IL15
GO:0030099	myeloid cell differentiation	0.00790231	24	JUNB/FOS/ZBTB16/TESC/HCLS1/MEF2C/CDKN1C/LILRB3/CSF3R/CD86/LILRB1/ZNF385A/FOXP1/RARA/INPP5D/IRF7/CBFA2T3/WASF2/NBEAL2/CCL19/JAK2/HIST1H4C/KLF2/CD101
GO:0045730	respiratory burst	0.00885653	6	CD55/INSR/NCF1/RAC2/HCK/CAMK1D
GO:0097193	intrinsic apoptotic signaling pathway	0.00885653	21	LRRK2/VNN1/CD74/TNFRSF1B/CRIP1/BCL3/NDUFA13/DDIT4/ZNF385A/CASP4/PMAIP1/MAPK7/SNAI1/NACC2/CDKN2D/RAD9A/LCK/CIDEB/JAK2/S100A8/SKIL
GO:0038094	Fc-gamma receptor signaling pathway	0.00886705	11	FYN/WAS/FGR/CLEC4E/HCK/CYFIP2/WASF2/CD3G/CD247/PAK1/CLEC4D
GO:0030888	regulation of B cell proliferation	0.00886705	8	CD74/PTPRC/MEF2C/TNFSF13B/CD300A/INPP5D/MNDA/PKN1
GO:0002517	T cell tolerance induction	0.00886705	4	LILRB2/CD86/CD3E/IDO1
GO:0046133	pyrimidine ribonucleoside catabolic process	0.00886705	4	APOBEC3A/CDA/APOBEC3G/APOBEC3C
GO:0071621	granulocyte chemotaxis	0.00955071	11	CD74/CCL5/JAML/S100A12/CSF3R/RAC2/ADGRE2/CAMK1D/PREX1/CCL19/S100A8
GO:0030593	neutrophil chemotaxis	0.00963349	10	CD74/CCL5/JAML/S100A12/CSF3R/RAC2/CAMK1D/PREX1/CCL19/S100A8
GO:0050868	negative regulation of T cell activation	0.00963349	10	SCGB1A1/LILRB2/CD74/IRF1/LILRB1/CD300A/PAG1/NRARP/TIGIT/IDO1
GO:0070228	regulation of lymphocyte apoptotic process	0.0097056	8	CD74/CCL5/PRELID1/PTEN/FOXP1/CD3G/HSH2D/IDO1
GO:2001242	regulation of intrinsic apoptotic signaling pathway	0.0097056	14	LRRK2/VNN1/CD74/NDUFA13/ZNF385A/PMAIP1/MAPK7/SNAI1/NACC2/CDKN2D/RAD9A/LCK/S100A8/SKIL
GO:0002831	regulation of response to biotic stimulus	0.0097056	13	AP1S2/CD55/TSPAN32/FYN/LILRB1/CD4/FOXP1/HCK/APOBEC3G/SEC14L1/CD247/LCK/IL15
GO:0070227	lymphocyte apoptotic process	0.00992739	9	CD74/CCL5/PRELID1/PTEN/FOXP1/PKN1/CD3G/HSH2D/IDO1
GO:0019058	viral life cycle	0.0101602	29	RPL36A/FCN1/APOBEC3A/CXCR4/RPL34/RPL41/RPS10/ISG20/RPS29/IFITM2/RPL17/CCL5/EIF3L/CD55/SLPI/CD86/CHD1/CD4/TAP1/APOBEC3G/IFITM1/SELPLG/TAP2/CDHR3/ATG16L2/NUP210/APOBEC3C/SRPK2/OAS1
GO:0045058	T cell selection	0.0105083	7	CD74/CD4/CD3D/CD1D/BCL11B/CD3E/IL15
GO:0050729	positive regulation of inflammatory response	0.0106768	12	OSM/CCL5/S100A12/GPSM3/FFAR2/FFAR3/IL15/GBP5/JAK2/TGM2/S100A8/IDO1
GO:0032103	positive regulation of response to external stimulus	0.0110496	20	CD74/AIF1/OSM/CCL5/S100A12/GPSM3/RAC2/FFAR2/FFAR3/IL16/CXCL9/CAMK1D/CCL19/IL15/GBP5/JAK2/TGM2/CXCL11/S100A8/IDO1
GO:0043901	negative regulation of multi-organism process	0.0114431	14	FCN1/APOBEC3A/ISG20/IFITM2/CCL5/SLPI/APOBEC3G/STAT1/SEC14L1/BPIFA1/IFITM1/APOBEC3C/SRPK2/OAS1
GO:2000484	positive regulation of interleukin-8 secretion	0.0118751	4	FCN1/CD244/FFAR2/CD2
GO:0097529	myeloid leukocyte migration	0.0120841	14	CD74/AIF1/CCL5/JAML/S100A12/CSF3R/CD300A/RAC2/ADGRE2/CX3CR1/CAMK1D/PREX1/CCL19/S100A8
GO:0002443	leukocyte mediated immunity	0.0130007	22	CORO1A/POU2F2/CD74/HLA-E/PTPRC/CD55/WAS/GZMB/BCL3/LILRB1/FGR/CD300A/HLA-DQB1/LYST/RAC2/PRAM1/INPP5D/IRF7/SLAMF7/IL27RA/SPON2/SH2D1B
GO:2001233	regulation of apoptotic signaling pathway	0.0130007	25	LRRK2/VNN1/CD74/OSM/FYN/GZMB/PRELID1/NDUFA13/ZNF385A/PMAIP1/MAPK7/CX3CR1/PTEN/SNAI1/STK4/CTH/NACC2/CDKN2D/RAD9A/TRADD/LCK/CIDEB/JAK2/S100A8/SKIL
GO:0010950	positive regulation of endopeptidase activity	0.0130007	13	PSME2/PRELID1/NDUFA13/PSME1/PMAIP1/AKIRIN2/CYFIP2/NLRP1/TRADD/LCK/CIDEB/JAK2/S100A8
GO:0032760	positive regulation of tumor necrosis factor production	0.0130007	8	HLA-E/TNFRSF8/CARD9/CD14/CD2/CCL19/SPON2/JAK2
GO:0002699	positive regulation of immune effector process	0.0142759	14	CD74/HLA-E/CD86/LILRB1/FGR/CD300A/RAC2/CD244/FFAR2/RARA/FFAR3/CCL19/SPON2/SH2D1B
GO:0038083	peptidyl-tyrosine autophosphorylation	0.0151349	7	FYN/FGR/INSR/HCK/CSK/LCK/JAK2
GO:1990266	neutrophil migration	0.0151604	10	CD74/CCL5/JAML/S100A12/CSF3R/RAC2/CAMK1D/PREX1/CCL19/S100A8
GO:0002544	chronic inflammatory response	0.0151604	5	VNN1/CCL5/CX3CR1/S100A8/IDO1
GO:0042092	type 2 immune response	0.0154509	6	CD74/BCL3/CD86/RARA/IL27RA/IDO1
GO:0030889	negative regulation of B cell proliferation	0.0156069	4	CD300A/INPP5D/MNDA/PKN1
GO:0002440	production of molecular mediator of immune response	0.0156585	14	POU2F2/CD74/HLA-E/PTPRC/CD55/TNFSF13B/LILRB1/HLA-DQB1/CD244/FFAR2/FFAR3/PKN1/IL27RA/SPON2
GO:1903038	negative regulation of leukocyte cell-cell adhesion	0.0161087	10	SCGB1A1/LILRB2/CD74/IRF1/LILRB1/CD300A/PAG1/NRARP/TIGIT/IDO1
GO:0009620	response to fungus	0.0166369	7	GNLY/COTL1/S100A12/CD86/CARD9/SPON2/S100A8
GO:0019079	viral genome replication	0.0172305	11	APOBEC3A/ISG20/IFITM2/CCL5/SLPI/APOBEC3G/IFITM1/ATG16L2/APOBEC3C/SRPK2/OAS1
GO:0006968	cellular defense response	0.0172839	8	LSP1/GNLY/LILRB2/NCF1/CX3CR1/MNDA/PRF1/CXCL9
GO:0001783	B cell apoptotic process	0.0179791	5	CD74/PTEN/FOXP1/PKN1/HSH2D
GO:0042089	cytokine biosynthetic process	0.0183251	11	LTB/IRF1/BCL3/CD86/LILRB1/CD4/TNFRSF8/INPP5D/IRF7/CARD9/CD3E
GO:0051701	interaction with host	0.0193059	14	FCN1/CXCR4/SLC25A6/IFITM2/CD55/CD86/INSR/CD4/TAP1/RXRA/IFITM1/SELPLG/TAP2/CDHR3
GO:0032196	transposition	0.0200803	4	APOBEC3A/APOBEC3G/APOBEC3C/APOBEC3B
GO:0035589	G-protein coupled purinergic nucleotide receptor signaling pathway	0.0200803	4	P2RY13/P2RY2/P2RY14/P2RY8
GO:0032729	positive regulation of interferon-gamma production	0.0207962	8	HLA-DPB1/HLA-DPA1/BCL3/CD244/IL27RA/CD14/CD3E/CD2
GO:0042107	cytokine metabolic process	0.0207962	11	LTB/IRF1/BCL3/CD86/LILRB1/CD4/TNFRSF8/INPP5D/IRF7/CARD9/CD3E
GO:0035456	response to interferon-beta	0.021241	5	IFITM2/IRF1/NDUFA13/STAT1/IFITM1
GO:0052548	regulation of endopeptidase activity	0.0222431	24	CST3/SERPINA1/PSMB9/CARD16/PSME2/SLPI/PRELID1/NDUFA13/PSME1/PSMB8/SERPINB1/PMAIP1/AKIRIN2/CYFIP2/NLRP1/CST7/CDKN2D/TRADD/LCK/CIDEB/JAK2/WFDC6/SPOCK2/S100A8
GO:0002690	positive regulation of leukocyte chemotaxis	0.0226371	9	CD74/AIF1/CCL5/GPSM3/RAC2/CXCL9/CAMK1D/CCL19/CXCL11
GO:0032655	regulation of interleukin-12 production	0.0227792	7	LTB/IRF1/LILRB1/FOXP1/TIGIT/CCL19/IDO1
GO:0045621	positive regulation of lymphocyte differentiation	0.024547	9	LILRB2/ZBTB16/VNN1/CD74/CD86/RARA/INPP5D/CCL19/IL15
GO:0050853	B cell receptor signaling pathway	0.0247791	8	PRKCB/PTPRC/CD79B/MEF2C/CD300A/MNDA/LCK/NFAM1
GO:0002573	myeloid leukocyte differentiation	0.0248476	15	JUNB/FOS/TESC/HCLS1/MEF2C/LILRB3/CD86/LILRB1/FOXP1/RARA/INPP5D/IRF7/CBFA2T3/CCL19/CD101
GO:0002467	germinal center formation	0.0248476	4	MEF2C/TNFSF13B/BCL3/PKN1
GO:0002579	positive regulation of antigen processing and presentation	0.0248476	4	CD74/TAP1/TAP2/CCL19
GO:0002830	positive regulation of type 2 immune response	0.0248476	4	CD74/CD86/RARA/IDO1
GO:0072160	nephron tubule epithelial cell differentiation	0.0248476	4	MEF2C/MTSS1/STAT1/PROM1
GO:0042035	regulation of cytokine biosynthetic process	0.0257581	10	LTB/IRF1/BCL3/CD86/LILRB1/CD4/TNFRSF8/INPP5D/CARD9/CD3E
GO:0010952	positive regulation of peptidase activity	0.0273183	13	PSME2/PRELID1/NDUFA13/PSME1/PMAIP1/AKIRIN2/CYFIP2/NLRP1/TRADD/LCK/CIDEB/JAK2/S100A8
GO:0032615	interleukin-12 production	0.0275064	7	LTB/IRF1/LILRB1/FOXP1/TIGIT/CCL19/IDO1
GO:0050714	positive regulation of protein secretion	0.0277047	16	FCN1/HLA-E/TRH/FGR/CLEC4E/CD244/FFAR2/GSDMD/NLRP1/ALOX15B/CD14/CD2/CCL19/JAK2/RPH3AL/CLEC9A
GO:0071900	regulation of protein serine/threonine kinase activity	0.0280191	28	CXCR4/LRRK2/CALM2/CD74/FPR1/CDKN1C/S100A12/INSR/DUSP2/CD300A/MAPK7/CCND3/PTEN/STK4/MAP3K3/PKN1/CDKN2D/MAP4K1/CNPPD1/CSK/PAK1/CCL19/JAK2/CAMK1/AVPI1/PDCD4/CCND1/NRG1
GO:0002431	Fc receptor mediated stimulatory signaling pathway	0.0293962	10	FYN/WAS/FGR/HCK/CYFIP2/WASF2/CD3G/CSK/CD247/PAK1
GO:0002643	regulation of tolerance induction	0.030813	4	LILRB2/CD86/CD3E/IDO1
GO:0030852	regulation of granulocyte differentiation	0.030813	4	TESC/HCLS1/RARA/INPP5D
GO:0050857	positive regulation of antigen receptor-mediated signaling pathway	0.030813	4	PRKCB/PTPRC/LCK/NFAM1
GO:0072593	reactive oxygen species metabolic process	0.0315458	17	HBB/HBA2/LRRK2/AIF1/HBA1/INSR/NDUFA13/PRDX2/NCF1/DDIT4/RAC2/PMAIP1/GCH1/PRCP/PREX1/JAK2/KLF2
GO:0002828	regulation of type 2 immune response	0.0331349	5	CD74/CD86/RARA/IL27RA/IDO1
GO:0032673	regulation of interleukin-4 production	0.0331349	5	SCGB1A1/HLA-E/CD86/RARA/CD3E
GO:0045055	regulated exocytosis	0.0375377	19	CORO1A/SERPINA1/SYTL1/LRRK2/CALM2/CFD/TUBA4A/FGR/PLEK/CD300A/STX11/RAC2/RPH3A/PRAM1/PECAM1/HCK/RAP1B/SYT17/CTSW
GO:0036037	CD8-positive; alpha-beta T cell activation	0.0379182	4	HLA-E/IRF1/LILRB1/CD244
GO:0071498	cellular response to fluid shear stress	0.0379182	4	MEF2C/MTSS1/MAPK7/KLF2
GO:1902043	positive regulation of extrinsic apoptotic signaling pathway via death domain receptors	0.0379182	4	PMAIP1/PTEN/STK4/SKIL
GO:0010922	positive regulation of phosphatase activity	0.0379434	5	CALM2/MEF2C/PLEK/CD300A/JAK2
GO:0050869	negative regulation of B cell activation	0.0379434	5	CD300A/TBC1D10C/INPP5D/MNDA/PKN1
GO:0070229	negative regulation of lymphocyte apoptotic process	0.0379434	5	CD74/CCL5/FOXP1/HSH2D/IDO1
GO:0050854	regulation of antigen receptor-mediated signaling pathway	0.0396801	6	PRKCB/PTPRC/CD300A/GBP1/LCK/NFAM1
GO:1903708	positive regulation of hemopoiesis	0.0397871	13	LILRB2/FOS/ZBTB16/VNN1/CD74/TESC/HCLS1/CD86/RARA/INPP5D/CCL19/IL15/CD101
GO:0052547	regulation of peptidase activity	0.0431134	24	CST3/SERPINA1/PSMB9/CARD16/PSME2/SLPI/PRELID1/NDUFA13/PSME1/PSMB8/SERPINB1/PMAIP1/AKIRIN2/CYFIP2/NLRP1/CST7/CDKN2D/TRADD/LCK/CIDEB/JAK2/WFDC6/SPOCK2/S100A8
GO:0002292	T cell differentiation involved in immune response	0.0433417	7	BCL3/CD86/CLEC4E/FOXP1/RARA/CCL19/CLEC4D
GO:0050864	regulation of B cell activation	0.0433962	11	CD74/PTPRC/MEF2C/TNFSF13B/CD300A/TBC1D10C/INPP5D/MNDA/PKN1/IL27RA/NFAM1
GO:0002449	lymphocyte mediated immunity	0.0439195	17	CORO1A/POU2F2/CD74/HLA-E/PTPRC/CD55/WAS/GZMB/BCL3/LILRB1/HLA-DQB1/LYST/INPP5D/IRF7/SLAMF7/IL27RA/SH2D1B
GO:0002460	adaptive immune response based on somatic recombination of immune receptors built from immunoglobulin superfamily domains	0.0439195	17	POU2F2/CD74/HLA-E/PTPRC/MEF2C/CD55/TNFSF13B/WAS/BCL3/LILRB1/CD4/HLA-DQB1/INPP5D/IRF7/PKN1/IL27RA/CCL19
GO:0002902	regulation of B cell apoptotic process	0.0448785	4	CD74/PTEN/FOXP1/HSH2D
GO:2000482	regulation of interleukin-8 secretion	0.0448785	4	FCN1/CD244/FFAR2/CD2
GO:0002228	natural killer cell mediated immunity	0.0467178	7	CORO1A/HLA-E/GZMB/LILRB1/LYST/SLAMF7/SH2D1B
GO:2000146	negative regulation of cell motility	0.0477688	16	AIF1/WAS/EVL/CD300A/SRGAP1/SRGAP2/CX3CR1/PTEN/TACSTD2/SRGAP2C/RRAS/IFITM1/ALOX15B/HAS1/ARHGAP4/NRG1
GO:0045637	regulation of myeloid cell differentiation	0.0492239	14	FOS/ZBTB16/TESC/HCLS1/MEF2C/LILRB3/CSF3R/LILRB1/FOXP1/RARA/INPP5D/IRF7/HIST1H4C/CD101

## Sheet: Cluster2_Cytotoxic T cells
ID	Description	p.adjust	Count	geneID
GO:0022407	regulation of cell-cell adhesion	2.28271e-05	17	SCGB1A1/RGCC/CCR7/CD3D/CD3E/CORO1A/CD74/CCL5/MYADM/CD3G/HLA-DRB1/LAT/ZBTB16/NR4A3/LEF1/SIRPG/SMAD7
GO:0050865	regulation of cell activation	6.27068e-05	18	SCGB1A1/CCR7/CD3D/CD3E/CORO1A/CD74/CD27/CCL5/CD3G/HLA-DRB1/LAT/ZBTB16/NR4A3/TBC1D10C/SIRPG/IL27RA/APOE/FLT3LG
GO:0000302	response to reactive oxygen species	6.27068e-05	12	SCGB1A1/HBB/CCR7/JUN/HBA2/UCP2/PLK3/KDM6B/NR4A3/HBA1/SESN3/APOE
GO:0002694	regulation of leukocyte activation	6.27068e-05	17	SCGB1A1/CCR7/CD3D/CD3E/CORO1A/CD74/CD27/CCL5/CD3G/HLA-DRB1/LAT/ZBTB16/NR4A3/TBC1D10C/SIRPG/IL27RA/FLT3LG
GO:0051249	regulation of lymphocyte activation	6.27068e-05	16	SCGB1A1/CCR7/CD3D/CD3E/CORO1A/CD74/CD27/CCL5/CD3G/HLA-DRB1/LAT/ZBTB16/TBC1D10C/SIRPG/IL27RA/FLT3LG
GO:0022409	positive regulation of cell-cell adhesion	0.000219165	12	CCR7/CD3D/CD3E/CORO1A/CD74/CCL5/CD3G/HLA-DRB1/ZBTB16/NR4A3/SIRPG/SMAD7
GO:0002696	positive regulation of leukocyte activation	0.000305813	13	CCR7/CD3D/CD3E/CORO1A/CD74/CD27/CCL5/CD3G/HLA-DRB1/ZBTB16/NR4A3/SIRPG/FLT3LG
GO:1903037	regulation of leukocyte cell-cell adhesion	0.000305813	13	SCGB1A1/CCR7/CD3D/CD3E/CORO1A/CD74/CCL5/CD3G/HLA-DRB1/LAT/ZBTB16/NR4A3/SIRPG
GO:1903039	positive regulation of leukocyte cell-cell adhesion	0.000305813	11	CCR7/CD3D/CD3E/CORO1A/CD74/CCL5/CD3G/HLA-DRB1/ZBTB16/NR4A3/SIRPG
GO:0050867	positive regulation of cell activation	0.000322316	13	CCR7/CD3D/CD3E/CORO1A/CD74/CD27/CCL5/CD3G/HLA-DRB1/ZBTB16/NR4A3/SIRPG/FLT3LG
GO:0045785	positive regulation of cell adhesion	0.000408384	14	CCR7/CD3D/CD3E/CORO1A/CD74/CCL5/MYADM/CD3G/HLA-DRB1/ZBTB16/NR4A3/SIRPG/SMAD7/AGR2
GO:0006979	response to oxidative stress	0.000437772	14	SCGB1A1/HBB/CCR7/JUN/HBA2/NR4A2/UCP2/PLK3/KDM6B/NR4A3/HBA1/SESN3/RGS14/APOE
GO:0051251	positive regulation of lymphocyte activation	0.000458727	12	CCR7/CD3D/CD3E/CORO1A/CD74/CD27/CCL5/CD3G/HLA-DRB1/ZBTB16/SIRPG/FLT3LG
GO:0070486	leukocyte aggregation	0.000529743	15	SCGB1A1/CCR7/CD3D/CD3E/CORO1A/CD74/CCL5/CD3G/HLA-DRB1/LAT/ZBTB16/NR4A3/LEF1/SIRPG/PSMB10
GO:0050863	regulation of T cell activation	0.000638816	12	SCGB1A1/CCR7/CD3D/CD3E/CORO1A/CD74/CCL5/CD3G/HLA-DRB1/LAT/ZBTB16/SIRPG
GO:0050870	positive regulation of T cell activation	0.000888286	10	CCR7/CD3D/CD3E/CORO1A/CD74/CCL5/CD3G/HLA-DRB1/ZBTB16/SIRPG
GO:0007159	leukocyte cell-cell adhesion	0.00101151	15	SCGB1A1/CCR7/CD3D/CD3E/CORO1A/CD74/CCL5/CD3G/HLA-DRB1/LAT/ZBTB16/NR4A3/LEF1/SIRPG/PSMB10
GO:0042110	T cell activation	0.00146864	14	SCGB1A1/CCR7/CD3D/CD3E/CORO1A/CD74/CCL5/CD3G/HLA-DRB1/LAT/ZBTB16/LEF1/SIRPG/PSMB10
GO:0070489	T cell aggregation	0.00146864	14	SCGB1A1/CCR7/CD3D/CD3E/CORO1A/CD74/CCL5/CD3G/HLA-DRB1/LAT/ZBTB16/LEF1/SIRPG/PSMB10
GO:0071593	lymphocyte aggregation	0.00146864	14	SCGB1A1/CCR7/CD3D/CD3E/CORO1A/CD74/CCL5/CD3G/HLA-DRB1/LAT/ZBTB16/LEF1/SIRPG/PSMB10
GO:0045061	thymic T cell selection	0.00202098	4	CCR7/CD3D/CD3E/CD74
GO:0009636	response to toxic substance	0.00422792	9	HBB/HBA2/CCL5/GSTK1/KDM6B/GSTA1/HBA1/EPHX2/APOE
GO:2000106	regulation of leukocyte apoptotic process	0.00442218	6	CCR7/CD74/CD27/CCL5/CD3G/NR4A3
GO:0045060	negative thymic T cell selection	0.00765534	3	CCR7/CD3E/CD74
GO:0010035	response to inorganic substance	0.00765534	13	SCGB1A1/HBB/JUNB/CRIP1/CCR7/FOSB/JUN/HBA2/UCP2/JUND/KDM6B/NR4A3/HBA1
GO:0098869	cellular oxidant detoxification	0.00765534	6	HBB/HBA2/GSTK1/GSTA1/HBA1/APOE
GO:1990748	cellular detoxification	0.00834496	6	HBB/HBA2/GSTK1/GSTA1/HBA1/APOE
GO:0043383	negative T cell selection	0.0091116	3	CCR7/CD3E/CD74
GO:0098754	detoxification	0.0098663	6	HBB/HBA2/GSTK1/GSTA1/HBA1/APOE
GO:0071887	leukocyte apoptotic process	0.0107018	6	CCR7/CD74/CD27/CCL5/CD3G/NR4A3
GO:0002768	immune response-regulating cell surface receptor signaling pathway	0.0130704	11	ACTB/CCR7/CD3D/JUN/CD3E/ICAM3/CD3G/HLA-DRB1/LAT/NR4A3/PSMB10
GO:0015671	oxygen transport	0.0161979	3	HBB/HBA2/HBA1
GO:0002274	myeloid leukocyte activation	0.017014	7	JUN/CD74/CCL5/LAT/CLU/NR4A3/FLT3LG
GO:0070661	leukocyte proliferation	0.0202786	9	SCGB1A1/CD3E/CORO1A/CD74/CCL5/CLU/LEF1/FLT3LG/PSMB10
GO:0002429	immune response-activating cell surface receptor signaling pathway	0.0234478	10	ACTB/CCR7/CD3D/CD3E/ICAM3/CD3G/HLA-DRB1/LAT/NR4A3/PSMB10
GO:0045058	T cell selection	0.0237258	4	CCR7/CD3D/CD3E/CD74
GO:0042542	response to hydrogen peroxide	0.0255757	6	HBB/JUN/HBA2/KDM6B/NR4A3/HBA1
GO:0050852	T cell receptor signaling pathway	0.0255757	7	CCR7/CD3D/CD3E/CD3G/HLA-DRB1/LAT/PSMB10
GO:0015701	bicarbonate transport	0.0255757	4	HBB/HBA2/HBA1/BEST1
GO:2000107	negative regulation of leukocyte apoptotic process	0.0255757	4	CCR7/CD74/CD27/CCL5
GO:0031295	T cell costimulation	0.0256668	5	CCR7/CD3D/CD3E/CD3G/HLA-DRB1
GO:0015669	gas transport	0.0256668	3	HBB/HBA2/HBA1
GO:0031294	lymphocyte costimulation	0.0261709	5	CCR7/CD3D/CD3E/CD3G/HLA-DRB1
GO:1902107	positive regulation of leukocyte differentiation	0.0300429	6	JUN/CD74/CD27/ZBTB16/LEF1/FLT3LG
GO:1903901	negative regulation of viral life cycle	0.0312972	5	JUN/SLPI/CCL5/IFITM1/APOBEC3C
GO:0019083	viral transcription	0.0316417	7	RPS29/RPL36/RPL36A/JUN/RPS10/CCL5/LEF1
GO:0002764	immune response-regulating signaling pathway	0.0317562	12	ACTB/CCR7/CD3D/JUN/CD3E/ICAM3/CD3G/HLA-DRB1/LAT/BPIFB1/NR4A3/PSMB10
GO:0045071	negative regulation of viral genome replication	0.0317562	4	SLPI/CCL5/IFITM1/APOBEC3C
GO:0071277	cellular response to calcium ion	0.0317562	4	JUNB/FOSB/JUN/JUND
GO:0042744	hydrogen peroxide catabolic process	0.0317562	3	HBB/HBA2/HBA1
GO:0090181	regulation of cholesterol metabolic process	0.0317562	3	LDLRAP1/EPHX2/APOE
GO:1901685	glutathione derivative metabolic process	0.0317562	3	GSTK1/GSTA1/GSTA2
GO:1901687	glutathione derivative biosynthetic process	0.0317562	3	GSTK1/GSTA1/GSTA2
GO:0060326	cell chemotaxis	0.0330211	8	CCR7/CORO1A/CD74/CCL5/CXCR3/LEF1/NR4A1/CXCR5
GO:0043921	modulation by host of viral transcription	0.0343593	3	JUN/CCL5/LEF1
GO:0052472	modulation by host of symbiont transcription	0.0343593	3	JUN/CCL5/LEF1
GO:0006874	cellular calcium ion homeostasis	0.0353582	10	CCR7/CD52/CORO1A/CCL5/CXCR3/ANXA6/S1PR4/EPHX2/APOE/RIC3
GO:0019080	viral gene expression	0.0353582	7	RPS29/RPL36/RPL36A/JUN/RPS10/CCL5/LEF1
GO:0051851	modification by host of symbiont morphology or physiology	0.0353582	4	JUN/CCL5/LEF1/APOE
GO:0052312	modulation of transcription in other organism involved in symbiotic interaction	0.0364339	3	JUN/CCL5/LEF1
GO:0070228	regulation of lymphocyte apoptotic process	0.0367051	4	CD74/CD27/CCL5/CD3G
GO:0019058	viral life cycle	0.0371707	11	RPS29/RPL36/RPL36A/JUN/SLPI/RPS10/CCL5/LEF1/IFITM1/APOE/APOBEC3C
GO:0051702	interaction with symbiont	0.0380891	4	JUN/CCL5/LEF1/APOE
GO:0055074	calcium ion homeostasis	0.0413936	10	CCR7/CD52/CORO1A/CCL5/CXCR3/ANXA6/S1PR4/EPHX2/APOE/RIC3
GO:0002757	immune response-activating signal transduction	0.0447265	11	ACTB/CCR7/CD3D/CD3E/ICAM3/CD3G/HLA-DRB1/LAT/BPIFB1/NR4A3/PSMB10
GO:0032609	interferon-gamma production	0.046323	5	SCGB1A1/CCR7/CD3E/BTN3A2/IL27RA
GO:0032673	regulation of interleukin-4 production	0.046323	3	SCGB1A1/CD3E/LEF1
GO:0072503	cellular divalent inorganic cation homeostasis	0.0490448	10	CCR7/CD52/CORO1A/CCL5/CXCR3/ANXA6/S1PR4/EPHX2/APOE/RIC3
GO:0048525	negative regulation of viral process	0.0490448	5	JUN/SLPI/CCL5/IFITM1/APOBEC3C
GO:0070229	negative regulation of lymphocyte apoptotic process	0.0493659	3	CD74/CD27/CCL5

## Sheet: Cluster3_NK
ID	Description	p.adjust	Count	geneID
GO:0045047	protein targeting to ER	7.13575e-09	14	RPS29/RPL41/RPS27/RPS10/RPL37A/RPS28/RPL36A/RPS21/RPL36/RPS3/RPL37/RPL38/RPL17/CHMP4B
GO:0070972	protein localization to endoplasmic reticulum	7.13575e-09	15	RPS29/RPL41/RPS27/RPS10/RPL37A/RPS28/RPL36A/RPS21/RPL36/RPS3/RPL37/RPL38/RPL17/GPAA1/CHMP4B
GO:0072599	establishment of protein localization to endoplasmic reticulum	7.13575e-09	14	RPS29/RPL41/RPS27/RPS10/RPL37A/RPS28/RPL36A/RPS21/RPL36/RPS3/RPL37/RPL38/RPL17/CHMP4B
GO:0006614	SRP-dependent cotranslational protein targeting to membrane	2.12056e-08	13	RPS29/RPL41/RPS27/RPS10/RPL37A/RPS28/RPL36A/RPS21/RPL36/RPS3/RPL37/RPL38/RPL17
GO:0006613	cotranslational protein targeting to membrane	4.34248e-08	13	RPS29/RPL41/RPS27/RPS10/RPL37A/RPS28/RPL36A/RPS21/RPL36/RPS3/RPL37/RPL38/RPL17
GO:0072657	protein localization to membrane	5.64621e-08	25	RPS29/RPL41/RPS27/RPS10/RPL37A/RPS28/RPL36A/RPS21/RPL36/RPS3/RPL37/RPL38/TOMM7/NDUFA13/RPL17/FLNA/PLEKHF1/ATP1B3/TGFB1/FIS1/ITGAL/ITGB1BP1/NMT1/CSK/CHMP4B
GO:0019083	viral transcription	5.64621e-08	16	RPS29/RPL41/RPS27/CCL5/RPS10/RPL37A/RPS28/RPL36A/RPS21/RPL36/RPS3/PFN1/RPL37/RPL38/POLR2L/RPL17
GO:0006612	protein targeting to membrane	8.79235e-08	16	RPS29/RPL41/RPS27/RPS10/RPL37A/RPS28/RPL36A/RPS21/RPL36/RPS3/RPL37/RPL38/RPL17/FIS1/ITGB1BP1/CHMP4B
GO:0019080	viral gene expression	1.07419e-07	16	RPS29/RPL41/RPS27/CCL5/RPS10/RPL37A/RPS28/RPL36A/RPS21/RPL36/RPS3/PFN1/RPL37/RPL38/POLR2L/RPL17
GO:0000184	nuclear-transcribed mRNA catabolic process; nonsense-mediated decay	2.20322e-07	13	RPS29/RPL41/RPS27/RPS10/RPL37A/RPS28/RPL36A/RPS21/RPL36/RPS3/RPL37/RPL38/RPL17
GO:0044033	multi-organism metabolic process	5.08652e-07	16	RPS29/RPL41/RPS27/CCL5/RPS10/RPL37A/RPS28/RPL36A/RPS21/RPL36/RPS3/PFN1/RPL37/RPL38/POLR2L/RPL17
GO:0090150	establishment of protein localization to membrane	6.29156e-07	20	RPS29/RPL41/RPS27/RPS10/RPL37A/RPS28/RPL36A/RPS21/RPL36/RPS3/RPL37/RPL38/TOMM7/NDUFA13/RPL17/FIS1/ITGB1BP1/NMT1/CSK/CHMP4B
GO:0070486	leukocyte aggregation	1.01626e-06	22	CCL5/HLA-DPB1/HLA-DPA1/HLA-DRB1/HLA-DQA1/LAG3/CD2/JMJD6/TGFB1/SPN/HLA-DRB5/WAS/APBB1IP/ITGAL/SCGB1A1/CD6/PYCARD/NR4A3/CSK/PSMB10/KIF13B/LILRB1
GO:0007159	leukocyte cell-cell adhesion	3.0284e-06	22	CCL5/HLA-DPB1/HLA-DPA1/HLA-DRB1/HLA-DQA1/LAG3/CD2/JMJD6/TGFB1/SPN/HLA-DRB5/WAS/APBB1IP/ITGAL/SCGB1A1/CD6/PYCARD/NR4A3/CSK/PSMB10/KIF13B/LILRB1
GO:0042110	T cell activation	3.0284e-06	21	CCL5/HLA-DPB1/HLA-DPA1/HLA-DRB1/HLA-DQA1/LAG3/CD2/JMJD6/TGFB1/SPN/HLA-DRB5/WAS/APBB1IP/ITGAL/SCGB1A1/CD6/PYCARD/CSK/PSMB10/KIF13B/LILRB1
GO:0070489	T cell aggregation	3.0284e-06	21	CCL5/HLA-DPB1/HLA-DPA1/HLA-DRB1/HLA-DQA1/LAG3/CD2/JMJD6/TGFB1/SPN/HLA-DRB5/WAS/APBB1IP/ITGAL/SCGB1A1/CD6/PYCARD/CSK/PSMB10/KIF13B/LILRB1
GO:0071593	lymphocyte aggregation	3.0284e-06	21	CCL5/HLA-DPB1/HLA-DPA1/HLA-DRB1/HLA-DQA1/LAG3/CD2/JMJD6/TGFB1/SPN/HLA-DRB5/WAS/APBB1IP/ITGAL/SCGB1A1/CD6/PYCARD/CSK/PSMB10/KIF13B/LILRB1
GO:0006413	translational initiation	4.76277e-06	14	RPS29/RPL41/RPS27/CCL5/RPS10/RPL37A/RPS28/RPL36A/RPS21/RPL36/RPS3/RPL37/RPL38/RPL17
GO:0006364	rRNA processing	3.17009e-05	15	RPS29/RPL41/RPS27/RPS10/RPL37A/RPS28/RPL36A/RPS21/RPL36/RPS3/RPL37/RPL38/RPL17/ISG20L2/DDX21
GO:1903037	regulation of leukocyte cell-cell adhesion	3.6877e-05	16	CCL5/HLA-DPB1/HLA-DPA1/HLA-DRB1/HLA-DQA1/LAG3/CD2/TGFB1/SPN/HLA-DRB5/SCGB1A1/CD6/PYCARD/NR4A3/CSK/LILRB1
GO:0016072	rRNA metabolic process	3.6877e-05	15	RPS29/RPL41/RPS27/RPS10/RPL37A/RPS28/RPL36A/RPS21/RPL36/RPS3/RPL37/RPL38/RPL17/ISG20L2/DDX21
GO:0000956	nuclear-transcribed mRNA catabolic process	3.6877e-05	13	RPS29/RPL41/RPS27/RPS10/RPL37A/RPS28/RPL36A/RPS21/RPL36/RPS3/RPL37/RPL38/RPL17
GO:0022409	positive regulation of cell-cell adhesion	5.58601e-05	14	CCL5/HLA-DPB1/HLA-DPA1/HLA-DRB1/HLA-DQA1/TGFB1/SPN/HLA-DRB5/CD6/PYCARD/SMAD7/NR4A3/CSK/LILRB1
GO:0002694	regulation of leukocyte activation	7.24854e-05	19	CCL5/HLA-DPB1/HLA-DPA1/HLA-DRB1/HLA-DQA1/LAG3/CD2/TGFB1/SPN/HLA-DRB5/TBC1D10C/FGR/SCGB1A1/CD6/PYCARD/NR4A3/CSK/TSPAN32/LILRB1
GO:0006402	mRNA catabolic process	7.24854e-05	13	RPS29/RPL41/RPS27/RPS10/RPL37A/RPS28/RPL36A/RPS21/RPL36/RPS3/RPL37/RPL38/RPL17
GO:1903039	positive regulation of leukocyte cell-cell adhesion	7.24854e-05	13	CCL5/HLA-DPB1/HLA-DPA1/HLA-DRB1/HLA-DQA1/TGFB1/SPN/HLA-DRB5/CD6/PYCARD/NR4A3/CSK/LILRB1
GO:0050863	regulation of T cell activation	8.57836e-05	15	CCL5/HLA-DPB1/HLA-DPA1/HLA-DRB1/HLA-DQA1/LAG3/CD2/TGFB1/SPN/HLA-DRB5/SCGB1A1/CD6/PYCARD/CSK/LILRB1
GO:0045785	positive regulation of cell adhesion	8.60325e-05	17	CCL5/HLA-DPB1/HLA-DPA1/HLA-DRB1/HLA-DQA1/FLNA/TGFB1/SPN/HLA-DRB5/APBB1IP/ITGB1BP1/CD6/PYCARD/SMAD7/NR4A3/CSK/LILRB1
GO:0022407	regulation of cell-cell adhesion	9.62717e-05	17	CCL5/HLA-DPB1/HLA-DPA1/HLA-DRB1/HLA-DQA1/LAG3/CD2/TGFB1/SPN/HLA-DRB5/SCGB1A1/CD6/PYCARD/SMAD7/NR4A3/CSK/LILRB1
GO:0002696	positive regulation of leukocyte activation	0.000123207	15	CCL5/HLA-DPB1/HLA-DPA1/HLA-DRB1/HLA-DQA1/CD2/TGFB1/SPN/HLA-DRB5/FGR/CD6/PYCARD/NR4A3/CSK/LILRB1
GO:0050865	regulation of cell activation	0.000165678	19	CCL5/HLA-DPB1/HLA-DPA1/HLA-DRB1/HLA-DQA1/LAG3/CD2/TGFB1/SPN/HLA-DRB5/TBC1D10C/FGR/SCGB1A1/CD6/PYCARD/NR4A3/CSK/TSPAN32/LILRB1
GO:0050867	positive regulation of cell activation	0.000166656	15	CCL5/HLA-DPB1/HLA-DPA1/HLA-DRB1/HLA-DQA1/CD2/TGFB1/SPN/HLA-DRB5/FGR/CD6/PYCARD/NR4A3/CSK/LILRB1
GO:0019058	viral life cycle	0.000198558	18	RPS29/RPL41/RPS27/CCL5/RPS10/RPL37A/RPS28/RPL36A/RPS21/RPL36/RPS3/PFN1/RPL37/RPL38/POLR2L/RPL17/CHMP4B/RAB1B
GO:0050870	positive regulation of T cell activation	0.000230844	12	CCL5/HLA-DPB1/HLA-DPA1/HLA-DRB1/HLA-DQA1/TGFB1/SPN/HLA-DRB5/CD6/PYCARD/CSK/LILRB1
GO:0006401	RNA catabolic process	0.00023783	13	RPS29/RPL41/RPS27/RPS10/RPL37A/RPS28/RPL36A/RPS21/RPL36/RPS3/RPL37/RPL38/RPL17
GO:0042254	ribosome biogenesis	0.000245756	15	RPS29/RPL41/RPS27/RPS10/RPL37A/RPS28/RPL36A/RPS21/RPL36/RPS3/RPL37/RPL38/RPL17/ISG20L2/DDX21
GO:0060333	interferon-gamma-mediated signaling pathway	0.000337389	8	HLA-DPB1/HLA-C/HLA-A/HLA-DPA1/HLA-DRB1/HLA-F/HLA-DQA1/HLA-DRB5
GO:0048002	antigen processing and presentation of peptide antigen	0.000371789	11	HLA-DPB1/HLA-C/HLA-A/HLA-DPA1/HLA-DRB1/HLA-F/HLA-DQA1/HLA-DRB5/PSMD9/PYCARD/PSMB10
GO:0019882	antigen processing and presentation	0.000527992	12	HLA-DPB1/HLA-C/HLA-A/HLA-DPA1/HLA-DRB1/HLA-F/HLA-DQA1/HLA-DRB5/WAS/PSMD9/PYCARD/PSMB10
GO:0051249	regulation of lymphocyte activation	0.000633109	16	CCL5/HLA-DPB1/HLA-DPA1/HLA-DRB1/HLA-DQA1/LAG3/CD2/TGFB1/SPN/HLA-DRB5/TBC1D10C/SCGB1A1/CD6/PYCARD/CSK/LILRB1
GO:0002478	antigen processing and presentation of exogenous peptide antigen	0.000893595	10	HLA-DPB1/HLA-C/HLA-A/HLA-DPA1/HLA-DRB1/HLA-F/HLA-DQA1/HLA-DRB5/PSMD9/PSMB10
GO:0042098	T cell proliferation	0.00102364	10	CCL5/HLA-DPB1/HLA-DPA1/TGFB1/SPN/SCGB1A1/CD6/PYCARD/PSMB10/LILRB1
GO:0019884	antigen processing and presentation of exogenous antigen	0.00123085	10	HLA-DPB1/HLA-C/HLA-A/HLA-DPA1/HLA-DRB1/HLA-F/HLA-DQA1/HLA-DRB5/PSMD9/PSMB10
GO:0071346	cellular response to interferon-gamma	0.00145996	9	CCL5/HLA-DPB1/HLA-C/HLA-A/HLA-DPA1/HLA-DRB1/HLA-F/HLA-DQA1/HLA-DRB5
GO:0042129	regulation of T cell proliferation	0.00160039	9	CCL5/HLA-DPB1/HLA-DPA1/TGFB1/SPN/SCGB1A1/CD6/PYCARD/LILRB1
GO:0031295	T cell costimulation	0.00160827	7	HLA-DPB1/HLA-DPA1/HLA-DRB1/HLA-DQA1/SPN/HLA-DRB5/CSK
GO:0031294	lymphocyte costimulation	0.0017089	7	HLA-DPB1/HLA-DPA1/HLA-DRB1/HLA-DQA1/SPN/HLA-DRB5/CSK
GO:0031468	nuclear envelope reassembly	0.00173591	4	LMNA/REEP4/CHMP4B/BANF1
GO:0034470	ncRNA processing	0.00247794	15	RPS29/RPL41/RPS27/RPS10/RPL37A/RPS28/RPL36A/RPS21/RPL36/RPS3/RPL37/RPL38/RPL17/ISG20L2/DDX21
GO:0000028	ribosomal small subunit assembly	0.00266697	4	RPS27/RPS10/RPS28/RPL38
GO:0002274	myeloid leukocyte activation	0.00269648	9	CCL5/TYROBP/CD2/JMJD6/TGFB1/FGR/PYCARD/NR4A3/TSPAN32
GO:0006968	cellular defense response	0.00271587	6	GNLY/KLRC2/LSP1/TYROBP/KIR3DL2/SPN
GO:0034655	nucleobase-containing compound catabolic process	0.00307311	14	RPS29/RPL41/RPS27/RPS10/RPL37A/RPS28/RPL36A/RPS21/RPL36/RPS3/RPL37/RPL38/RPL17/PDE7A
GO:0051251	positive regulation of lymphocyte activation	0.0031315	12	CCL5/HLA-DPB1/HLA-DPA1/HLA-DRB1/HLA-DQA1/TGFB1/SPN/HLA-DRB5/CD6/PYCARD/CSK/LILRB1
GO:0034341	response to interferon-gamma	0.00354588	9	CCL5/HLA-DPB1/HLA-C/HLA-A/HLA-DPA1/HLA-DRB1/HLA-F/HLA-DQA1/HLA-DRB5
GO:0050852	T cell receptor signaling pathway	0.00507657	9	HLA-DPB1/HLA-DPA1/HLA-DRB1/HLA-DQA1/HLA-DRB5/WAS/PSMD9/CSK/PSMB10
GO:0032609	interferon-gamma production	0.0058886	7	HLA-DPB1/HLA-DPA1/BTN3A2/CD2/SCGB1A1/PYCARD/LILRB1
GO:0046700	heterocycle catabolic process	0.00664267	14	RPS29/RPL41/RPS27/RPS10/RPL37A/RPS28/RPL36A/RPS21/RPL36/RPS3/RPL37/RPL38/RPL17/PDE7A
GO:0007084	mitotic nuclear envelope reassembly	0.00685996	3	LMNA/REEP4/BANF1
GO:0034109	homotypic cell-cell adhesion	0.00757385	6	CCL5/HBB/ACTB/FLNA/GNAS/TSPAN32
GO:0044270	cellular nitrogen compound catabolic process	0.00757385	14	RPS29/RPL41/RPS27/RPS10/RPL37A/RPS28/RPL36A/RPS21/RPL36/RPS3/RPL37/RPL38/RPL17/PDE7A
GO:0009167	purine ribonucleoside monophosphate metabolic process	0.00791637	11	ATP5E/UQCR11/NDUFA3/APRT/TSPO/NDUFA13/ATP5I/TGFB1/AK5/NDUFB1/NDUFS3
GO:0019439	aromatic compound catabolic process	0.00791637	14	RPS29/RPL41/RPS27/RPS10/RPL37A/RPS28/RPL36A/RPS21/RPL36/RPS3/RPL37/RPL38/RPL17/PDE7A
GO:0009126	purine nucleoside monophosphate metabolic process	0.00800852	11	ATP5E/UQCR11/NDUFA3/APRT/TSPO/NDUFA13/ATP5I/TGFB1/AK5/NDUFB1/NDUFS3
GO:0002768	immune response-regulating cell surface receptor signaling pathway	0.00844963	13	HLA-DPB1/HLA-DPA1/HLA-DRB1/ACTB/HLA-DQA1/HLA-DRB5/WAS/FGR/PSMD9/NR4A3/CSK/PSMB10/LILRB1
GO:0046034	ATP metabolic process	0.00844963	10	ATP5E/UQCR11/NDUFA3/TSPO/NDUFA13/ATP5I/TGFB1/AK5/NDUFB1/NDUFS3
GO:0022613	ribonucleoprotein complex biogenesis	0.00844963	15	RPS29/RPL41/RPS27/RPS10/RPL37A/RPS28/RPL36A/RPS21/RPL36/RPS3/RPL37/RPL38/RPL17/ISG20L2/DDX21
GO:0050670	regulation of lymphocyte proliferation	0.00904475	9	CCL5/HLA-DPB1/HLA-DPA1/TGFB1/SPN/SCGB1A1/CD6/PYCARD/LILRB1
GO:0032944	regulation of mononuclear cell proliferation	0.00927828	9	CCL5/HLA-DPB1/HLA-DPA1/TGFB1/SPN/SCGB1A1/CD6/PYCARD/LILRB1
GO:0001773	myeloid dendritic cell activation	0.0104215	4	CD2/TGFB1/PYCARD/TSPAN32
GO:0051224	negative regulation of protein transport	0.0104215	9	UCP2/MIDN/TBC1D10C/ITGB1BP1/PSMD9/CSK/FAM89B/RAB11FIP5/LILRB1
GO:0009161	ribonucleoside monophosphate metabolic process	0.0104215	11	ATP5E/UQCR11/NDUFA3/APRT/TSPO/NDUFA13/ATP5I/TGFB1/AK5/NDUFB1/NDUFS3
GO:0002429	immune response-activating cell surface receptor signaling pathway	0.0118119	12	HLA-DPB1/HLA-DPA1/HLA-DRB1/ACTB/HLA-DQA1/HLA-DRB5/WAS/FGR/PSMD9/NR4A3/CSK/PSMB10
GO:1901361	organic cyclic compound catabolic process	0.0118119	14	RPS29/RPL41/RPS27/RPS10/RPL37A/RPS28/RPL36A/RPS21/RPL36/RPS3/RPL37/RPL38/RPL17/PDE7A
GO:0070663	regulation of leukocyte proliferation	0.0121007	9	CCL5/HLA-DPB1/HLA-DPA1/TGFB1/SPN/SCGB1A1/CD6/PYCARD/LILRB1
GO:0046128	purine ribonucleoside metabolic process	0.0124046	12	ATP5E/UQCR11/NDUFA3/APRT/TSPO/NDUFA13/ATP5I/TGFB1/AK5/NDUFB1/ABHD14B/NDUFS3
GO:0042278	purine nucleoside metabolic process	0.0132286	12	ATP5E/UQCR11/NDUFA3/APRT/TSPO/NDUFA13/ATP5I/TGFB1/AK5/NDUFB1/ABHD14B/NDUFS3
GO:0070527	platelet aggregation	0.0132286	5	HBB/ACTB/FLNA/GNAS/TSPAN32
GO:0031396	regulation of protein ubiquitination	0.013837	10	RPS3/TSPO/SIAH2/UBE2S/NSMCE3/RNF139/STUB1/PSMD9/SMAD7/PSMB10
GO:0009123	nucleoside monophosphate metabolic process	0.013837	11	ATP5E/UQCR11/NDUFA3/APRT/TSPO/NDUFA13/ATP5I/TGFB1/AK5/NDUFB1/NDUFS3
GO:1904950	negative regulation of establishment of protein localization	0.0139816	9	UCP2/MIDN/TBC1D10C/ITGB1BP1/PSMD9/CSK/FAM89B/RAB11FIP5/LILRB1
GO:0046651	lymphocyte proliferation	0.0141264	10	CCL5/HLA-DPB1/HLA-DPA1/TGFB1/SPN/SCGB1A1/CD6/PYCARD/PSMB10/LILRB1
GO:0007229	integrin-mediated signaling pathway	0.0141264	6	TYROBP/FLNA/ITGAL/FGR/ITGB1BP1/TSPAN32
GO:0045333	cellular respiration	0.0141264	8	UQCR11/NDUFA3/NDUFA13/BLOC1S1/IDH2/NDUFB1/NR4A3/NDUFS3
GO:0009205	purine ribonucleoside triphosphate metabolic process	0.0143158	10	ATP5E/UQCR11/NDUFA3/TSPO/NDUFA13/ATP5I/TGFB1/AK5/NDUFB1/NDUFS3
GO:0032943	mononuclear cell proliferation	0.0146038	10	CCL5/HLA-DPB1/HLA-DPA1/TGFB1/SPN/SCGB1A1/CD6/PYCARD/PSMB10/LILRB1
GO:0032649	regulation of interferon-gamma production	0.0161684	6	HLA-DPB1/HLA-DPA1/CD2/SCGB1A1/PYCARD/LILRB1
GO:0050792	regulation of viral process	0.0161684	10	CCL5/PFN1/CFL1/POLR2L/SPN/PYCARD/CHMP4B/TMEM173/TSPAN32/LILRB1
GO:0009199	ribonucleoside triphosphate metabolic process	0.016364	10	ATP5E/UQCR11/NDUFA3/TSPO/NDUFA13/ATP5I/TGFB1/AK5/NDUFB1/NDUFS3
GO:0015671	oxygen transport	0.016364	3	HBB/HBA2/HBA1
GO:0009144	purine nucleoside triphosphate metabolic process	0.0166255	10	ATP5E/UQCR11/NDUFA3/TSPO/NDUFA13/ATP5I/TGFB1/AK5/NDUFB1/NDUFS3
GO:0042102	positive regulation of T cell proliferation	0.0172531	6	CCL5/HLA-DPB1/HLA-DPA1/SPN/CD6/PYCARD
GO:0002479	antigen processing and presentation of exogenous peptide antigen via MHC class I; TAP-dependent	0.019172	5	HLA-C/HLA-A/HLA-F/PSMD9/PSMB10
GO:0002495	antigen processing and presentation of peptide antigen via MHC class II	0.0199797	6	HLA-DPB1/HLA-DPA1/HLA-DRB1/HLA-DQA1/HLA-DRB5/PYCARD
GO:0031647	regulation of protein stability	0.0200161	9	PFN1/TOMM7/FLNA/ATP1B3/AAK1/RNF139/STUB1/PYCARD/SMAD7
GO:0070661	leukocyte proliferation	0.0202414	10	CCL5/HLA-DPB1/HLA-DPA1/TGFB1/SPN/SCGB1A1/CD6/PYCARD/PSMB10/LILRB1
GO:0009119	ribonucleoside metabolic process	0.0202414	12	ATP5E/UQCR11/NDUFA3/APRT/TSPO/NDUFA13/ATP5I/TGFB1/AK5/NDUFB1/ABHD14B/NDUFS3
GO:0002504	antigen processing and presentation of peptide or polysaccharide antigen via MHC class II	0.0202414	6	HLA-DPB1/HLA-DPA1/HLA-DRB1/HLA-DQA1/HLA-DRB5/PYCARD
GO:0002695	negative regulation of leukocyte activation	0.0202467	7	LAG3/TGFB1/SPN/TBC1D10C/SCGB1A1/TSPAN32/LILRB1
GO:1903320	regulation of protein modification by small protein conjugation or removal	0.0212195	10	RPS3/TSPO/SIAH2/UBE2S/NSMCE3/RNF139/STUB1/PSMD9/SMAD7/PSMB10
GO:0072643	interferon-gamma secretion	0.0212195	3	BTN3A2/CD2/LILRB1
GO:0042274	ribosomal small subunit biogenesis	0.0212195	5	RPS27/RPS10/RPS28/RPS21/RPL38
GO:0042590	antigen processing and presentation of exogenous peptide antigen via MHC class I	0.0212195	5	HLA-C/HLA-A/HLA-F/PSMD9/PSMB10
GO:0051668	localization within membrane	0.0212195	5	FLNA/CD2/TGFB1/ITGAL/ITGB1BP1
GO:0006839	mitochondrial transport	0.0217644	10	ATP5E/TOMM7/UCP2/TSPO/NDUFA13/ATP5I/UBL5/FIS1/NMT1/ALKBH7
GO:0009127	purine nucleoside monophosphate biosynthetic process	0.0220727	5	ATP5E/APRT/ATP5I/TGFB1/AK5
GO:0009168	purine ribonucleoside monophosphate biosynthetic process	0.0220727	5	ATP5E/APRT/ATP5I/TGFB1/AK5
GO:0050851	antigen receptor-mediated signaling pathway	0.0220727	9	HLA-DPB1/HLA-DPA1/HLA-DRB1/HLA-DQA1/HLA-DRB5/WAS/PSMD9/CSK/PSMB10
GO:0043903	regulation of symbiosis; encompassing mutualism through parasitism	0.0248003	10	CCL5/PFN1/CFL1/POLR2L/SPN/PYCARD/CHMP4B/TMEM173/TSPAN32/LILRB1
GO:0009141	nucleoside triphosphate metabolic process	0.0266781	10	ATP5E/UQCR11/NDUFA3/TSPO/NDUFA13/ATP5I/TGFB1/AK5/NDUFB1/NDUFS3
GO:0002230	positive regulation of defense response to virus by host	0.0270997	3	PYCARD/TMEM173/LILRB1
GO:0015669	gas transport	0.0270997	3	HBB/HBA2/HBA1
GO:2001242	regulation of intrinsic apoptotic signaling pathway	0.0304885	7	RPS3/NDUFA13/PLEKHF1/FIS1/PYCARD/DAPK2/NDUFS3
GO:0030100	regulation of endocytosis	0.0306057	8	AAK1/TGFB1/FGR/RAB5C/PYCARD/CSK/ACTN4/LILRB1
GO:0009116	nucleoside metabolic process	0.0306057	12	ATP5E/UQCR11/NDUFA3/APRT/TSPO/NDUFA13/ATP5I/TGFB1/AK5/NDUFB1/ABHD14B/NDUFS3
GO:0009150	purine ribonucleotide metabolic process	0.0309562	14	ATP5E/UQCR11/NDUFA3/APRT/TSPO/NDUFA13/ATP5I/TGFB1/AK5/GNAI2/NDUFB1/ABHD14B/PDE7A/NDUFS3
GO:0043113	receptor clustering	0.0321182	4	FLNA/TGFB1/ITGAL/ITGB1BP1
GO:0050866	negative regulation of cell activation	0.0340814	7	LAG3/TGFB1/SPN/TBC1D10C/SCGB1A1/TSPAN32/LILRB1
GO:1903533	regulation of protein targeting	0.0365331	10	TOMM7/FLNA/UBL5/TGFB1/FIS1/TBC1D10C/ITGB1BP1/FAM89B/TMEM173/NUCB1
GO:0042775	mitochondrial ATP synthesis coupled electron transport	0.0366919	5	UQCR11/NDUFA3/NDUFA13/NDUFB1/NDUFS3
GO:0006120	mitochondrial electron transport; NADH to ubiquinone	0.0366919	4	NDUFA3/NDUFA13/NDUFB1/NDUFS3
GO:0051250	negative regulation of lymphocyte activation	0.0375601	6	LAG3/TGFB1/SPN/TBC1D10C/SCGB1A1/LILRB1
GO:0033108	mitochondrial respiratory chain complex assembly	0.0376523	5	NDUFA3/NDUFA13/PET100/NDUFB1/NDUFS3
GO:0042773	ATP synthesis coupled electron transport	0.0376523	5	UQCR11/NDUFA3/NDUFA13/NDUFB1/NDUFS3
GO:0042744	hydrogen peroxide catabolic process	0.0376523	3	HBB/HBA2/HBA1
GO:0042130	negative regulation of T cell proliferation	0.0381344	4	TGFB1/SPN/SCGB1A1/LILRB1
GO:0045732	positive regulation of protein catabolic process	0.0381344	9	NDUFA13/GGA1/RNF139/TMEM259/STUB1/PSMD9/TNFSF12/SMAD7/PSMB10
GO:0009156	ribonucleoside monophosphate biosynthetic process	0.0409153	5	ATP5E/APRT/ATP5I/TGFB1/AK5
GO:1901657	glycosyl compound metabolic process	0.0433444	12	ATP5E/UQCR11/NDUFA3/APRT/TSPO/NDUFA13/ATP5I/TGFB1/AK5/NDUFB1/ABHD14B/NDUFS3
GO:0000302	response to reactive oxygen species	0.0433444	8	HBB/HBA2/HBA1/RPS3/UCP2/SCGB1A1/NR4A3/ROMO1
GO:0009615	response to virus	0.043574	10	CCL5/CFL1/SPN/FGR/PYCARD/DDX21/TMEM173/TSPAN32/BANF1/LILRB1
GO:0006998	nuclear envelope organization	0.043574	5	LMNA/REEP4/CHMP4B/CTDNEP1/BANF1
GO:0050688	regulation of defense response to virus	0.043574	5	SPN/PYCARD/TMEM173/TSPAN32/LILRB1
GO:0050868	negative regulation of T cell activation	0.043574	5	LAG3/TGFB1/SPN/SCGB1A1/LILRB1
GO:0015980	energy derivation by oxidation of organic compounds	0.0445212	9	UQCR11/NDUFA3/NDUFA13/BLOC1S1/IDH2/GNAS/NDUFB1/NR4A3/NDUFS3
GO:0002697	regulation of immune effector process	0.0494404	10	LAG3/TGFB1/SPN/WAS/FGR/PYCARD/NR4A3/TMEM173/TSPAN32/LILRB1

## Sheet: Cluster4_Endothelial cell
ID	Description	p.adjust	Count	geneID
GO:0031960	response to corticosteroid	4.13552e-06	13	FOSB/EDN1/SCGB1A1/FOS/MDK/PTGDS/IGFBP7/CCND1/ERRFI1/ENG/CTGF/CDO1/ASS1
GO:0048545	response to steroid hormone	1.21649e-05	18	FOSB/RAMP2/EDN1/SCGB1A1/FOS/MDK/TXNIP/PTGDS/IGFBP7/CCND1/ERRFI1/NR2F2/ENG/CTGF/PLPP1/CDO1/SPP1/ASS1
GO:0051384	response to glucocorticoid	5.04781e-05	11	FOSB/EDN1/SCGB1A1/FOS/MDK/PTGDS/IGFBP7/CCND1/ERRFI1/CDO1/ASS1
GO:1901654	response to ketone	0.000196943	11	FOSB/RAMP2/EDN1/FOS/TXNIP/KLF2/IGFBP7/CCND1/GAS6/ERRFI1/ASS1
GO:0030336	negative regulation of cell migration	0.000279628	12	BST2/CXCL12/HYAL2/IFITM1/IGFBP5/PFN2/NR2F2/ENG/IL33/RRAS/ARHGDIB/VCL
GO:2000146	negative regulation of cell motility	0.000422984	12	BST2/CXCL12/HYAL2/IFITM1/IGFBP5/PFN2/NR2F2/ENG/IL33/RRAS/ARHGDIB/VCL
GO:0072593	reactive oxygen species metabolic process	0.000553026	12	HBB/HBA2/CLU/EDN1/CRYAB/KLF2/HBA1/CTGF/PDK4/ASS1/PRCP/ATPIF1
GO:0044706	multi-multicellular organism process	0.00077052	11	FOSB/RAMP2/EDN1/SCGB1A1/FOS/IDO1/IGFBP7/IGFBP5/NR2F2/SPP1/ARHGDIB
GO:2000107	negative regulation of leukocyte apoptotic process	0.00077052	6	CD74/CXCL12/IDO1/GAS6/CCL5/TSC22D3
GO:0000302	response to reactive oxygen species	0.00077052	11	HBB/HBA2/EDN1/SCGB1A1/FOS/CRYAB/TXNIP/KLF2/HYAL2/HBA1/JUN
GO:0040013	negative regulation of locomotion	0.00077052	12	BST2/CXCL12/HYAL2/IFITM1/IGFBP5/PFN2/NR2F2/ENG/IL33/RRAS/ARHGDIB/VCL
GO:0051271	negative regulation of cellular component movement	0.00077052	12	BST2/CXCL12/HYAL2/IFITM1/IGFBP5/PFN2/NR2F2/ENG/IL33/RRAS/ARHGDIB/VCL
GO:0007565	female pregnancy	0.00121668	10	FOSB/RAMP2/SCGB1A1/FOS/IDO1/IGFBP7/IGFBP5/NR2F2/SPP1/ARHGDIB
GO:0071277	cellular response to calcium ion	0.00121668	6	FOSB/EDN1/FOS/JUN/CPNE2/ALOX15
GO:0051592	response to calcium ion	0.00138195	8	FOSB/EDN1/FOS/TXNIP/JUN/CCND1/CPNE2/ALOX15
GO:0051385	response to mineralocorticoid	0.00138195	5	FOSB/EDN1/FOS/CCND1/CTGF
GO:0070293	renal absorption	0.00138195	4	HBB/HYAL2/GAS6/SGK1
GO:0016049	cell growth	0.00146243	16	SCGB3A1/BST2/CXCL12/EDN1/LTBP4/CRYAB/HYAL2/IGFBP7/IGFBP5/CTGF/RAPH1/FN1/SPP1/VCL/CD320/SGK1
GO:0032355	response to estradiol	0.00166291	8	RAMP2/CRYAB/TXNIP/CCND1/NR2F2/CTGF/RAMP3/ASS1
GO:0001558	regulation of cell growth	0.00166291	14	SCGB3A1/BST2/CXCL12/EDN1/LTBP4/CRYAB/HYAL2/IGFBP7/IGFBP5/CTGF/FN1/SPP1/CD320/SGK1
GO:0010035	response to inorganic substance	0.00263368	15	HBB/HBA2/FOSB/EDN1/SCGB1A1/FOS/CRYAB/TXNIP/KLF2/HBA1/JUN/CCND1/ASS1/CPNE2/ALOX15
GO:0008217	regulation of blood pressure	0.00263368	9	HBB/RAMP2/EDN1/GJA5/GAS6/NR2F2/PRCP/ADH5/SGK1
GO:0071560	cellular response to transforming growth factor beta stimulus	0.00263368	10	ID1/EDN1/FOS/LTBP4/HYAL2/CLEC3B/SMAD6/JUN/ENG/CDKN1C
GO:0071559	response to transforming growth factor beta	0.00274124	10	ID1/EDN1/FOS/LTBP4/HYAL2/CLEC3B/SMAD6/JUN/ENG/CDKN1C
GO:0045429	positive regulation of nitric oxide biosynthetic process	0.00314788	5	HBB/CLU/EDN1/KLF2/ASS1
GO:0070542	response to fatty acid	0.00314788	5	EDN1/ID3/CTGF/PDK4/ASS1
GO:1904407	positive regulation of nitric oxide metabolic process	0.00314788	5	HBB/CLU/EDN1/KLF2/ASS1
GO:1903428	positive regulation of reactive oxygen species biosynthetic process	0.00671763	5	HBB/CLU/EDN1/KLF2/ASS1
GO:2000106	regulation of leukocyte apoptotic process	0.00824447	6	CD74/CXCL12/IDO1/GAS6/CCL5/TSC22D3
GO:0034341	response to interferon-gamma	0.00918291	8	HLA-DRB1/BST2/EDN1/IFITM1/CCL5/ASS1/HLA-DRB5/HLA-DPB1
GO:0045428	regulation of nitric oxide biosynthetic process	0.00918291	5	HBB/CLU/EDN1/KLF2/ASS1
GO:0042542	response to hydrogen peroxide	0.00918291	7	HBB/HBA2/CRYAB/TXNIP/KLF2/HBA1/JUN
GO:1903037	regulation of leukocyte cell-cell adhesion	0.00918291	11	HLA-DRB1/CD74/CXCL12/SCGB1A1/IDO1/CCL5/ZBTB16/ASS1/HLA-DRB5/CD3D/HLA-DPB1
GO:0070229	negative regulation of lymphocyte apoptotic process	0.00918291	4	CD74/IDO1/CCL5/TSC22D3
GO:0031953	negative regulation of protein autophosphorylation	0.00918291	3	JUN/ERRFI1/ENG
GO:0001503	ossification	0.00995232	12	ID1/ID3/IFITM1/SOST/CLEC3B/SMAD6/IGFBP5/CTGF/ZBTB16/SPP1/MGP/ALOX15
GO:0050867	positive regulation of cell activation	0.0102209	11	HLA-DRB1/CD74/GAS6/IL33/CTGF/SELP/CCL5/ZBTB16/HLA-DRB5/CD3D/HLA-DPB1
GO:0001818	negative regulation of cytokine production	0.0110719	9	BST2/SCGB1A1/IDO1/KLF2/GAS6/ERRFI1/IL33/FN1/CMKLR1
GO:0048514	blood vessel morphogenesis	0.0113963	14	RAMP2/ID1/EDN1/GJA5/JUN/NR2F2/ENG/CTGF/HEG1/RRAS/FN1/TMEM100/PRCP/ATPIF1
GO:0045785	positive regulation of cell adhesion	0.0113963	12	HLA-DRB1/CD74/CXCL12/ABI3BP/FBLN2/FN1/CCL5/ZBTB16/HLA-DRB5/CD3D/ALOX15/HLA-DPB1
GO:0003013	circulatory system process	0.0113963	14	HBB/CXCL12/RAMP2/EDN1/GJA5/GAS6/NR2F2/CTGF/HEG1/RAMP3/PRCP/ADH5/ELN/SGK1
GO:0022407	regulation of cell-cell adhesion	0.0121429	12	HLA-DRB1/CD74/CXCL12/SCGB1A1/IDO1/CCL5/ZBTB16/ASS1/HLA-DRB5/CD3D/ALOX15/HLA-DPB1
GO:0007568	aging	0.0121521	10	EDN1/FOS/CRYAB/HYAL2/JUN/IGFBP5/ENG/CTGF/ASS1/CDKN1C
GO:0050878	regulation of body fluid levels	0.0122971	14	HBB/EDN1/HYAL2/GJA5/APLNR/CCND1/GAS6/PROCR/HEG1/SELP/CDO1/PRCP/SCT/VCL
GO:0051591	response to cAMP	0.0138931	6	FOSB/FOS/JUN/IGFBP5/CDO1/ASS1
GO:0030278	regulation of ossification	0.0139411	8	ID1/ID3/IFITM1/SOST/SMAD6/IGFBP5/ZBTB16/MGP
GO:0034616	response to laminar fluid shear stress	0.0147815	3	KLF2/SMAD6/ASS1
GO:0006887	exocytosis	0.0148662	12	CLU/CLEC3B/SYT15/SNAP25/GAS6/PFN2/SELP/FN1/CCL5/TRIM72/SCRN2/VCL
GO:0071887	leukocyte apoptotic process	0.0149959	6	CD74/CXCL12/IDO1/GAS6/CCL5/TSC22D3
GO:0050678	regulation of epithelial cell proliferation	0.0149959	10	CXCL12/ID1/JUN/CCND1/ERRFI1/NR2F2/CCL5/CDKN1C/ATPIF1/LIMS2
GO:0006809	nitric oxide biosynthetic process	0.0149959	5	HBB/CLU/EDN1/KLF2/ASS1
GO:0050673	epithelial cell proliferation	0.0149959	11	CXCL12/ID1/JUN/IGFBP5/CCND1/ERRFI1/NR2F2/CCL5/CDKN1C/ATPIF1/LIMS2
GO:0002830	positive regulation of type 2 immune response	0.015973	3	CD74/IDO1/IL33
GO:0015671	oxygen transport	0.015973	3	HBB/HBA2/HBA1
GO:1903426	regulation of reactive oxygen species biosynthetic process	0.0161151	5	HBB/CLU/EDN1/KLF2/ASS1
GO:0007517	muscle organ development	0.0168722	11	EDN1/FOS/ID3/CRYAB/NR2F2/ENG/HEG1/TSC22D3/ARID5B/ASS1/TRIM72
GO:0070372	regulation of ERK1 and ERK2 cascade	0.0168722	9	CD74/JUN/GAS6/ERRFI1/CTGF/RRAS/FN1/CCL5/ALOX15
GO:0030279	negative regulation of ossification	0.017393	5	ID1/ID3/SOST/SMAD6/IGFBP5
GO:0048732	gland development	0.017393	12	MDK/PPDPF/JUN/IGFBP5/CCND1/CDO1/GDF7/ARID5B/ASS1/CDKN1C/LIMS2/ELF3
GO:0001774	microglial cell activation	0.017393	3	CLU/JUN/IL33
GO:0043491	protein kinase B signaling	0.017393	7	HYAL2/PHLDA3/IGFBP5/GAS6/RRAS/CCL5/TMEM100
GO:0046209	nitric oxide metabolic process	0.0176454	5	HBB/CLU/EDN1/KLF2/ASS1
GO:0009612	response to mechanical stimulus	0.0177283	8	FOSB/CXCL12/EDN1/FOS/TXNIP/SOST/JUN/ENG
GO:0002685	regulation of leukocyte migration	0.0177283	7	CD74/CXCL12/GAS6/IL33/SELP/CCL5/CMKLR1
GO:2000377	regulation of reactive oxygen species metabolic process	0.0177283	7	HBB/CLU/EDN1/CRYAB/KLF2/ASS1/PRCP
GO:0001525	angiogenesis	0.0177536	12	RAMP2/ID1/EDN1/GJA5/JUN/ENG/CTGF/RRAS/FN1/TMEM100/PRCP/ATPIF1
GO:0002687	positive regulation of leukocyte migration	0.0178559	6	CD74/CXCL12/GAS6/SELP/CCL5/CMKLR1
GO:0002576	platelet degranulation	0.0182513	6	CLU/CLEC3B/GAS6/SELP/FN1/VCL
GO:0070233	negative regulation of T cell apoptotic process	0.0182513	3	IDO1/CCL5/TSC22D3
GO:0007159	leukocyte cell-cell adhesion	0.0182513	13	HLA-DRB1/CD74/CXCL12/SCGB1A1/IDO1/SELP/CCL5/ZBTB16/PSMB10/ASS1/HLA-DRB5/CD3D/HLA-DPB1
GO:0031589	cell-substrate adhesion	0.0183078	10	ID1/SMAD6/ABI3BP/GAS6/FBLN2/CTGF/FN1/BCAM/ALOX15/VCL
GO:0003014	renal system process	0.0183078	6	HBB/EDN1/HYAL2/GJA5/GAS6/SGK1
GO:2001057	reactive nitrogen species metabolic process	0.0183078	5	HBB/CLU/EDN1/KLF2/ASS1
GO:0050865	regulation of cell activation	0.0189364	13	HLA-DRB1/CD74/SCGB1A1/IDO1/GAS6/IL33/CTGF/SELP/CCL5/ZBTB16/HLA-DRB5/CD3D/HLA-DPB1
GO:0032570	response to progesterone	0.0189364	4	FOSB/RAMP2/FOS/TXNIP
GO:0003158	endothelium development	0.0189364	6	ID1/GJA5/NR2F2/ENG/HEG1/TMEM100
GO:0070371	ERK1 and ERK2 cascade	0.0189364	9	CD74/JUN/GAS6/ERRFI1/CTGF/RRAS/FN1/CCL5/ALOX15
GO:0002683	negative regulation of immune system process	0.0191367	11	CD74/BST2/CXCL12/SCGB1A1/IDO1/HIST1H4C/IL33/TSC22D3/ZBTB16/TAPBPL/ALOX15
GO:0035455	response to interferon-alpha	0.0191367	3	BST2/IFITM1/GAS6
GO:0007178	transmembrane receptor protein serine/threonine kinase signaling pathway	0.0191367	10	ID1/FOS/LTBP4/SOST/SMAD6/JUN/ENG/GDF7/TMEM100/CDKN1C
GO:0009636	response to toxic substance	0.0191579	8	HBB/HBA2/FOS/GSTA1/HBA1/CCL5/ASS1/EPHX1
GO:1901652	response to peptide	0.0192308	12	CXCL12/ID1/EDN1/KLF2/IGFBP5/ERRFI1/CTGF/PDK4/CDO1/BAIAP2/ASS1/TRIM72
GO:0015669	gas transport	0.0212832	3	HBB/HBA2/HBA1
GO:0035994	response to muscle stretch	0.0212832	3	EDN1/FOS/JUN
GO:0032970	regulation of actin filament-based process	0.0230576	10	BST2/CXCL12/ID1/EDN1/GJA5/PFN2/CTGF/BAIAP2/ALOX15/ARHGDIB
GO:0006979	response to oxidative stress	0.0232267	11	HBB/HBA2/EDN1/SCGB1A1/FOS/CRYAB/TXNIP/KLF2/HYAL2/HBA1/JUN
GO:0002690	positive regulation of leukocyte chemotaxis	0.023653	5	CD74/CXCL12/GAS6/CCL5/CMKLR1
GO:1902895	positive regulation of pri-miRNA transcription from RNA polymerase II promoter	0.0237396	3	FOS/SMAD6/JUN
GO:0007179	transforming growth factor beta receptor signaling pathway	0.025735	7	ID1/FOS/LTBP4/SMAD6/JUN/ENG/CDKN1C
GO:0030325	adrenal gland development	0.0266024	3	MDK/ARID5B/CDKN1C
GO:0051412	response to corticosterone	0.0266024	3	FOSB/FOS/CCND1
GO:0007566	embryo implantation	0.0287274	4	SCGB1A1/IGFBP7/SPP1/ARHGDIB
GO:0045055	regulated exocytosis	0.0290175	9	CLU/CLEC3B/SYT15/SNAP25/GAS6/PFN2/SELP/FN1/VCL
GO:2000379	positive regulation of reactive oxygen species metabolic process	0.0290175	5	HBB/CLU/EDN1/KLF2/ASS1
GO:0042744	hydrogen peroxide catabolic process	0.0293069	3	HBB/HBA2/HBA1
GO:0003073	regulation of systemic arterial blood pressure	0.0296801	5	EDN1/GJA5/GAS6/NR2F2/PRCP
GO:1903409	reactive oxygen species biosynthetic process	0.0296801	5	HBB/CLU/EDN1/KLF2/ASS1
GO:0042493	response to drug	0.0314871	11	FOSB/EDN1/SCGB1A1/FOS/MDK/TXNIP/JUN/CCND1/GAS6/ASS1/SLC12A5
GO:0001516	prostaglandin biosynthetic process	0.0314871	3	CD74/EDN1/PTGDS
GO:0001945	lymph vessel development	0.0314871	3	TMEM204/NR2F2/HEG1
GO:0046457	prostanoid biosynthetic process	0.0314871	3	CD74/EDN1/PTGDS
GO:0046683	response to organophosphorus	0.0325656	6	FOSB/FOS/JUN/IGFBP5/CDO1/ASS1
GO:0071248	cellular response to metal ion	0.0325656	6	FOSB/EDN1/FOS/JUN/CPNE2/ALOX15
GO:0032956	regulation of actin cytoskeleton organization	0.0327247	9	BST2/CXCL12/ID1/EDN1/PFN2/CTGF/BAIAP2/ALOX15/ARHGDIB
GO:0048146	positive regulation of fibroblast proliferation	0.0340349	4	CD74/JUN/GAS6/FN1
GO:0071398	cellular response to fatty acid	0.0340568	3	EDN1/ID3/PDK4
GO:0045446	endothelial cell differentiation	0.0345442	5	ID1/NR2F2/ENG/HEG1/TMEM100
GO:1903038	negative regulation of leukocyte cell-cell adhesion	0.0345442	5	CD74/CXCL12/SCGB1A1/IDO1/ASS1
GO:0050863	regulation of T cell activation	0.0360922	9	HLA-DRB1/CD74/SCGB1A1/IDO1/CCL5/ZBTB16/HLA-DRB5/CD3D/HLA-DPB1
GO:0042116	macrophage activation	0.0370766	4	CD74/CLU/JUN/IL33
GO:0070228	regulation of lymphocyte apoptotic process	0.0370766	4	CD74/IDO1/CCL5/TSC22D3
GO:0030509	BMP signaling pathway	0.0405206	6	ID1/SOST/SMAD6/ENG/GDF7/TMEM100
GO:0022409	positive regulation of cell-cell adhesion	0.0405206	8	HLA-DRB1/CD74/CCL5/ZBTB16/HLA-DRB5/CD3D/ALOX15/HLA-DPB1
GO:0071346	cellular response to interferon-gamma	0.0409947	6	HLA-DRB1/EDN1/CCL5/ASS1/HLA-DRB5/HLA-DPB1
GO:0010038	response to metal ion	0.0409947	9	FOSB/EDN1/FOS/TXNIP/JUN/CCND1/ASS1/CPNE2/ALOX15
GO:0002688	regulation of leukocyte chemotaxis	0.0409947	5	CD74/CXCL12/GAS6/CCL5/CMKLR1
GO:0008015	blood circulation	0.041085	12	HBB/CXCL12/RAMP2/EDN1/GJA5/GAS6/NR2F2/CTGF/PRCP/ADH5/ELN/SGK1
GO:0032496	response to lipopolysaccharide	0.0411282	9	EDN1/SCGB1A1/FOS/IDO1/JUN/SELP/CCL5/ASS1/ADH5
GO:0002696	positive regulation of leukocyte activation	0.0419049	9	HLA-DRB1/CD74/GAS6/IL33/CCL5/ZBTB16/HLA-DRB5/CD3D/HLA-DPB1
GO:0002828	regulation of type 2 immune response	0.0419049	3	CD74/IDO1/IL33
GO:1902230	negative regulation of intrinsic apoptotic signaling pathway in response to DNA damage	0.0419049	3	CD74/CLU/CXCL12
GO:1902893	regulation of pri-miRNA transcription from RNA polymerase II promoter	0.0419049	3	FOS/SMAD6/JUN
GO:0043254	regulation of protein complex assembly	0.0421826	10	CLU/SOST/SMAD6/JUN/PFN2/SELP/BAIAP2/FNIP2/ALOX15/SLF1
GO:0051090	regulation of sequence-specific DNA binding transcription factor activity	0.0426965	10	CLU/ID1/EDN1/FOS/ID3/JUN/GAS6/ARID5B/CMKLR1/SGK1
GO:0007507	heart development	0.0447825	12	RAMP2/ID1/EDN1/ID3/CPE/SMAD6/GJA5/JUN/APLNR/ENG/HEG1/TMEM100
GO:0014074	response to purine-containing compound	0.0447825	6	FOSB/FOS/JUN/IGFBP5/CDO1/ASS1
GO:0032965	regulation of collagen biosynthetic process	0.0447825	3	ERRFI1/ENG/CTGF
GO:0061614	pri-miRNA transcription from RNA polymerase II promoter	0.0486626	3	FOS/SMAD6/JUN
GO:0060541	respiratory system development	0.0486626	7	ID1/KLF2/IGFBP5/ERRFI1/CTGF/HEG1/ASS1
GO:0002237	response to molecule of bacterial origin	0.0486626	9	EDN1/SCGB1A1/FOS/IDO1/JUN/SELP/CCL5/ASS1/ADH5
GO:0071772	response to BMP	0.0486626	6	ID1/SOST/SMAD6/ENG/GDF7/TMEM100
GO:0071773	cellular response to BMP stimulus	0.0486626	6	ID1/SOST/SMAD6/ENG/GDF7/TMEM100
GO:0008630	intrinsic apoptotic signaling pathway in response to DNA damage	0.0486626	5	CD74/CLU/CXCL12/PHLDA3/FNIP2
GO:0045444	fat cell differentiation	0.0486626	7	SMAD6/CCND1/ARID5B/ZBTB16/CMKLR1/CCDC3/RUNX1T1

## Sheet: Cluster5_ T cell
ID	Description	p.adjust	Count	geneID
GO:0042110	T cell activation	5.45261e-07	13	CD3D/SCGB1A1/CCR7/CORO1A/CD3G/ZBTB16/NDFIP1/CD3E/LAT/LEF1/CCND3/GPR183/PTGER4
GO:0070489	T cell aggregation	5.45261e-07	13	CD3D/SCGB1A1/CCR7/CORO1A/CD3G/ZBTB16/NDFIP1/CD3E/LAT/LEF1/CCND3/GPR183/PTGER4
GO:0071593	lymphocyte aggregation	5.45261e-07	13	CD3D/SCGB1A1/CCR7/CORO1A/CD3G/ZBTB16/NDFIP1/CD3E/LAT/LEF1/CCND3/GPR183/PTGER4
GO:0070486	leukocyte aggregation	5.45261e-07	13	CD3D/SCGB1A1/CCR7/CORO1A/CD3G/ZBTB16/NDFIP1/CD3E/LAT/LEF1/CCND3/GPR183/PTGER4
GO:0007159	leukocyte cell-cell adhesion	1.0107e-06	13	CD3D/SCGB1A1/CCR7/CORO1A/CD3G/ZBTB16/NDFIP1/CD3E/LAT/LEF1/CCND3/GPR183/PTGER4
GO:0022407	regulation of cell-cell adhesion	7.73122e-06	11	CD3D/SCGB1A1/CCR7/CORO1A/CD3G/ZBTB16/NDFIP1/RGCC/CD3E/LAT/LEF1
GO:0051249	regulation of lymphocyte activation	1.15513e-05	11	CD3D/SCGB1A1/CCR7/CORO1A/CD3G/CD27/ZBTB16/NDFIP1/CD3E/LAT/GPR183
GO:0002694	regulation of leukocyte activation	3.59166e-05	11	CD3D/SCGB1A1/CCR7/CORO1A/CD3G/CD27/ZBTB16/NDFIP1/CD3E/LAT/GPR183
GO:0050863	regulation of T cell activation	5.82863e-05	9	CD3D/SCGB1A1/CCR7/CORO1A/CD3G/ZBTB16/NDFIP1/CD3E/LAT
GO:0050865	regulation of cell activation	5.82863e-05	11	CD3D/SCGB1A1/CCR7/CORO1A/CD3G/CD27/ZBTB16/NDFIP1/CD3E/LAT/GPR183
GO:1903037	regulation of leukocyte cell-cell adhesion	7.75485e-05	9	CD3D/SCGB1A1/CCR7/CORO1A/CD3G/ZBTB16/NDFIP1/CD3E/LAT
GO:0030098	lymphocyte differentiation	7.75485e-05	9	CD3D/CCR7/CD27/ZBTB16/NDFIP1/CD3E/LEF1/GPR183/PTGER4
GO:0032673	regulation of interleukin-4 production	0.000197587	4	SCGB1A1/NDFIP1/CD3E/LEF1
GO:0002521	leukocyte differentiation	0.00020683	10	CD3D/JUNB/CCR7/CD27/ZBTB16/NDFIP1/CD3E/LEF1/GPR183/PTGER4
GO:0051251	positive regulation of lymphocyte activation	0.000308105	8	CD3D/CCR7/CORO1A/CD3G/CD27/ZBTB16/CD3E/GPR183
GO:0032633	interleukin-4 production	0.000324945	4	SCGB1A1/NDFIP1/CD3E/LEF1
GO:0030217	T cell differentiation	0.000432518	7	CD3D/CCR7/ZBTB16/CD3E/LEF1/GPR183/PTGER4
GO:0002696	positive regulation of leukocyte activation	0.000474778	8	CD3D/CCR7/CORO1A/CD3G/CD27/ZBTB16/CD3E/GPR183
GO:0050867	positive regulation of cell activation	0.000558519	8	CD3D/CCR7/CORO1A/CD3G/CD27/ZBTB16/CD3E/GPR183
GO:0030099	myeloid cell differentiation	0.000875473	8	JUNB/CCR7/ZBTB16/NDFIP1/LEF1/HIST1H4C/GPR183/ACTN1
GO:0046651	lymphocyte proliferation	0.00107962	7	SCGB1A1/CORO1A/NDFIP1/CD3E/LEF1/CCND3/GPR183
GO:0032943	mononuclear cell proliferation	0.0010859	7	SCGB1A1/CORO1A/NDFIP1/CD3E/LEF1/CCND3/GPR183
GO:0070661	leukocyte proliferation	0.00151589	7	SCGB1A1/CORO1A/NDFIP1/CD3E/LEF1/CCND3/GPR183
GO:0046631	alpha-beta T cell activation	0.00194106	5	ZBTB16/CD3E/LEF1/GPR183/PTGER4
GO:0045061	thymic T cell selection	0.00217512	3	CD3D/CCR7/CD3E
GO:0050870	positive regulation of T cell activation	0.00300017	6	CD3D/CCR7/CORO1A/CD3G/ZBTB16/CD3E
GO:1903039	positive regulation of leukocyte cell-cell adhesion	0.00358057	6	CD3D/CCR7/CORO1A/CD3G/ZBTB16/CD3E
GO:0002366	leukocyte activation involved in immune response	0.00373338	6	CORO1A/NDFIP1/LAT/LEF1/GPR183/PTGER4
GO:0002263	cell activation involved in immune response	0.00379488	6	CORO1A/NDFIP1/LAT/LEF1/GPR183/PTGER4
GO:0022409	positive regulation of cell-cell adhesion	0.00616227	6	CD3D/CCR7/CORO1A/CD3G/ZBTB16/CD3E
GO:0031295	T cell costimulation	0.00616227	4	CD3D/CCR7/CD3G/CD3E
GO:0002285	lymphocyte activation involved in immune response	0.00616227	5	CORO1A/NDFIP1/LEF1/GPR183/PTGER4
GO:0031294	lymphocyte costimulation	0.00616227	4	CD3D/CCR7/CD3G/CD3E
GO:0046632	alpha-beta T cell differentiation	0.00827506	4	ZBTB16/LEF1/GPR183/PTGER4
GO:0042098	T cell proliferation	0.00862206	5	SCGB1A1/CORO1A/NDFIP1/CD3E/CCND3
GO:0050852	T cell receptor signaling pathway	0.00862206	5	CD3D/CCR7/CD3G/CD3E/LAT
GO:0001819	positive regulation of cytokine production	0.00862206	7	CCR7/LTB/RGCC/CD3E/GPSM3/POLR3GL/PTGER4
GO:0006979	response to oxidative stress	0.00862206	7	SCGB1A1/CCR7/HBB/NR4A2/UCP2/PLK3/PYCR2
GO:0007565	female pregnancy	0.0110952	5	SCGB1A1/JUNB/ARHGDIB/FOSB/UCP2
GO:0002573	myeloid leukocyte differentiation	0.0123199	5	JUNB/CCR7/NDFIP1/LEF1/GPR183
GO:0050670	regulation of lymphocyte proliferation	0.0123199	5	SCGB1A1/CORO1A/NDFIP1/CD3E/GPR183
GO:0045058	T cell selection	0.0123199	3	CD3D/CCR7/CD3E
GO:0032944	regulation of mononuclear cell proliferation	0.0123199	5	SCGB1A1/CORO1A/NDFIP1/CD3E/GPR183
GO:0051224	negative regulation of protein transport	0.0132738	5	CD27/NDFIP1/RGCC/UCP2/PTGER4
GO:0070663	regulation of leukocyte proliferation	0.0146159	5	SCGB1A1/CORO1A/NDFIP1/CD3E/GPR183
GO:0019081	viral translation	0.0150157	2	EIF3L/EIF3D
GO:0042093	T-helper cell differentiation	0.0154111	3	LEF1/GPR183/PTGER4
GO:0044706	multi-multicellular organism process	0.0154111	5	SCGB1A1/JUNB/ARHGDIB/FOSB/UCP2
GO:1904950	negative regulation of establishment of protein localization	0.0154111	5	CD27/NDFIP1/RGCC/UCP2/PTGER4
GO:0002294	CD4-positive; alpha-beta T cell differentiation involved in immune response	0.0161424	3	LEF1/GPR183/PTGER4
GO:0000302	response to reactive oxygen species	0.0161424	5	SCGB1A1/CCR7/HBB/UCP2/PLK3
GO:0045060	negative thymic T cell selection	0.0161424	2	CCR7/CD3E
GO:0002287	alpha-beta T cell activation involved in immune response	0.0161424	3	LEF1/GPR183/PTGER4
GO:0002293	alpha-beta T cell differentiation involved in immune response	0.0161424	3	LEF1/GPR183/PTGER4
GO:0007162	negative regulation of cell adhesion	0.0171129	5	SCGB1A1/ARHGDIB/NDFIP1/RGCC/PDE3B
GO:0001818	negative regulation of cytokine production	0.0171705	5	SCGB1A1/NDFIP1/RGCC/LEF1/PTGER4
GO:0043383	negative T cell selection	0.0176979	2	CCR7/CD3E
GO:0050851	antigen receptor-mediated signaling pathway	0.0206052	5	CD3D/CCR7/CD3G/CD3E/LAT
GO:0002292	T cell differentiation involved in immune response	0.0206052	3	LEF1/GPR183/PTGER4
GO:0043367	CD4-positive; alpha-beta T cell differentiation	0.0247811	3	LEF1/GPR183/PTGER4
GO:0060326	cell chemotaxis	0.0274676	5	CCR7/CORO1A/LEF1/GPR183/GPSM3
GO:0042129	regulation of T cell proliferation	0.0274676	4	SCGB1A1/CORO1A/NDFIP1/CD3E
GO:0050900	leukocyte migration	0.0275656	6	CCR7/CORO1A/SELL/GPR183/GPSM3/PTGER4
GO:0035710	CD4-positive; alpha-beta T cell activation	0.0302962	3	LEF1/GPR183/PTGER4
GO:0045785	positive regulation of cell adhesion	0.0302962	6	CD3D/CCR7/CORO1A/CD3G/ZBTB16/CD3E
GO:0033077	T cell differentiation in thymus	0.0319014	3	CD3D/CCR7/CD3E
GO:0071594	thymocyte aggregation	0.0319014	3	CD3D/CCR7/CD3E
GO:0032656	regulation of interleukin-13 production	0.0373222	2	SCGB1A1/LEF1
GO:0032674	regulation of interleukin-5 production	0.0373222	2	SCGB1A1/LEF1
GO:1901654	response to ketone	0.0402158	4	CCR7/FOSB/PTGER4/FBXO32
GO:0032634	interleukin-5 production	0.0402158	2	SCGB1A1/LEF1
GO:0007034	vacuolar transport	0.0403148	5	CORO1A/VPS37B/NDFIP1/ARL4C/CHMP1B
GO:0001776	leukocyte homeostasis	0.0403148	3	CORO1A/LAT/GPR183
GO:0019216	regulation of lipid metabolic process	0.0404269	5	CCR7/PDE3B/SF1/LDLRAP1/PIK3IP1
GO:0051493	regulation of cytoskeleton organization	0.0404269	6	CCR7/CORO1A/ARHGDIB/RGCC/CHMP1B/PTGER4
GO:0032616	interleukin-13 production	0.040899	2	SCGB1A1/LEF1
GO:0039702	viral budding via host ESCRT complex	0.040899	2	VPS37B/CHMP1B
GO:2000106	regulation of leukocyte apoptotic process	0.0421476	3	CCR7/CD3G/CD27
GO:0032956	regulation of actin cytoskeleton organization	0.0437639	5	CCR7/CORO1A/ARHGDIB/RGCC/PTGER4
GO:0002407	dendritic cell chemotaxis	0.0466428	2	CCR7/GPR183
GO:0034695	response to prostaglandin E	0.0466428	2	CCR7/PTGER4
GO:0001731	formation of translation preinitiation complex	0.0475684	2	EIF3L/EIF3D
GO:0046755	viral budding	0.0475684	2	VPS37B/CHMP1B
GO:1902590	multi-organism organelle organization	0.0475684	2	VPS37B/CHMP1B
GO:1902592	multi-organism membrane budding	0.0475684	2	VPS37B/CHMP1B
GO:0050727	regulation of inflammatory response	0.0475684	5	SCGB1A1/CCR7/NDFIP1/GPSM3/PTGER4
GO:0051051	negative regulation of transport	0.0475684	6	CORO1A/CD27/NDFIP1/RGCC/UCP2/PTGER4
GO:0032496	response to lipopolysaccharide	0.0488723	5	SCGB1A1/JUNB/CCR7/CD27/PTGER4
GO:0045637	regulation of myeloid cell differentiation	0.0488723	4	ZBTB16/NDFIP1/LEF1/HIST1H4C

## Sheet: Cluster6_Bcells
ID	Description	p.adjust	Count	geneID
GO:0051249	regulation of lymphocyte activation	0.00863552	6	CD74/HLA-DRB1/SCGB1A1/CCR7/ZFP36L2/CORO1A
GO:0042110	T cell activation	0.00863552	6	CD74/HLA-DRB1/SCGB1A1/CCR7/ZFP36L2/CORO1A
GO:0070489	T cell aggregation	0.00863552	6	CD74/HLA-DRB1/SCGB1A1/CCR7/ZFP36L2/CORO1A
GO:0071593	lymphocyte aggregation	0.00863552	6	CD74/HLA-DRB1/SCGB1A1/CCR7/ZFP36L2/CORO1A
GO:0070486	leukocyte aggregation	0.00863552	6	CD74/HLA-DRB1/SCGB1A1/CCR7/ZFP36L2/CORO1A
GO:0002694	regulation of leukocyte activation	0.00863552	6	CD74/HLA-DRB1/SCGB1A1/CCR7/ZFP36L2/CORO1A
GO:0050863	regulation of T cell activation	0.00863552	5	CD74/HLA-DRB1/SCGB1A1/CCR7/CORO1A
GO:0007159	leukocyte cell-cell adhesion	0.00863552	6	CD74/HLA-DRB1/SCGB1A1/CCR7/ZFP36L2/CORO1A
GO:0050865	regulation of cell activation	0.00863552	6	CD74/HLA-DRB1/SCGB1A1/CCR7/ZFP36L2/CORO1A
GO:1903037	regulation of leukocyte cell-cell adhesion	0.00867576	5	CD74/HLA-DRB1/SCGB1A1/CCR7/CORO1A
GO:0045060	negative thymic T cell selection	0.0091787	2	CD74/CCR7
GO:0002429	immune response-activating cell surface receptor signaling pathway	0.0091787	5	HLA-DRB1/THEMIS2/CCR7/ACTB/ARPC1B
GO:0043383	negative T cell selection	0.0091787	2	CD74/CCR7
GO:0033077	T cell differentiation in thymus	0.0091787	3	CD74/CCR7/ZFP36L2
GO:0071594	thymocyte aggregation	0.0091787	3	CD74/CCR7/ZFP36L2
GO:0002768	immune response-regulating cell surface receptor signaling pathway	0.0119802	5	HLA-DRB1/THEMIS2/CCR7/ACTB/ARPC1B
GO:0002579	positive regulation of antigen processing and presentation	0.0119802	2	CD74/CCR7
GO:0050870	positive regulation of T cell activation	0.0123211	4	CD74/HLA-DRB1/CCR7/CORO1A
GO:0022407	regulation of cell-cell adhesion	0.0123211	5	CD74/HLA-DRB1/SCGB1A1/CCR7/CORO1A
GO:1903039	positive regulation of leukocyte cell-cell adhesion	0.0135463	4	CD74/HLA-DRB1/CCR7/CORO1A
GO:0048872	homeostasis of number of cells	0.0146005	4	CD74/RPS14/CCR7/CORO1A
GO:0019882	antigen processing and presentation	0.0146167	4	CD74/HLA-DRB1/HLA-A/CCR7
GO:0030838	positive regulation of actin filament polymerization	0.0146167	3	CCR7/CORO1A/ARPC1B
GO:0045061	thymic T cell selection	0.015279	2	CD74/CCR7
GO:0022409	positive regulation of cell-cell adhesion	0.0164791	4	CD74/HLA-DRB1/CCR7/CORO1A
GO:0002577	regulation of antigen processing and presentation	0.0164791	2	CD74/CCR7
GO:0090023	positive regulation of neutrophil chemotaxis	0.0164791	2	CD74/CCR7
GO:0032273	positive regulation of protein polymerization	0.0180423	3	CCR7/CORO1A/ARPC1B
GO:0002521	leukocyte differentiation	0.0180423	5	CD74/JUNB/CCR7/ZFP36L2/KLF6
GO:0071624	positive regulation of granulocyte chemotaxis	0.0180423	2	CD74/CCR7
GO:1902624	positive regulation of neutrophil migration	0.0180423	2	CD74/CCR7
GO:0002757	immune response-activating signal transduction	0.0180423	5	HLA-DRB1/THEMIS2/CCR7/ACTB/ARPC1B
GO:0090022	regulation of neutrophil chemotaxis	0.0188938	2	CD74/CCR7
GO:0051251	positive regulation of lymphocyte activation	0.0218586	4	CD74/HLA-DRB1/CCR7/CORO1A
GO:1902622	regulation of neutrophil migration	0.0219423	2	CD74/CCR7
GO:0002764	immune response-regulating signaling pathway	0.0219423	5	HLA-DRB1/THEMIS2/CCR7/ACTB/ARPC1B
GO:0032735	positive regulation of interleukin-12 production	0.0255641	2	LTB/CCR7
GO:0002696	positive regulation of leukocyte activation	0.0266325	4	CD74/HLA-DRB1/CCR7/CORO1A
GO:0030098	lymphocyte differentiation	0.0279141	4	CD74/CCR7/ZFP36L2/KLF6
GO:0050867	positive regulation of cell activation	0.0282111	4	CD74/HLA-DRB1/CCR7/CORO1A
GO:0030833	regulation of actin filament polymerization	0.030089	3	CCR7/CORO1A/ARPC1B
GO:0071622	regulation of granulocyte chemotaxis	0.030089	2	CD74/CCR7
GO:0045058	T cell selection	0.0372508	2	CD74/CCR7
GO:0030041	actin filament polymerization	0.0372508	3	CCR7/CORO1A/ARPC1B
GO:0002478	antigen processing and presentation of exogenous peptide antigen	0.0372508	3	CD74/HLA-DRB1/HLA-A
GO:0008064	regulation of actin polymerization or depolymerization	0.0372508	3	CCR7/CORO1A/ARPC1B
GO:2000107	negative regulation of leukocyte apoptotic process	0.0372508	2	CD74/CCR7
GO:0030832	regulation of actin filament length	0.0372508	3	CCR7/CORO1A/ARPC1B
GO:0050852	T cell receptor signaling pathway	0.0384186	3	HLA-DRB1/THEMIS2/CCR7
GO:0019884	antigen processing and presentation of exogenous antigen	0.0389437	3	CD74/HLA-DRB1/HLA-A
GO:0045010	actin nucleation	0.0393607	2	CORO1A/ARPC1B
GO:0032271	regulation of protein polymerization	0.0393607	3	CCR7/CORO1A/ARPC1B
GO:0032845	negative regulation of homeostatic process	0.0400896	3	CD74/CCR7/CORO1A
GO:0045785	positive regulation of cell adhesion	0.0400896	4	CD74/HLA-DRB1/CCR7/CORO1A
GO:0032655	regulation of interleukin-12 production	0.0400896	2	LTB/CCR7
GO:0051495	positive regulation of cytoskeleton organization	0.0401971	3	CCR7/CORO1A/ARPC1B
GO:0048002	antigen processing and presentation of peptide antigen	0.0401971	3	CD74/HLA-DRB1/HLA-A
GO:0032615	interleukin-12 production	0.0411343	2	LTB/CCR7
GO:0030595	leukocyte chemotaxis	0.0411409	3	CD74/CCR7/CORO1A
GO:0050670	regulation of lymphocyte proliferation	0.0411409	3	CD74/SCGB1A1/CORO1A
GO:0032944	regulation of mononuclear cell proliferation	0.0411409	3	CD74/SCGB1A1/CORO1A
GO:0042267	natural killer cell mediated cytotoxicity	0.0411409	2	CORO1A/NCR3
GO:0008154	actin polymerization or depolymerization	0.0411409	3	CCR7/CORO1A/ARPC1B
GO:0070527	platelet aggregation	0.0448022	2	HBB/ACTB
GO:0070663	regulation of leukocyte proliferation	0.0448573	3	CD74/SCGB1A1/CORO1A
GO:0002228	natural killer cell mediated immunity	0.0449796	2	CORO1A/NCR3
GO:0002260	lymphocyte homeostasis	0.0489923	2	CD74/CORO1A
GO:0000302	response to reactive oxygen species	0.0493238	3	SCGB1A1/HBB/CCR7
GO:0030217	T cell differentiation	0.0499453	3	CD74/CCR7/ZFP36L2

## Sheet: Cluster7_ciliated
ID	Description	p.adjust	Count	geneID
GO:0002479	antigen processing and presentation of exogenous peptide antigen via MHC class I; TAP-dependent	6.81868e-06	12	HLA-C/HLA-B/HLA-A/PSMB8/PSMB10/PSMB9/PSME2/HLA-F/PSMA2/PSMD9/PSMD2/PSMC3
GO:0042590	antigen processing and presentation of exogenous peptide antigen via MHC class I	6.81868e-06	12	HLA-C/HLA-B/HLA-A/PSMB8/PSMB10/PSMB9/PSME2/HLA-F/PSMA2/PSMD9/PSMD2/PSMC3
GO:0048002	antigen processing and presentation of peptide antigen	7.75862e-05	17	HLA-C/HLA-B/HLA-DRB1/HLA-A/PSMB8/PSMB10/PSMB9/PSME2/PYCARD/HLA-F/KIF3B/PSMA2/PSMD9/PSMD2/AP1S1/HLA-DMA/PSMC3
GO:0002478	antigen processing and presentation of exogenous peptide antigen	8.20384e-05	16	HLA-C/HLA-B/HLA-DRB1/HLA-A/PSMB8/PSMB10/PSMB9/PSME2/HLA-F/KIF3B/PSMA2/PSMD9/PSMD2/AP1S1/HLA-DMA/PSMC3
GO:0002474	antigen processing and presentation of peptide antigen via MHC class I	9.84038e-05	12	HLA-C/HLA-B/HLA-A/PSMB8/PSMB10/PSMB9/PSME2/HLA-F/PSMA2/PSMD9/PSMD2/PSMC3
GO:0019884	antigen processing and presentation of exogenous antigen	9.84038e-05	16	HLA-C/HLA-B/HLA-DRB1/HLA-A/PSMB8/PSMB10/PSMB9/PSME2/HLA-F/KIF3B/PSMA2/PSMD9/PSMD2/AP1S1/HLA-DMA/PSMC3
GO:0006521	regulation of cellular amino acid metabolic process	0.000376197	9	PSMB8/PSMB10/PSMB9/AZIN1/PSME2/PSMA2/PSMD9/PSMD2/PSMC3
GO:0019882	antigen processing and presentation	0.000662992	17	HLA-C/HLA-B/HLA-DRB1/HLA-A/PSMB8/PSMB10/PSMB9/PSME2/PYCARD/HLA-F/KIF3B/PSMA2/PSMD9/PSMD2/AP1S1/HLA-DMA/PSMC3
GO:0033238	regulation of cellular amine metabolic process	0.00433016	9	PSMB8/PSMB10/PSMB9/AZIN1/PSME2/PSMA2/PSMD9/PSMD2/PSMC3
GO:0045862	positive regulation of proteolysis	0.00510137	20	CTGF/NDUFA13/GSN/TRADD/PSMB8/PSMB10/PSMB9/PSME2/PYCARD/TNFSF10/APOE/PSMA2/STUB1/PSMD9/NLRP1/PSMD2/IL33/SERPINB3/NUB1/PSMC3
GO:0060337	type I interferon signaling pathway	0.00615537	9	HLA-C/HLA-B/SAMHD1/HLA-A/PSMB8/HLA-F/IFI35/STAT1/IRF2
GO:0071357	cellular response to type I interferon	0.00615537	9	HLA-C/HLA-B/SAMHD1/HLA-A/PSMB8/HLA-F/IFI35/STAT1/IRF2
GO:0009308	amine metabolic process	0.00700508	11	PSMB8/PSMB10/PSMB9/AZIN1/PSME2/SMS/SULT1A1/PSMA2/PSMD9/PSMD2/PSMC3
GO:0034340	response to type I interferon	0.00782712	9	HLA-C/HLA-B/SAMHD1/HLA-A/PSMB8/HLA-F/IFI35/STAT1/IRF2
GO:0033209	tumor necrosis factor-mediated signaling pathway	0.00966544	12	TRADD/PSMB8/PSMB10/PSMB9/PSME2/PYCARD/PSMA2/STAT1/PSMD9/PSMD2/TNFRSF21/PSMC3
GO:1901990	regulation of mitotic cell cycle phase transition	0.0122157	17	PSMB8/PSMB10/PSMB9/PSME2/ERCC3/VPS4B/PSMA2/PSMD9/PSMD2/CDC14A/CNOT1/PRKDC/RB1/TRAPPC12/TPR/PSMC3/PLCB1
GO:0051436	negative regulation of ubiquitin-protein ligase activity involved in mitotic cell cycle	0.0122157	8	PSMB8/PSMB10/PSMB9/PSME2/PSMA2/PSMD9/PSMD2/PSMC3
GO:0051439	regulation of ubiquitin-protein ligase activity involved in mitotic cell cycle	0.0126868	8	PSMB8/PSMB10/PSMB9/PSME2/PSMA2/PSMD9/PSMD2/PSMC3
GO:0044106	cellular amine metabolic process	0.0126868	10	PSMB8/PSMB10/PSMB9/AZIN1/PSME2/SMS/PSMA2/PSMD9/PSMD2/PSMC3
GO:1904667	negative regulation of ubiquitin protein ligase activity	0.0126868	8	PSMB8/PSMB10/PSMB9/PSME2/PSMA2/PSMD9/PSMD2/PSMC3
GO:0090263	positive regulation of canonical Wnt signaling pathway	0.0138688	10	PSMB8/PSMB10/PSMB9/PSME2/VPS35/PSMA2/PSMD9/PSMD2/CTDNEP1/PSMC3
GO:0050852	T cell receptor signaling pathway	0.0138688	12	HLA-DRB1/PSMB8/PSMB10/PSMB9/PSME2/PSMA2/PSMD9/PSMD2/TNFRSF21/CD3D/GBP1/PSMC3
GO:2000146	negative regulation of cell motility	0.0138688	14	EPPIN/PKP2/ABHD2/SLC9A3R1/APOE/CCL28/IL33/APOD/NBL1/SEMA3A/SRGAP2C/C16orf45/PTN/PLCB1
GO:0051437	positive regulation of ubiquitin-protein ligase activity involved in regulation of mitotic cell cycle transition	0.0141039	8	PSMB8/PSMB10/PSMB9/PSME2/PSMA2/PSMD9/PSMD2/PSMC3
GO:0031145	anaphase-promoting complex-dependent catabolic process	0.0162823	8	PSMB8/PSMB10/PSMB9/PSME2/PSMA2/PSMD9/PSMD2/PSMC3
GO:0051444	negative regulation of ubiquitin-protein transferase activity	0.0164637	8	PSMB8/PSMB10/PSMB9/PSME2/PSMA2/PSMD9/PSMD2/PSMC3
GO:1901987	regulation of cell cycle phase transition	0.0164637	17	PSMB8/PSMB10/PSMB9/PSME2/ERCC3/VPS4B/PSMA2/PSMD9/PSMD2/CDC14A/CNOT1/PRKDC/RB1/TRAPPC12/TPR/PSMC3/PLCB1
GO:0051443	positive regulation of ubiquitin-protein transferase activity	0.0164637	9	PSMB8/PSMB10/PSMB9/PSME2/PSMA2/STUB1/PSMD9/PSMD2/PSMC3
GO:0070293	renal absorption	0.0164637	4	GSN/HBB/SLC9A3R1/MAGED2
GO:0072160	nephron tubule epithelial cell differentiation	0.0164637	4	CD24/PROM1/MTSS1/STAT1
GO:1904668	positive regulation of ubiquitin protein ligase activity	0.0171315	8	PSMB8/PSMB10/PSMB9/PSME2/PSMA2/PSMD9/PSMD2/PSMC3
GO:0030317	flagellated sperm motility	0.0177764	7	EPPIN/DNAH5/SORD/SLC22A16/LRRC6/GAS8/PLTP
GO:0097722	sperm motility	0.0177764	7	EPPIN/DNAH5/SORD/SLC22A16/LRRC6/GAS8/PLTP
GO:0030336	negative regulation of cell migration	0.0195586	13	PKP2/ABHD2/SLC9A3R1/APOE/CCL28/IL33/APOD/NBL1/SEMA3A/SRGAP2C/C16orf45/PTN/PLCB1
GO:0001738	morphogenesis of a polarized epithelium	0.0195586	10	SLC9A3R1/PSMB8/PSMB10/PSMB9/PSME2/PSMA2/PSMD9/PSMD2/TRAF3IP1/PSMC3
GO:1903364	positive regulation of cellular protein catabolic process	0.0195586	12	PSMB8/PSMB10/PSMB9/PSME2/APOE/PSMA2/STUB1/PSMD9/PSMD2/IL33/NUB1/PSMC3
GO:0060333	interferon-gamma-mediated signaling pathway	0.0195586	8	HLA-C/HLA-B/HLA-DRB1/HLA-A/HLA-F/STAT1/IRF2/GBP1
GO:1904666	regulation of ubiquitin protein ligase activity	0.0195586	8	PSMB8/PSMB10/PSMB9/PSME2/PSMA2/PSMD9/PSMD2/PSMC3
GO:0038061	NIK/NF-kappaB signaling	0.0213319	9	PSMB8/PSMB10/PSMB9/PSME2/UACA/PSMA2/PSMD9/PSMD2/PSMC3
GO:0034341	response to interferon-gamma	0.0213596	11	HLA-C/HLA-B/HLA-DRB1/CCL15/HLA-A/HLA-F/STAT1/GBP6/IRF2/GBP1/NUB1
GO:2000060	positive regulation of protein ubiquitination involved in ubiquitin-dependent protein catabolic process	0.025879	8	PSMB8/PSMB10/PSMB9/PSME2/PSMA2/PSMD9/PSMD2/PSMC3
GO:0040013	negative regulation of locomotion	0.025879	14	EPPIN/PKP2/ABHD2/SLC9A3R1/APOE/CCL28/IL33/APOD/NBL1/SEMA3A/SRGAP2C/C16orf45/PTN/PLCB1
GO:0071346	cellular response to interferon-gamma	0.025879	10	HLA-C/HLA-B/HLA-DRB1/CCL15/HLA-A/HLA-F/STAT1/GBP6/IRF2/GBP1
GO:0051271	negative regulation of cellular component movement	0.0261347	14	EPPIN/PKP2/ABHD2/SLC9A3R1/APOE/CCL28/IL33/APOD/NBL1/SEMA3A/SRGAP2C/C16orf45/PTN/PLCB1
GO:0002686	negative regulation of leukocyte migration	0.0276877	5	CCL28/IL33/APOD/NBL1/PLCB1
GO:0050851	antigen receptor-mediated signaling pathway	0.0281317	13	HLA-DRB1/PSMB8/PSMB10/PSMB9/PSME2/PSMA2/PSMD9/PSMD2/TNFRSF21/CD3D/KLHL6/GBP1/PSMC3
GO:0051438	regulation of ubiquitin-protein transferase activity	0.0281317	9	PSMB8/PSMB10/PSMB9/PSME2/PSMA2/STUB1/PSMD9/PSMD2/PSMC3
GO:1903052	positive regulation of proteolysis involved in cellular protein catabolic process	0.0285204	11	PSMB8/PSMB10/PSMB9/PSME2/PSMA2/STUB1/PSMD9/PSMD2/IL33/NUB1/PSMC3
GO:2000058	regulation of protein ubiquitination involved in ubiquitin-dependent protein catabolic process	0.0399309	8	PSMB8/PSMB10/PSMB9/PSME2/PSMA2/PSMD9/PSMD2/PSMC3
GO:0030177	positive regulation of Wnt signaling pathway	0.0407837	10	PSMB8/PSMB10/PSMB9/PSME2/VPS35/PSMA2/PSMD9/PSMD2/CTDNEP1/PSMC3
GO:0031331	positive regulation of cellular catabolic process	0.041857	14	PSMB8/PSMB10/PSMB9/PSME2/APOE/PSMA2/STUB1/SPTLC2/PSMD9/PSMD2/IL33/CNOT1/NUB1/PSMC3
GO:0010565	regulation of cellular ketone metabolic process	0.0434978	10	PSMB8/PSMB10/PSMB9/AZIN1/PSME2/PSMA2/PSMD9/PSMD2/PANK2/PSMC3
GO:0034612	response to tumor necrosis factor	0.0440196	14	CCL15/TRADD/PSMB8/PSMB10/PSMB9/PSME2/PYCARD/PSMA2/STAT1/PSMD9/PSMD2/TNFRSF21/NUB1/PSMC3
GO:0007346	regulation of mitotic cell cycle	0.0440196	20	SLC9A3R1/PSMB8/PSMB10/PSMB9/FOXA1/PSME2/ERCC3/VPS4B/PSMA2/PSMD9/PSMD2/CDC14A/CNOT1/PRKDC/RB1/TRAPPC12/TPR/BTC/PSMC3/PLCB1
GO:0033108	mitochondrial respiratory chain complex assembly	0.0440196	7	NDUFA13/NDUFA7/NDUFA11/PET100/NDUFA3/SURF1/NDUFS2
GO:0046461	neutral lipid catabolic process	0.0482275	5	MGLL/ABHD2/APOE/LIPE/PNPLA4
GO:0046464	acylglycerol catabolic process	0.0482275	5	MGLL/ABHD2/APOE/LIPE/PNPLA4
GO:0002223	stimulatory C-type lectin receptor signaling pathway	0.0499694	8	PSMB8/PSMB10/PSMB9/PSME2/PSMA2/PSMD9/PSMD2/PSMC3

## Sheet: Cluster8_AT2
ID	Description	p.adjust	Count	geneID
GO:0019886	antigen processing and presentation of exogenous peptide antigen via MHC class II	0.000131529	5	CD74/HLA-DRB1/HLA-DRB5/HLA-DRA/HLA-DPA1
GO:0002495	antigen processing and presentation of peptide antigen via MHC class II	0.000131529	5	CD74/HLA-DRB1/HLA-DRB5/HLA-DRA/HLA-DPA1
GO:0002504	antigen processing and presentation of peptide or polysaccharide antigen via MHC class II	0.000131529	5	CD74/HLA-DRB1/HLA-DRB5/HLA-DRA/HLA-DPA1
GO:0009636	response to toxic substance	0.000164574	6	HBB/GSTA1/HBA2/EPHX1/CES1/CST3
GO:0019882	antigen processing and presentation	0.000234357	6	CD74/HLA-DRB1/CTSH/HLA-DRB5/HLA-DRA/HLA-DPA1
GO:0022407	regulation of cell-cell adhesion	0.000250253	7	CD74/SCGB1A1/HLA-DRB1/HLA-DRB5/FGG/HLA-DRA/HLA-DPA1
GO:0022409	positive regulation of cell-cell adhesion	0.000250253	6	CD74/HLA-DRB1/HLA-DRB5/FGG/HLA-DRA/HLA-DPA1
GO:0002478	antigen processing and presentation of exogenous peptide antigen	0.000527156	5	CD74/HLA-DRB1/HLA-DRB5/HLA-DRA/HLA-DPA1
GO:0050863	regulation of T cell activation	0.000527156	6	CD74/SCGB1A1/HLA-DRB1/HLA-DRB5/HLA-DRA/HLA-DPA1
GO:0019884	antigen processing and presentation of exogenous antigen	0.000527156	5	CD74/HLA-DRB1/HLA-DRB5/HLA-DRA/HLA-DPA1
GO:0031295	T cell costimulation	0.000527156	4	HLA-DRB1/HLA-DRB5/HLA-DRA/HLA-DPA1
GO:0031294	lymphocyte costimulation	0.000527156	4	HLA-DRB1/HLA-DRB5/HLA-DRA/HLA-DPA1
GO:1903037	regulation of leukocyte cell-cell adhesion	0.000527156	6	CD74/SCGB1A1/HLA-DRB1/HLA-DRB5/HLA-DRA/HLA-DPA1
GO:0048002	antigen processing and presentation of peptide antigen	0.000575917	5	CD74/HLA-DRB1/HLA-DRB5/HLA-DRA/HLA-DPA1
GO:0060333	interferon-gamma-mediated signaling pathway	0.000581259	4	HLA-DRB1/HLA-DRB5/HLA-DRA/HLA-DPA1
GO:0050870	positive regulation of T cell activation	0.00092569	5	CD74/HLA-DRB1/HLA-DRB5/HLA-DRA/HLA-DPA1
GO:1903039	positive regulation of leukocyte cell-cell adhesion	0.00104925	5	CD74/HLA-DRB1/HLA-DRB5/HLA-DRA/HLA-DPA1
GO:0045785	positive regulation of cell adhesion	0.00119796	6	CD74/HLA-DRB1/HLA-DRB5/FGG/HLA-DRA/HLA-DPA1
GO:0051249	regulation of lymphocyte activation	0.00163526	6	CD74/SCGB1A1/HLA-DRB1/HLA-DRB5/HLA-DRA/HLA-DPA1
GO:0042110	T cell activation	0.00244234	6	CD74/SCGB1A1/HLA-DRB1/HLA-DRB5/HLA-DRA/HLA-DPA1
GO:0070489	T cell aggregation	0.00244234	6	CD74/SCGB1A1/HLA-DRB1/HLA-DRB5/HLA-DRA/HLA-DPA1
GO:0071593	lymphocyte aggregation	0.00244234	6	CD74/SCGB1A1/HLA-DRB1/HLA-DRB5/HLA-DRA/HLA-DPA1
GO:0071346	cellular response to interferon-gamma	0.00244445	4	HLA-DRB1/HLA-DRB5/HLA-DRA/HLA-DPA1
GO:0070486	leukocyte aggregation	0.00244445	6	CD74/SCGB1A1/HLA-DRB1/HLA-DRB5/HLA-DRA/HLA-DPA1
GO:0002694	regulation of leukocyte activation	0.00246481	6	CD74/SCGB1A1/HLA-DRB1/HLA-DRB5/HLA-DRA/HLA-DPA1
GO:0051251	positive regulation of lymphocyte activation	0.00246481	5	CD74/HLA-DRB1/HLA-DRB5/HLA-DRA/HLA-DPA1
GO:0007159	leukocyte cell-cell adhesion	0.00316168	6	CD74/SCGB1A1/HLA-DRB1/HLA-DRB5/HLA-DRA/HLA-DPA1
GO:0048875	chemical homeostasis within a tissue	0.00316168	2	CTSH/NAPSA
GO:0050865	regulation of cell activation	0.00316168	6	CD74/SCGB1A1/HLA-DRB1/HLA-DRB5/HLA-DRA/HLA-DPA1
GO:0002696	positive regulation of leukocyte activation	0.00316168	5	CD74/HLA-DRB1/HLA-DRB5/HLA-DRA/HLA-DPA1
GO:0034341	response to interferon-gamma	0.00326997	4	HLA-DRB1/HLA-DRB5/HLA-DRA/HLA-DPA1
GO:0050867	positive regulation of cell activation	0.00340394	5	CD74/HLA-DRB1/HLA-DRB5/HLA-DRA/HLA-DPA1
GO:0050852	T cell receptor signaling pathway	0.00371074	4	HLA-DRB1/HLA-DRB5/HLA-DRA/HLA-DPA1
GO:0043217	myelin maintenance	0.00388249	2	CLU/CXCR4
GO:0015671	oxygen transport	0.00598153	2	HBB/HBA2
GO:0000302	response to reactive oxygen species	0.00744268	4	HBB/SCGB1A1/HBA2/CST3
GO:0098869	cellular oxidant detoxification	0.00878319	3	HBB/GSTA1/HBA2
GO:0015669	gas transport	0.00889398	2	HBB/HBA2
GO:1990748	cellular detoxification	0.00889398	3	HBB/GSTA1/HBA2
GO:0050851	antigen receptor-mediated signaling pathway	0.0092088	4	HLA-DRB1/HLA-DRB5/HLA-DRA/HLA-DPA1
GO:0098754	detoxification	0.00959593	3	HBB/GSTA1/HBA2
GO:0042744	hydrogen peroxide catabolic process	0.0106335	2	HBB/HBA2
GO:0090023	positive regulation of neutrophil chemotaxis	0.0106335	2	CD74/CAMK1D
GO:0002576	platelet degranulation	0.0123696	3	CLU/FGG/CD63
GO:0009410	response to xenobiotic stimulus	0.0123696	3	SCGB1A1/EPHX1/CES1
GO:0071624	positive regulation of granulocyte chemotaxis	0.0125951	2	CD74/CAMK1D
GO:1902624	positive regulation of neutrophil migration	0.0125951	2	CD74/CAMK1D
GO:0090022	regulation of neutrophil chemotaxis	0.0131323	2	CD74/CAMK1D
GO:0010035	response to inorganic substance	0.0131323	5	HBB/SCGB1A1/HBA2/FGG/CST3
GO:0070661	leukocyte proliferation	0.0135523	4	CD74/SCGB1A1/CLU/HLA-DPA1
GO:1902230	negative regulation of intrinsic apoptotic signaling pathway in response to DNA damage	0.0135523	2	CD74/CLU
GO:0042542	response to hydrogen peroxide	0.0145698	3	HBB/HBA2/CST3
GO:1902622	regulation of neutrophil migration	0.0150531	2	CD74/CAMK1D
GO:0002764	immune response-regulating signaling pathway	0.016601	5	HLA-DRB1/CTSH/HLA-DRB5/HLA-DRA/HLA-DPA1
GO:1902229	regulation of intrinsic apoptotic signaling pathway in response to DNA damage	0.0199399	2	CD74/CLU
GO:0031638	zymogen activation	0.0227704	2	CTSH/FGG
GO:0071622	regulation of granulocyte chemotaxis	0.0227704	2	CD74/CAMK1D
GO:0045429	positive regulation of nitric oxide biosynthetic process	0.025684	2	HBB/CLU
GO:1904407	positive regulation of nitric oxide metabolic process	0.025684	2	HBB/CLU
GO:0002429	immune response-activating cell surface receptor signaling pathway	0.0259673	4	HLA-DRB1/HLA-DRB5/HLA-DRA/HLA-DPA1
GO:0042743	hydrogen peroxide metabolic process	0.0286699	2	HBB/HBA2
GO:0015701	bicarbonate transport	0.0295201	2	HBB/HBA2
GO:1903428	positive regulation of reactive oxygen species biosynthetic process	0.0330943	2	HBB/CLU
GO:0007566	embryo implantation	0.0335434	2	SCGB1A1/CST3
GO:0002768	immune response-regulating cell surface receptor signaling pathway	0.0335434	4	HLA-DRB1/HLA-DRB5/HLA-DRA/HLA-DPA1
GO:0061077	chaperone-mediated protein folding	0.0342951	2	CD74/CLU
GO:2001233	regulation of apoptotic signaling pathway	0.0344921	4	CD74/CLU/CTSH/FGG
GO:0007565	female pregnancy	0.0344921	3	SCGB1A1/MMP7/CST3
GO:0050920	regulation of chemotaxis	0.0344921	3	CD74/CAMK1D/CXCR4
GO:0035272	exocrine system development	0.0344921	2	CST3/PPDPF
GO:2001021	negative regulation of response to DNA damage stimulus	0.0344921	2	CD74/CLU
GO:0006979	response to oxidative stress	0.0348529	4	HBB/SCGB1A1/HBA2/CST3
GO:0045428	regulation of nitric oxide biosynthetic process	0.0348529	2	HBB/CLU
GO:0030595	leukocyte chemotaxis	0.0349674	3	CD74/CAMK1D/CXCR4
GO:0050670	regulation of lymphocyte proliferation	0.0351288	3	CD74/SCGB1A1/HLA-DPA1
GO:0032944	regulation of mononuclear cell proliferation	0.0351288	3	CD74/SCGB1A1/HLA-DPA1
GO:0033619	membrane protein proteolysis	0.0351288	2	CTSH/NAPSA
GO:0042116	macrophage activation	0.0351288	2	CD74/CLU
GO:0070527	platelet aggregation	0.0372488	2	HBB/FGG
GO:0070663	regulation of leukocyte proliferation	0.0386514	3	CD74/SCGB1A1/HLA-DPA1
GO:0044706	multi-multicellular organism process	0.0415471	3	SCGB1A1/MMP7/CST3
GO:2001234	negative regulation of apoptotic signaling pathway	0.0427713	3	CD74/CLU/FGG
GO:0006809	nitric oxide biosynthetic process	0.0446371	2	HBB/CLU
GO:1903426	regulation of reactive oxygen species biosynthetic process	0.0468767	2	HBB/CLU
GO:0030574	collagen catabolic process	0.049141	2	MMP7/CST3
GO:0046209	nitric oxide metabolic process	0.0499897	2	HBB/CLU

## Sheet: Cluster10_low_quality_cells
ID	Description	p.adjust	Count	geneID
GO:0044782	cilium organization	1.61212e-23	37	RSPH1/IFT57/NME5/ZMYND10/CFAP126/FOXJ1/ARL3/MNS1/SPAG16/CFAP53/RSPH4A/TEKT2/IFT27/RSPH9/PIH1D3/DRC1/CLUAP1/IFT43/HSPB11/DNAAF3/IQCG/CCDC113/LRRC6/BBOF1/IFT74/B9D1/ARMC4/IFT172/CCDC39/DYNC2LI1/DNAI1/CATIP/DNAH5/TMEM107/DNAI2/SPEF2/KIF3A
GO:0060271	cilium morphogenesis	8.76137e-21	35	RSPH1/IFT57/NME5/ZMYND10/FOXJ1/ARL3/MNS1/SPAG16/CFAP53/RSPH4A/TEKT2/TCTN1/RSPH9/PIH1D3/DRC1/CLUAP1/IFT43/DNAAF3/IQCG/CCDC113/LRRC6/BBOF1/IFT74/B9D1/ARMC4/IFT172/CCDC39/DYNC2LI1/DNAI1/DNAH5/TMEM107/DNAI2/SPEF2/OFD1/KIF3A
GO:0042384	cilium assembly	1.3912e-18	31	RSPH1/IFT57/NME5/ZMYND10/FOXJ1/MNS1/SPAG16/CFAP53/RSPH4A/TEKT2/RSPH9/PIH1D3/DRC1/CLUAP1/DNAAF3/IQCG/CCDC113/LRRC6/BBOF1/IFT74/B9D1/ARMC4/IFT172/CCDC39/DYNC2LI1/DNAI1/DNAH5/TMEM107/DNAI2/SPEF2/KIF3A
GO:0010927	cellular component assembly involved in morphogenesis	5.348e-17	34	RSPH1/KRT8/IFT57/NME5/ZMYND10/FOXJ1/KRT19/MNS1/SPAG16/CFAP53/RSPH4A/TEKT2/RSPH9/PIH1D3/DRC1/CLUAP1/DNAAF3/IQCG/CCDC113/CD9/LRRC6/BBOF1/IFT74/B9D1/ARMC4/IFT172/CCDC39/DYNC2LI1/DNAI1/DNAH5/TMEM107/DNAI2/SPEF2/KIF3A
GO:0030031	cell projection assembly	2.15487e-16	37	RSPH1/TACSTD2/HSP90AA1/IFT57/NME5/ZMYND10/EZR/FOXJ1/MNS1/PFN2/SPAG16/CFAP53/RSPH4A/TEKT2/RSPH9/PIH1D3/DRC1/CLUAP1/DNAAF3/IQCG/CCDC113/LRRC6/BBOF1/IFT74/B9D1/ARMC4/IFT172/CCDC39/DYNC2LI1/DNAI1/DNAH5/TMEM107/DNAI2/SPEF2/BCAS3/KIF3A/KLF5
GO:0007018	microtubule-based movement	6.02508e-16	29	ROPN1L/DYNLRB2/IFT57/NME5/ARL3/SPAG16/CFAP53/RSPH4A/SPA17/KIF9/IFT27/RSPH9/DPCD/DNAH9/IFT43/HSPB11/KIF21A/LRRC6/SOD1/IFT74/ARMC4/CCDC39/KTN1/DNAI1/DNAH5/DNAI2/DNAL4/OFD1/KIF3A
GO:0035082	axoneme assembly	6.02508e-16	17	RSPH1/ZMYND10/SPAG16/RSPH4A/TEKT2/RSPH9/PIH1D3/DRC1/DNAAF3/IQCG/LRRC6/ARMC4/CCDC39/DNAI1/DNAH5/DNAI2/SPEF2
GO:0001578	microtubule bundle formation	2.46387e-14	18	RSPH1/TPPP3/ZMYND10/SPAG16/RSPH4A/TEKT2/RSPH9/PIH1D3/DRC1/DNAAF3/IQCG/LRRC6/ARMC4/CCDC39/DNAI1/DNAH5/DNAI2/SPEF2
GO:0003341	cilium movement	2.2484e-13	15	ROPN1L/NME5/SPAG16/CFAP53/RSPH4A/SPA17/RSPH9/DPCD/LRRC6/ARMC4/CCDC39/DNAI1/DNAH5/DNAI2/OFD1
GO:0070286	axonemal dynein complex assembly	3.18522e-11	11	ZMYND10/TEKT2/PIH1D3/DRC1/DNAAF3/LRRC6/ARMC4/CCDC39/DNAI1/DNAH5/DNAI2
GO:0000226	microtubule cytoskeleton organization	1.18289e-08	28	RSPH1/TPPP3/CETN2/ZMYND10/EZR/SPAG16/RSPH4A/TEKT2/DYNLT1/RSPH9/PIH1D3/DRC1/CIB1/DNAAF3/IQCG/AKAP9/MAP1A/LRRC6/ARMC4/IFT172/GCC2/CCDC39/DNAI1/DNAH5/DNAI2/SPEF2/MAP9/BCAS3
GO:0007368	determination of left/right symmetry	6.44495e-08	15	IFT57/FOXJ1/DPCD/DRC1/LRRC6/IFT74/DAW1/ARMC4/IFT172/CCDC39/DYNC2LI1/DNAI1/DNAH5/DNAI2/OFD1
GO:0009855	determination of bilateral symmetry	1.57346e-07	15	IFT57/FOXJ1/DPCD/DRC1/LRRC6/IFT74/DAW1/ARMC4/IFT172/CCDC39/DYNC2LI1/DNAI1/DNAH5/DNAI2/OFD1
GO:0009799	specification of symmetry	1.64115e-07	15	IFT57/FOXJ1/DPCD/DRC1/LRRC6/IFT74/DAW1/ARMC4/IFT172/CCDC39/DYNC2LI1/DNAI1/DNAH5/DNAI2/OFD1
GO:0003351	epithelial cilium movement	1.70648e-06	7	ROPN1L/NME5/SPA17/DPCD/LRRC6/CCDC39/OFD1
GO:0044458	motile cilium assembly	6.63583e-06	6	ZMYND10/RSPH9/DNAAF3/LRRC6/BBOF1/CCDC39
GO:0036158	outer dynein arm assembly	1.0274e-05	6	ZMYND10/LRRC6/ARMC4/DNAI1/DNAH5/DNAI2
GO:0030317	flagellated sperm motility	7.06271e-05	9	TEKT2/PIH1D3/DPCD/CATSPERD/LRRC6/CCDC39/DNAI1/DNAH5/EPPIN
GO:0097722	sperm motility	7.06271e-05	9	TEKT2/PIH1D3/DPCD/CATSPERD/LRRC6/CCDC39/DNAI1/DNAH5/EPPIN
GO:0060972	left/right pattern formation	8.75437e-05	6	IFT57/FOXJ1/MNS1/DPCD/HSPB11/IFT172
GO:0007283	spermatogenesis	9.12007e-05	24	RSPH1/C9orf24/CETN2/MORN2/WFDC2/NME5/FOXJ1/MNS1/SPAG16/SPA17/H3F3B/PACRG/RUVBL1/SPAG6/DPCD/DNAH9/CIB1/CATSPERD/IQCG/SOD1/MYCBP/SPAG8/TRIP13/SPEF2
GO:0048232	male gamete generation	9.12007e-05	24	RSPH1/C9orf24/CETN2/MORN2/WFDC2/NME5/FOXJ1/MNS1/SPAG16/SPA17/H3F3B/PACRG/RUVBL1/SPAG6/DPCD/DNAH9/CIB1/CATSPERD/IQCG/SOD1/MYCBP/SPAG8/TRIP13/SPEF2
GO:0042073	intraciliary transport	0.000367999	6	IFT57/ARL3/IFT27/IFT43/HSPB11/IFT74
GO:0098840	protein transport along microtubule	0.000367999	6	IFT57/ARL3/IFT27/IFT43/HSPB11/IFT74
GO:0007389	pattern specification process	0.000510995	21	IFT57/FOXJ1/MNS1/TCTN1/HES1/DPCD/DRC1/BTG2/HSPB11/LRRC6/IFT74/DAW1/ARMC4/IFT172/CCDC39/DYNC2LI1/DNAI1/DNAH5/TMEM107/DNAI2/OFD1
GO:0007286	spermatid development	0.00283133	10	RSPH1/NME5/SPAG16/H3F3B/PACRG/SPAG6/CIB1/CATSPERD/IQCG/TRIP13
GO:0031960	response to corticosteroid	0.00283133	11	GSTP1/CTGF/IGFBP2/IGFBP7/SCGB1A1/FOS/ZFP36/CALM1/ALDH3A1/ANXA1/DUSP1
GO:0048515	spermatid differentiation	0.00371674	10	RSPH1/NME5/SPAG16/H3F3B/PACRG/SPAG6/CIB1/CATSPERD/IQCG/TRIP13
GO:0036159	inner dynein arm assembly	0.00371674	4	ZMYND10/TEKT2/LRRC6/CCDC39
GO:0021591	ventricular system development	0.00432253	5	NME5/DPCD/AK8/ARMC4/DNAH5
GO:0051384	response to glucocorticoid	0.0053438	10	GSTP1/IGFBP2/IGFBP7/SCGB1A1/FOS/ZFP36/CALM1/ALDH3A1/ANXA1/DUSP1
GO:0051591	response to cAMP	0.00989762	8	EZR/JUNB/JUN/FOS/ALDH3A1/IGFBP5/AKAP9/DUSP1
GO:0030705	cytoskeleton-dependent intracellular transport	0.0123292	9	TUBA1A/IFT57/ARL3/IFT27/IFT43/HSPB11/SOD1/IFT74/KIF3A
GO:0010970	transport along microtubule	0.0154072	8	IFT57/ARL3/IFT27/IFT43/HSPB11/SOD1/IFT74/KIF3A
GO:0046683	response to organophosphorus	0.0156983	9	EZR/JUNB/JUN/FOS/ALDH3A1/IGFBP5/AKAP9/SOD1/DUSP1
GO:0060285	cilium-dependent cell motility	0.0227241	4	SPAG16/RSPH9/DRC1/CCDC39
GO:0001539	cilium or flagellum-dependent cell motility	0.0266952	4	SPAG16/RSPH9/DRC1/CCDC39
GO:0000302	response to reactive oxygen species	0.0289671	11	PRDX5/GSTP1/HBB/NQO1/SCGB1A1/JUN/FOS/ANXA1/SOD1/DUSP1/HSPH1
GO:0014074	response to purine-containing compound	0.0303679	9	EZR/JUNB/JUN/FOS/ALDH3A1/IGFBP5/AKAP9/SOD1/DUSP1
GO:0009409	response to cold	0.0305445	5	HSP90AA1/FOS/PLAC8/PCSK1N/LRP11
GO:0007565	female pregnancy	0.0344371	10	CLDN4/IGFBP2/IGFBP7/SCGB1A1/JUNB/FOS/H3F3B/IGFBP5/SOD1/MAGED2
GO:0007224	smoothened signaling pathway	0.0381035	8	IFT57/ARL3/TCTN1/IFT27/HES1/HSPB11/B9D1/IFT172
GO:0000086	G2/M transition of mitotic cell cycle	0.0436936	10	TUBB4B/TUBA1A/CETN2/DYNLL1/HSP90AA1/CALM1/UBC/AKAP9/CNTRL/OFD1
GO:0060706	cell differentiation involved in embryonic placenta development	0.0436936	4	KRT8/SOCS3/KRT19/SPINT2
GO:0048545	response to steroid hormone	0.0449473	15	GSTP1/CTGF/CLDN4/IGFBP2/IGFBP7/SCGB1A1/FOS/ZFP36/CALM1/ALDH3A1/DDX5/SCGB2A1/CATSPERD/ANXA1/DUSP1
GO:0002064	epithelial cell development	0.0489449	10	CLDN3/EZR/FOXJ1/ID1/SPINT2/LRTOMT/SOD1/IFT74/RAB25/KLF5
GO:0010035	response to inorganic substance	0.0496487	17	HBB/ALOX15/KRT8/IGFBP2/NQO1/SCGB1A1/JUNB/SPAG16/JUN/FOS/CALM1/ANXA1/CD9/SOD1/DUSP1/LRP11/HSPH1

[truncated: 3 more sheets: Cluster11_fibroblasts, Cluster12_club cells, Cluster16_proliferatingMac]
