# Supplementary material for: Single cell RNA sequencing identifies IGFBP5 and QKI as ciliated epithelial cell genes associated with severe COPD
Source: Respir Res. 2021 Apr 6;22:100. doi: 10.1186/s12931-021-01675-2 (PMC8022543; doi:10.1186/s12931-021-01675-2)
Supplement: Supplementary file 4 — Additional file 4: Table S4. Biological process gene ontology enrichment in genes downregulated in each cluster in COPD. [file 12931_2021_1675_MOESM4_ESM.xlsx]

## Sheet: Cluster_1_Monocytes
ID	Description	p.adjust	Count	geneID
GO:0051272	positive regulation of cellular component movement	6.77807e-07	48	CXCL3/CXCL2/LGALS3/CCL20/CXCL8/CALR/CCL2/HSPA5/THBS1/RETN/SEMA6B/DAB2/PLA2G7/PTGS2/CXCL5/ADAM9/GLIPR2/CCL3/CCL7/HIF1A/ITGAV/CXCL1/STMN1/IL1R1/IL6/PHPT1/ADAM17/ITGB1BP1/SPHK1/DOCK4/PLPP3/TGFBR1/NRP1/DEFB1/ITGA5/IL1A/CCL21/SEMA3C/MMP14/RREB1/PDGFC/ELANE/TRIP6/NRP2/SERPINE1/HRAS/BMPR2/F3
GO:0040017	positive regulation of locomotion	6.77807e-07	48	CXCL3/CXCL2/LGALS3/CCL20/CXCL8/CALR/CCL2/HSPA5/THBS1/RETN/SEMA6B/DAB2/PLA2G7/PTGS2/CXCL5/ADAM9/GLIPR2/CCL3/CCL7/HIF1A/ITGAV/CXCL1/IL1R1/IL6/PHPT1/ADAM17/ITGB1BP1/SPHK1/DOCK4/PLPP3/TGFBR1/NRP1/DEFB1/ITGA5/IL1A/CCL21/SEMA3C/MMP14/RREB1/PDGFC/ELANE/TRIP6/NRP2/SERPINE1/HRAS/BMPR2/F3/AGER
GO:2000147	positive regulation of cell motility	6.77807e-07	47	CXCL3/CXCL2/LGALS3/CCL20/CXCL8/CALR/CCL2/HSPA5/THBS1/RETN/SEMA6B/DAB2/PLA2G7/PTGS2/CXCL5/ADAM9/GLIPR2/CCL3/CCL7/HIF1A/ITGAV/CXCL1/IL1R1/IL6/PHPT1/ADAM17/ITGB1BP1/SPHK1/DOCK4/PLPP3/TGFBR1/NRP1/DEFB1/ITGA5/IL1A/CCL21/SEMA3C/MMP14/RREB1/PDGFC/ELANE/TRIP6/NRP2/SERPINE1/HRAS/BMPR2/F3
GO:0006986	response to unfolded protein	6.77807e-07	28	CXCL8/CALR/HSP90B1/SEC61G/SEC61B/HSP90AA1/LMNA/CCL2/HSPA5/THBS1/HSPE1/MANF/PDIA6/HSPA1A/HYOU1/PPP1R15B/DNAJC3/DNAJB11/MYDGF/HSPH1/HSPD1/DERL2/SEC61A1/EIF2AK2/STT3B/CREB3L2/EDEM1/HSPA4
GO:0035966	response to topologically incorrect protein	9.34577e-07	29	CXCL8/CALR/HSP90B1/SEC61G/SEC61B/HSP90AA1/LMNA/CCL2/HSPA5/SDF2L1/THBS1/HSPE1/MANF/PDIA6/HSPA1A/HYOU1/PPP1R15B/DNAJC3/DNAJB11/MYDGF/HSPH1/HSPD1/DERL2/SEC61A1/EIF2AK2/STT3B/CREB3L2/EDEM1/HSPA4
GO:0030335	positive regulation of cell migration	1.13863e-06	45	CXCL3/CXCL2/LGALS3/CCL20/CXCL8/CALR/CCL2/HSPA5/THBS1/RETN/SEMA6B/DAB2/PLA2G7/PTGS2/CXCL5/ADAM9/GLIPR2/CCL3/CCL7/HIF1A/ITGAV/CXCL1/IL1R1/IL6/ADAM17/ITGB1BP1/SPHK1/DOCK4/PLPP3/TGFBR1/NRP1/ITGA5/IL1A/CCL21/SEMA3C/MMP14/RREB1/PDGFC/ELANE/TRIP6/NRP2/SERPINE1/HRAS/BMPR2/F3
GO:0034976	response to endoplasmic reticulum stress	1.6101e-06	35	CXCL8/CALR/HSP90B1/SEC61G/SEC61B/LMNA/CCL2/HSPA5/SDF2L1/THBS1/PDIA6/PDIA4/HSPA1A/PDIA3/HYOU1/PPP1R15B/DNAJC3/DNAJB11/MYDGF/DERL2/PPP2CB/SEL1L/SEC61A1/EIF2AK2/UFM1/TRIM25/UBE2K/STT3B/CREB3L2/ATP2A2/EDEM1/UBQLN1/CAV1/FAM129A/USP25
GO:0010038	response to metal ion	3.70987e-06	37	ALOX5AP/CALR/CALM1/C1QA/HSPA5/CACYBP/THBS1/FABP4/KCNMA1/PTGS2/FBP1/MT1X/ADAM9/MT1E/ANXA11/TXNIP/CYB5A/SLC25A24/AQP9/MT1M/IL6/MT1G/SLC11A2/MT1F/NPC1/CLIC4/AQP3/IL1A/CYP2R1/S100A13/AKR1C3/SLC30A1/BNIP3/MT1A/MT1H/CAV1/CA2
GO:0002237	response to molecule of bacterial origin	3.70987e-06	38	CXCL3/MRC1/CXCL2/CCL20/CXCL8/ACP5/CCL2/IL1B/PTGS2/CXCL5/ADAM9/MGST1/TFPI/CCL3/TNFAIP3/NFKBIA/ABCA1/TREM2/PRDM1/DCN/CXCL1/HSPD1/IL6/ADAM17/IL10/IRAK1/TNIP3/IRF5/ADH5/TIMP4/IL24/ELANE/IRAK2/SERPINE1/TNFRSF21/CD180/DUSP10/AXL
GO:0032496	response to lipopolysaccharide	3.70987e-06	37	CXCL3/MRC1/CXCL2/CCL20/CXCL8/ACP5/CCL2/IL1B/PTGS2/CXCL5/ADAM9/MGST1/TFPI/CCL3/TNFAIP3/NFKBIA/ABCA1/TREM2/PRDM1/DCN/CXCL1/HSPD1/IL6/ADAM17/IL10/IRAK1/TNIP3/ADH5/TIMP4/IL24/ELANE/IRAK2/SERPINE1/TNFRSF21/CD180/DUSP10/AXL
GO:0010035	response to inorganic substance	4.71455e-06	48	ALOX5AP/GPX1/CALR/CYP1B1/CALM1/C1QA/HSPA5/CACYBP/THBS1/FABP4/KCNMA1/PTGS2/CD9/FBP1/MT1X/ADAM9/MT1E/ANXA11/TNFAIP3/TXNIP/CYB5A/PPP1R15B/SLC25A24/AQP9/SOD2/MT1M/HSPH1/HSPD1/IL6/MT1G/PPP2CB/SLC11A2/MT1F/GLRX2/NPC1/CLIC4/AQP3/IL1A/CYP2R1/S100A13/AKR1C3/SLC30A1/BNIP3/MT1A/MT1H/CAV1/CA2/AXL
GO:0048514	blood vessel morphogenesis	5.19741e-06	50	MMP19/GPX1/CXCL8/CYP1B1/EREG/CCL2/THBS1/IL1B/TIPARP/ENG/NUS1/PTGS2/STAB1/TNFAIP3/EPAS1/PRDM1/HIF1A/QKI/ITGAV/DCN/MYDGF/ANGPTL4/HPGD/IL6/HTATIP2/ITGB1BP1/ZMIZ1/PNPLA6/SPHK1/AIMP1/VEGFB/ACVRL1/TGFBR1/CLIC4/HEY1/NRP1/ITGA5/IL1A/MMP14/AGGF1/SGPL1/PIK3CB/EGFL7/HIPK2/NRP2/SERPINE1/CAV1/BMPR2/F3/VEZF1
GO:0002687	positive regulation of leukocyte migration	8.46238e-06	20	CXCL3/CXCL2/LGALS3/CCL20/CXCL8/CALR/CCL2/THBS1/PLA2G7/CXCL5/CCL3/CCL7/CXCL1/IL1R1/IL6/ADAM17/IL1A/CCL21/ELANE/SERPINE1
GO:0001525	angiogenesis	2.75708e-05	43	MMP19/GPX1/CXCL8/CYP1B1/EREG/CCL2/THBS1/IL1B/ENG/NUS1/PTGS2/STAB1/TNFAIP3/EPAS1/HIF1A/ITGAV/DCN/MYDGF/ANGPTL4/IL6/HTATIP2/ITGB1BP1/PNPLA6/SPHK1/AIMP1/VEGFB/ACVRL1/TGFBR1/CLIC4/HEY1/NRP1/ITGA5/IL1A/MMP14/AGGF1/PIK3CB/EGFL7/HIPK2/NRP2/SERPINE1/CAV1/F3/VEZF1
GO:0071216	cellular response to biotic stimulus	3.19598e-05	25	MRC1/CCL20/CXCL8/CCL2/HSPA5/IL1B/ADAM9/TFPI/CCL3/TNFAIP3/TXNIP/NFKBIA/PPP1R15B/ABCA1/TREM2/PRDM1/IL6/IL10/IRAK1/TNIP3/IL24/IRAK2/SERPINE1/CD180/AXL
GO:0050900	leukocyte migration	4.50963e-05	39	CXCL3/CXCL2/LGALS3/CCL20/CXCL8/CALR/GPR183/CCL2/THBS1/CH25H/IL1B/PLA2G7/OLR1/CXCL5/CCL3/FPR3/CCL7/ITGAV/CXCL1/IL1R1/IL6/SIRPA/HSD3B7/MPP1/ADAM17/IL10/SLC7A11/AIMP1/NRAS/ITGA5/IL1A/CCL21/CCL13/PROCR/PIK3CB/ELANE/SERPINE1/HRAS/CAV1
GO:0031349	positive regulation of defense response	6.03285e-05	41	CTSL/CTSB/HSP90B1/EREG/CCL2/MARCO/FABP4/LAMP1/IL1B/PLA2G7/PTGS2/HSPA1A/CCL3/TNFAIP3/CCL7/NFKBIA/PSMD14/COLEC12/LPL/HSPD1/IL6/IRAK1/TNIP3/UBE2K/NRAS/PSMD7/HSPA1B/UBQLN1/PSMD12/PSMD1/PSMD11/CCL13/MAPK13/IRAK2/TBK1/ADORA2B/SERPINE1/IL1RL1/HRAS/CAV1/CD180
GO:0055094	response to lipoprotein particle	8.86236e-05	8	CD81/CCL2/PPARG/CD9/ABCG1/ABCA1/ADAM17/NPC1
GO:0030968	endoplasmic reticulum unfolded protein response	9.44171e-05	20	CXCL8/CALR/HSP90B1/SEC61G/SEC61B/LMNA/CCL2/HSPA5/PDIA6/HSPA1A/HYOU1/PPP1R15B/DNAJC3/DNAJB11/MYDGF/DERL2/SEC61A1/EIF2AK2/CREB3L2/EDEM1
GO:0008637	apoptotic mitochondrial changes	9.44171e-05	19	GPX1/BNIP3L/LMNA/IFI6/HSPA1A/YWHAH/SOD2/HSPD1/YWHAG/GGCT/PPP2CB/TFDP1/MTCH2/MFF/BNIP3/APOPT1/AIFM2/SLC35F6/TP53BP2
GO:0019915	lipid storage	9.93983e-05	14	PLIN2/MSR1/IL1B/PPARG/HEXB/ABCG1/NFKBIA/ABCA1/ITGAV/SOAT1/LPL/IL6/CAV1/STARD4
GO:0034620	cellular response to unfolded protein	0.000123939	20	CXCL8/CALR/HSP90B1/SEC61G/SEC61B/LMNA/CCL2/HSPA5/PDIA6/HSPA1A/HYOU1/PPP1R15B/DNAJC3/DNAJB11/MYDGF/DERL2/SEC61A1/EIF2AK2/CREB3L2/EDEM1
GO:0050921	positive regulation of chemotaxis	0.000123939	19	CXCL3/CXCL2/CXCL8/CALR/CCL2/THBS1/PLA2G7/CXCL5/CCL3/CCL7/CXCL1/IL6/ADAM17/NRP1/CCL21/SERPINE1/BMPR2/F3/AGER
GO:0071219	cellular response to molecule of bacterial origin	0.000123939	22	MRC1/CCL20/CXCL8/CCL2/IL1B/ADAM9/TFPI/CCL3/TNFAIP3/NFKBIA/ABCA1/TREM2/PRDM1/IL6/IL10/IRAK1/TNIP3/IL24/IRAK2/SERPINE1/CD180/AXL
GO:0035967	cellular response to topologically incorrect protein	0.00013158	21	CXCL8/CALR/HSP90B1/SEC61G/SEC61B/LMNA/CCL2/HSPA5/SDF2L1/PDIA6/HSPA1A/HYOU1/PPP1R15B/DNAJC3/DNAJB11/MYDGF/DERL2/SEC61A1/EIF2AK2/CREB3L2/EDEM1
GO:0050920	regulation of chemotaxis	0.000135179	24	CXCL3/CXCL2/CXCL8/CALR/GPR183/CCL2/THBS1/SEMA6B/PLA2G7/CXCL5/CCL3/CCL7/CXCL1/IL6/MPP1/ADAM17/NRP1/CCL21/SEMA3C/ELANE/SERPINE1/BMPR2/F3/AGER
GO:0002690	positive regulation of leukocyte chemotaxis	0.000176356	15	CXCL3/CXCL2/CXCL8/CALR/CCL2/THBS1/PLA2G7/CXCL5/CCL3/CCL7/CXCL1/IL6/ADAM17/CCL21/SERPINE1
GO:0032103	positive regulation of response to external stimulus	0.000181043	30	CXCL3/CXCL2/CXCL8/CALR/CCL2/THBS1/FABP4/IL1B/PLA2G7/PTGS2/CXCL5/CCL3/CCL7/CXCL1/LPL/HSPD1/IL6/ADAM17/NRP1/CCL21/CCL13/MAPK13/TBK1/ADORA2B/SERPINE1/IL1RL1/BMPR2/CD180/F3/AGER
GO:0030595	leukocyte chemotaxis	0.000185236	24	CXCL3/CXCL2/LGALS3/CCL20/CXCL8/CALR/GPR183/CCL2/THBS1/CH25H/IL1B/PLA2G7/CXCL5/CCL3/CCL7/CXCL1/IL6/HSD3B7/MPP1/ADAM17/IL10/CCL21/CCL13/SERPINE1
GO:0071222	cellular response to lipopolysaccharide	0.000185236	21	MRC1/CCL20/CXCL8/CCL2/IL1B/ADAM9/TFPI/CCL3/TNFAIP3/NFKBIA/ABCA1/PRDM1/IL6/IL10/IRAK1/TNIP3/IL24/IRAK2/SERPINE1/CD180/AXL
GO:0010878	cholesterol storage	0.000185236	7	MSR1/PPARG/ABCG1/ABCA1/SOAT1/LPL/STARD4
GO:0071276	cellular response to cadmium ion	0.000185236	7	MT1X/MT1E/MT1G/MT1F/AKR1C3/MT1A/MT1H
GO:0002685	regulation of leukocyte migration	0.000200245	21	CXCL3/CXCL2/LGALS3/CCL20/CXCL8/CALR/CCL2/THBS1/PLA2G7/CXCL5/CCL3/CCL7/CXCL1/IL1R1/IL6/MPP1/ADAM17/IL1A/CCL21/ELANE/SERPINE1
GO:1990267	response to transition metal nanoparticle	0.000209132	19	C1QA/HSPA5/PTGS2/MT1X/ADAM9/MT1E/AQP9/MT1M/MT1G/SLC11A2/MT1F/ADIRF/IL1A/S100A13/SLC30A1/MT1A/MT1H/CA2/ARSB
GO:0060326	cell chemotaxis	0.000244454	28	CXCL3/CXCL2/LGALS3/CCL20/CXCL8/RAB13/CALR/GPR183/CCL2/THBS1/CH25H/IL1B/PLA2G7/CXCL5/CCL3/FPR3/CCL7/CXCL1/IL6/HSD3B7/MPP1/ADAM17/IL10/DOCK4/NRP1/CCL21/CCL13/SERPINE1
GO:0002688	regulation of leukocyte chemotaxis	0.000319351	16	CXCL3/CXCL2/CXCL8/CALR/CCL2/THBS1/PLA2G7/CXCL5/CCL3/CCL7/CXCL1/IL6/MPP1/ADAM17/CCL21/SERPINE1
GO:0071347	cellular response to interleukin-1	0.000399642	15	CCL20/CXCL8/CCL2/IL1RN/TFPI/CCL3/CCL7/HIF1A/IL1R1/IL6/IRAK1/IL1A/CCL21/CCL13/IRAK2
GO:0061458	reproductive system development	0.000436991	39	MMP19/RAB13/CTSB/EREG/RETN/IDH1/TIPARP/PPARG/PTGS2/SPP1/MGST1/EPAS1/FKBP4/DNAJB6/PRDM1/HIF1A/DCN/TMED2/HSD17B4/NDUFS6/IL10/ST14/CTNNA1/HTRA1/TGFBR1/HEY1/FNDC3A/FEM1B/MMP14/INHBA/AKR1C3/SGPL1/ARID5B/TMF1/PRDX4/BMPR2/BCL2L2/AXL/ITGB8
GO:0001935	endothelial cell proliferation	0.000499348	17	CCL2/THBS1/HIF1A/MYDGF/ITGB1BP1/AIMP1/ACVRL1/TGFBR1/NRP1/MMP14/AGGF1/PIK3CB/EGFL7/NRP2/CAV1/BMPR2/F3
GO:0046686	response to cadmium ion	0.000499348	10	MT1X/MT1E/CYB5A/MT1G/MT1F/NPC1/AKR1C3/SLC30A1/MT1A/MT1H
GO:0070555	response to interleukin-1	0.000540328	17	CCL20/CXCL8/CCL2/IL1RN/TFPI/CCL3/CCL7/HIF1A/HNMT/IL1R1/IL6/TAF9/IRAK1/IL1A/CCL21/CCL13/IRAK2
GO:1990266	neutrophil migration	0.000550496	15	CXCL3/CXCL2/LGALS3/CCL20/CXCL8/CCL2/IL1B/CCL3/CCL7/CXCL1/IL1R1/MPP1/IL1A/CCL21/CCL13
GO:0071294	cellular response to zinc ion	0.000608074	7	MT1X/MT1E/MT1M/MT1G/MT1F/MT1A/MT1H
GO:0048608	reproductive structure development	0.000731876	38	MMP19/RAB13/CTSB/EREG/RETN/IDH1/TIPARP/PPARG/PTGS2/SPP1/MGST1/EPAS1/FKBP4/DNAJB6/PRDM1/HIF1A/DCN/TMED2/HSD17B4/IL10/ST14/CTNNA1/HTRA1/TGFBR1/HEY1/FNDC3A/FEM1B/MMP14/INHBA/AKR1C3/SGPL1/ARID5B/TMF1/PRDX4/BMPR2/BCL2L2/AXL/ITGB8
GO:2001233	regulation of apoptotic signaling pathway	0.00109368	35	LGALS3/GPX1/LMNA/IFI6/THBS1/IL1B/HSPA1A/YWHAH/TNFAIP3/PDIA3/HYOU1/SOD2/HIF1A/ITGAV/HSPH1/TAF9/YWHAG/CTNNA1/TFDP1/TGFBR1/MFF/NRP1/IL1A/FEM1B/INHBA/HSPA1B/BNIP3/UBQLN1/APOPT1/SLC35F6/TIMP3/TP53BP2/SERPINE1/CAV1/BCL2L2
GO:2001236	regulation of extrinsic apoptotic signaling pathway	0.00110804	20	LGALS3/GPX1/LMNA/IFI6/THBS1/IL1B/HSPA1A/TNFAIP3/PDIA3/ITGAV/CTNNA1/TGFBR1/NRP1/IL1A/FEM1B/INHBA/HSPA1B/TIMP3/SERPINE1/CAV1
GO:1902532	negative regulation of intracellular signal transduction	0.00115401	40	GPX1/CALM1/DUSP4/THBS1/IL1B/FBP1/GSTO1/HSPA1A/RHOH/TNFAIP3/HYOU1/NFKBIA/DUSP3/SOD2/HIF1A/DCN/HSPH1/TAF9/LEPROT/ITGB1BP1/IL10/PPP2CB/TNIP3/SOCS6/SPRED1/PHB/SPINK1/ERRFI1/PHLDA3/TIMP3/OPTN/TRIP6/SPRY2/IL1RL1/SOCS2/CAV1/GBA/DUSP10/DUSP6/BCL2L2
GO:0097530	granulocyte migration	0.00118575	16	CXCL3/CXCL2/LGALS3/CCL20/CXCL8/CCL2/THBS1/IL1B/CCL3/CCL7/CXCL1/IL1R1/MPP1/IL1A/CCL21/CCL13
GO:0045765	regulation of angiogenesis	0.00132507	24	CXCL8/CYP1B1/CCL2/THBS1/IL1B/ENG/PTGS2/STAB1/TNFAIP3/HIF1A/DCN/MYDGF/ANGPTL4/IL6/HTATIP2/ITGB1BP1/SPHK1/ACVRL1/ITGA5/IL1A/AGGF1/HIPK2/SERPINE1/F3
GO:0051235	maintenance of location	0.00138629	30	FTL/CALR/HSP90B1/CALM1/HSPA5/PLIN2/MSR1/IL1B/KDELR2/PPARG/GSTO1/HEXB/ABCG1/CCL3/PDIA3/NFKBIA/ABCA1/EPB41L3/ITGAV/SOAT1/LPL/IL6/IL10/CCL21/SLC30A1/IBTK/TRIP6/ARL2/CAV1/STARD4
GO:0045766	positive regulation of angiogenesis	0.00142634	17	CXCL8/CYP1B1/THBS1/IL1B/ENG/PTGS2/HIF1A/MYDGF/ANGPTL4/SPHK1/ACVRL1/ITGA5/IL1A/AGGF1/HIPK2/SERPINE1/F3
GO:0045926	negative regulation of growth	0.00146684	25	SEMA6B/PPARG/FBP1/SPP1/MT1X/MT1E/HIF1A/MT1M/SAV1/MT1G/IL10/ACVRL1/MT1F/PHB/NRP1/EI24/SEMA3C/INHBA/SERTAD2/FHL1/RNF6/ELANE/MT1A/MT1H/BMPR2
GO:0042176	regulation of protein catabolic process	0.00151666	34	GPX1/CD81/DAB2/IL1B/TIPARP/ADAM9/TNFAIP3/PSMD14/GNA12/TAF9/DERL2/IL10/RAD23B/XPO1/UBE2K/ODC1/PHB/SEC22B/PSMD7/CDC26/TIMP4/ZFAND2A/EDEM1/UBQLN1/PSMD12/TIMP3/RNF19B/PSMD1/PSMD11/TMF1/CDC27/CAV1/GBA/USP25
GO:0006898	receptor-mediated endocytosis	0.00164041	29	MRC1/CD63/CXCL8/CALR/HSP90B1/CD163/AP2S1/HSP90AA1/CD81/MARCO/MSR1/DAB2/OLR1/CD9/CANX/STAB1/HYOU1/CLTC/CLTA/COLEC12/HSPH1/CCL21/AP1S1/PIK3CB/AP2A2/LDLRAD3/SERPINE1/MTMR2/CAV1
GO:0051701	interaction with host	0.00164041	20	MRC1/CXCL8/CTSB/CD81/LGALS1/LAMP1/HSPA1A/SCARB2/ITGAV/CLEC5A/TCP1/EIF2AK2/TRIM25/NPC1/ITGA5/HSPA1B/SUGT1/HIPK2/CAV1/AXL
GO:1902622	regulation of neutrophil migration	0.00180351	8	CXCL3/CXCL2/CXCL8/CXCL1/IL1R1/MPP1/IL1A/CCL21
GO:0036498	IRE1-mediated unfolded protein response	0.00180351	12	SEC61G/SEC61B/LMNA/HSPA5/PDIA6/HSPA1A/HYOU1/DNAJC3/DNAJB11/MYDGF/SEC61A1/EDEM1
GO:1901342	regulation of vasculature development	0.00205582	25	CXCL8/CYP1B1/CCL2/THBS1/IL1B/ENG/PTGS2/STAB1/TNFAIP3/HIF1A/DCN/MYDGF/ANGPTL4/IL6/HTATIP2/ITGB1BP1/SPHK1/ACVRL1/HEY1/ITGA5/IL1A/AGGF1/HIPK2/SERPINE1/F3
GO:2001237	negative regulation of extrinsic apoptotic signaling pathway	0.00217876	15	LGALS3/GPX1/LMNA/IFI6/THBS1/IL1B/HSPA1A/TNFAIP3/ITGAV/CTNNA1/TGFBR1/NRP1/IL1A/HSPA1B/SERPINE1
GO:0097529	myeloid leukocyte migration	0.00219297	19	CXCL3/CXCL2/LGALS3/CCL20/CXCL8/CCL2/THBS1/IL1B/PLA2G7/CCL3/CCL7/CXCL1/IL1R1/IL6/MPP1/IL1A/CCL21/CCL13/SERPINE1
GO:0032642	regulation of chemokine production	0.00230265	12	IL1B/HIF1A/LPL/IL6/ADAM17/IL10/EIF2AK2/IL1A/ELANE/ADORA2B/IL1RL1/AGER
GO:0048010	vascular endothelial growth factor receptor signaling pathway	0.00246449	14	HSP90AA1/CCL2/IL1B/HIF1A/ITGAV/CYFIP1/VEGFB/NRP1/ITGA5/PIK3CB/MAPK13/NRP2/BMPR2/AXL
GO:0050727	regulation of inflammatory response	0.00246449	29	GPX1/ACP5/CCL2/FABP4/IL1B/PLA2G7/CD59/PPARG/PTGS2/CCL3/TNFAIP3/CCL7/IL1R1/LPL/HSPD1/IL6/IL10/PHB/CCL13/ELANE/MAPK13/ADORA2B/SERPINE1/IL1RL1/NT5E/GBA/IL2RA/DUSP10/AGER
GO:0061298	retina vasculature development in camera-type eye	0.00246449	6	CYP1B1/HIF1A/ACVRL1/CLIC4/NRP1/BMPR2
GO:0006457	protein folding	0.00246449	24	CALR/HSP90B1/HSP90AA1/HSPA5/HSPE1/PDIA6/PDIA4/CANX/HSPA1A/PDIA3/DNAJB11/FKBP4/DNAJB6/PPIB/HSPH1/HSPD1/TCP1/SPHK1/CCT6A/CCT4/NUDCD2/HSPA1B/PPID/PRDX4
GO:0051897	positive regulation of protein kinase B signaling	0.00246449	13	GPX1/THBS1/CCL3/MYDGF/IL6/PIK3R5/ITGB1BP1/TGFBR1/CCL21/AKR1C3/SPRY2/F3/AXL
GO:0070098	chemokine-mediated signaling pathway	0.00246449	13	CXCL3/CXCL2/CCL20/CXCL8/CCL2/CXCL5/CCL3/CCL7/TREM2/HIF1A/CXCL1/CCL21/CCL13
GO:0010574	regulation of vascular endothelial growth factor production	0.00248993	8	CYP1B1/CCL2/IL1B/PTGS2/HIF1A/IL6/IL1A/ADORA2B
GO:0030260	entry into host cell	0.00248993	16	MRC1/CXCL8/CTSB/CD81/LGALS1/LAMP1/HSPA1A/SCARB2/ITGAV/CLEC5A/TRIM25/NPC1/ITGA5/HSPA1B/CAV1/AXL
GO:0044409	entry into host	0.00248993	16	MRC1/CXCL8/CTSB/CD81/LGALS1/LAMP1/HSPA1A/SCARB2/ITGAV/CLEC5A/TRIM25/NPC1/ITGA5/HSPA1B/CAV1/AXL
GO:0051806	entry into cell of other organism involved in symbiotic interaction	0.00248993	16	MRC1/CXCL8/CTSB/CD81/LGALS1/LAMP1/HSPA1A/SCARB2/ITGAV/CLEC5A/TRIM25/NPC1/ITGA5/HSPA1B/CAV1/AXL
GO:0051828	entry into other organism involved in symbiotic interaction	0.00248993	16	MRC1/CXCL8/CTSB/CD81/LGALS1/LAMP1/HSPA1A/SCARB2/ITGAV/CLEC5A/TRIM25/NPC1/ITGA5/HSPA1B/CAV1/AXL
GO:0071248	cellular response to metal ion	0.00258407	17	ALOX5AP/CALR/HSPA5/CACYBP/FABP4/FBP1/MT1X/MT1E/SLC25A24/MT1M/MT1G/MT1F/CLIC4/AKR1C3/BNIP3/MT1A/MT1H
GO:0001819	positive regulation of cytokine production	0.00264924	34	CCL20/CYP1B1/EREG/CCL2/THBS1/IL1B/PTGS2/HSPA1A/CCL3/HIF1A/CLEC5A/LPL/IL18R1/HSPD1/IL6/ADAM17/IL10/IRAK1/EIF2AK2/IRF5/IL1A/POLR2H/HSPA1B/CEBPG/ELANE/MAPK13/TBK1/ADORA2B/TMF1/IL1RAP/SERPINE1/IL1RL1/HRAS/AGER
GO:0001936	regulation of endothelial cell proliferation	0.00269557	14	CCL2/THBS1/HIF1A/MYDGF/AIMP1/ACVRL1/TGFBR1/NRP1/AGGF1/EGFL7/NRP2/CAV1/BMPR2/F3
GO:0032722	positive regulation of chemokine production	0.00275784	10	IL1B/HIF1A/LPL/IL6/ADAM17/EIF2AK2/IL1A/ADORA2B/IL1RL1/AGER
GO:0030593	neutrophil chemotaxis	0.00280319	13	CXCL3/CXCL2/LGALS3/CCL20/CXCL8/CCL2/IL1B/CCL3/CCL7/CXCL1/MPP1/CCL21/CCL13
GO:0010888	negative regulation of lipid storage	0.00305624	6	PPARG/ABCG1/NFKBIA/ABCA1/ITGAV/IL6
GO:0010573	vascular endothelial growth factor production	0.00359258	8	CYP1B1/CCL2/IL1B/PTGS2/HIF1A/IL6/IL1A/ADORA2B
GO:0050673	epithelial cell proliferation	0.00362606	31	GPX1/EREG/GLUL/CCL2/THBS1/KLF9/CD109/TNFAIP3/NME1/HIF1A/MYDGF/SAV1/IL6/ITGB1BP1/AIMP1/HTRA1/ACVRL1/TGFBR1/NRP1/MMP14/ERRFI1/AGGF1/RREB1/PIK3CB/EGFL7/NRP2/HRAS/CAV1/BMPR2/F3/BCL2L2
GO:1902624	positive regulation of neutrophil migration	0.00373732	7	CXCL3/CXCL2/CXCL8/CXCL1/IL1R1/IL1A/CCL21
GO:0071621	granulocyte chemotaxis	0.0039618	14	CXCL3/CXCL2/LGALS3/CCL20/CXCL8/CCL2/THBS1/IL1B/CCL3/CCL7/CXCL1/MPP1/CCL21/CCL13
GO:0006809	nitric oxide biosynthetic process	0.00396841	11	CYP1B1/ACP5/HSP90AA1/GCHFR/IL1B/PTGS2/P2RX4/IL6/IL10/CAV1/SPR
GO:0032602	chemokine production	0.00396841	12	IL1B/HIF1A/LPL/IL6/ADAM17/IL10/EIF2AK2/IL1A/ELANE/ADORA2B/IL1RL1/AGER
GO:0051348	negative regulation of transferase activity	0.00396841	31	DUSP4/CORO1C/FABP4/IL1B/PPARG/H2AFY/TNFAIP3/DUSP3/DNAJC3/PSMD14/DCN/IL6/PHPT1/YWHAG/ITGB1BP1/SOCS6/SPRED1/PSMD7/CDC26/ERRFI1/IBTK/PSMD12/PSMD1/PSMD11/SPRY2/SOCS2/CDC27/CAV1/GBA/DUSP10/DUSP6
GO:0006984	ER-nucleus signaling pathway	0.00396841	9	CXCL8/CALR/HSP90B1/LMNA/CCL2/HSPA5/PPP1R15B/ATP2A2/INSIG1
GO:2001234	negative regulation of apoptotic signaling pathway	0.00396841	22	LGALS3/GPX1/LMNA/IFI6/THBS1/IL1B/HSPA1A/TNFAIP3/HYOU1/SOD2/HIF1A/ITGAV/HSPH1/TAF9/CTNNA1/TGFBR1/NRP1/IL1A/HSPA1B/SLC35F6/SERPINE1/BCL2L2
GO:0010742	macrophage derived foam cell differentiation	0.00396841	8	MSR1/PPARG/ABCG1/NFKBIA/ABCA1/ITGAV/SOAT1/LPL
GO:0060760	positive regulation of response to cytokine stimulus	0.00396841	8	HSPA1A/TREM2/HIF1A/IL1R1/TAF9/UBE2K/HSPA1B/AXL
GO:0090077	foam cell differentiation	0.00396841	8	MSR1/PPARG/ABCG1/NFKBIA/ABCA1/ITGAV/SOAT1/LPL
GO:1904018	positive regulation of vasculature development	0.00407244	17	CXCL8/CYP1B1/THBS1/IL1B/ENG/PTGS2/HIF1A/MYDGF/ANGPTL4/SPHK1/ACVRL1/ITGA5/IL1A/AGGF1/HIPK2/SERPINE1/F3
GO:0090114	COPII-coated vesicle budding	0.00417053	11	CD59/ANKRD28/TMED10/TMED2/MCFD2/TFG/SEC24D/SEC22B/INSIG1/SEC23A/USO1
GO:0034975	protein folding in endoplasmic reticulum	0.00445327	5	CALR/HSP90B1/HSPA5/CANX/PDIA3
GO:0071396	cellular response to lipid	0.00452658	40	MRC1/CCL20/CXCL8/CALR/CCL2/ABL2/DAB2/IL1B/PPARG/KLF9/YWHAH/ADAM9/TFPI/CCL3/PDK4/TNFAIP3/NFKBIA/NME1/ABCA1/FKBP4/PRDM1/IL6/IL10/IRAK1/TNIP3/UFM1/PHB/NPC1/HEY1/INHBA/ERRFI1/AKR1C3/IL24/RNF6/PIM1/IRAK2/SERPINE1/CD180/CALCOCO1/AXL
GO:0050678	regulation of epithelial cell proliferation	0.00452658	27	GPX1/EREG/GLUL/CCL2/THBS1/KLF9/CD109/TNFAIP3/NME1/HIF1A/MYDGF/SAV1/IL6/AIMP1/HTRA1/ACVRL1/TGFBR1/NRP1/ERRFI1/AGGF1/RREB1/EGFL7/NRP2/HRAS/CAV1/BMPR2/F3
GO:0046718	viral entry into host cell	0.00454433	15	MRC1/CTSB/CD81/LGALS1/LAMP1/HSPA1A/SCARB2/ITGAV/CLEC5A/TRIM25/NPC1/ITGA5/HSPA1B/CAV1/AXL
GO:0044259	multicellular organismal macromolecule metabolic process	0.00495016	15	CTSL/CTSD/MMP19/CTSB/CCL2/RETN/ENG/PPARG/HIF1A/IL6/PEPD/MMP14/ERRFI1/AKR1C3/CIITA
GO:0070498	interleukin-1-mediated signaling pathway	0.00495016	6	IL1RN/IL1R1/IL6/IRAK1/IL1A/IRAK2
GO:0048247	lymphocyte chemotaxis	0.00495716	10	CCL20/GPR183/CCL2/CH25H/CCL3/CCL7/HSD3B7/ADAM17/CCL21/CCL13
GO:0050679	positive regulation of epithelial cell proliferation	0.00512358	18	GLUL/CCL2/TNFAIP3/NME1/HIF1A/MYDGF/IL6/HTRA1/ACVRL1/TGFBR1/NRP1/AGGF1/RREB1/EGFL7/NRP2/HRAS/BMPR2/F3
GO:0002758	innate immune response-activating signal transduction	0.00521144	24	CTSL/CTSB/HSP90B1/MARCO/HSPA1A/TNFAIP3/NFKBIA/PSMD14/COLEC12/HSPD1/IRAK1/TNIP3/NRAS/PSMD7/HSPA1B/UBQLN1/PSMD12/PSMD1/PSMD11/IRAK2/TBK1/HRAS/CAV1/CD180
GO:0042326	negative regulation of phosphorylation	0.00567995	35	CALM1/DUSP4/CORO1C/FABP4/IL1B/ENG/FBP1/H2AFY/CD109/RHOH/TNFAIP3/PPP1R15B/DUSP3/DNAJC3/DCN/HSPH1/IL6/YWHAG/ITGB1BP1/SOCS6/SPRED1/PLPP3/PHB/SPINK1/INHBA/ERRFI1/IBTK/TIMP3/SPRY2/SOCS2/CAV1/FAM129A/GBA/DUSP10/DUSP6
GO:0001938	positive regulation of endothelial cell proliferation	0.00567995	11	CCL2/HIF1A/MYDGF/ACVRL1/TGFBR1/NRP1/AGGF1/EGFL7/NRP2/BMPR2/F3
GO:0050729	positive regulation of inflammatory response	0.00567995	15	CCL2/FABP4/IL1B/PLA2G7/PTGS2/CCL3/CCL7/LPL/HSPD1/IL6/CCL13/MAPK13/ADORA2B/SERPINE1/IL1RL1
GO:1904951	positive regulation of establishment of protein localization	0.00576139	40	HSP90AA1/GLUL/CCL2/DAB2/IL1B/PTGS2/YWHAH/ADAM9/CCL3/HIF1A/HNMT/KIF5B/CLEC5A/LPL/IL18R1/HSPD1/IL6/TCP1/LEPROT/PHPT1/YWHAG/ITGB1BP1/IL10/RNASE2/SPHK1/STOM/TMEM30A/TFDP1/CCT6A/TGFBR1/MFF/IL1A/CCT4/RHOU/EDEM1/TP53BP2/IL1RAP/TRIP6/IL1RL1/PPID
GO:0045089	positive regulation of innate immune response	0.00587277	27	CTSL/CTSB/HSP90B1/EREG/MARCO/LAMP1/HSPA1A/TNFAIP3/NFKBIA/PSMD14/COLEC12/HSPD1/IRAK1/TNIP3/UBE2K/NRAS/PSMD7/HSPA1B/UBQLN1/PSMD12/PSMD1/PSMD11/IRAK2/TBK1/HRAS/CAV1/CD180
GO:0010745	negative regulation of macrophage derived foam cell differentiation	0.00587277	5	PPARG/ABCG1/NFKBIA/ABCA1/ITGAV
GO:0010885	regulation of cholesterol storage	0.00587277	5	MSR1/PPARG/ABCG1/ABCA1/LPL
GO:0019372	lipoxygenase pathway	0.00587277	5	ALOX5AP/GPX1/GPX4/PTGS2/HPGD
GO:0055098	response to low-density lipoprotein particle	0.00587277	5	CD81/PPARG/CD9/ABCA1/NPC1
GO:0044236	multicellular organism metabolic process	0.00587277	16	CTSL/CTSD/MMP19/CTSB/CCL2/RETN/TIPARP/ENG/PPARG/HIF1A/IL6/PEPD/MMP14/ERRFI1/AKR1C3/CIITA
GO:0007249	I-kappaB kinase/NF-kappaB signaling	0.00593775	25	LGALS1/IL1B/NEK6/PTGS2/RHOH/TNFAIP3/NFKBIA/IL18R1/IL10/IRAK1/SPHK1/TNIP3/TRIM25/TFG/IL1A/CCL21/GOLT1B/ATP2C1/S100A13/IRAK2/TBK1/OPTN/TRIP6/IL1RL1/PRDX4
GO:0046209	nitric oxide metabolic process	0.00593775	11	CYP1B1/ACP5/HSP90AA1/GCHFR/IL1B/PTGS2/P2RX4/IL6/IL10/CAV1/SPR
GO:0071622	regulation of granulocyte chemotaxis	0.00593775	8	CXCL3/CXCL2/CXCL8/CCL2/THBS1/CXCL1/MPP1/CCL21
GO:0072593	reactive oxygen species metabolic process	0.00628311	23	GPX1/CYP1B1/ACP5/HSP90AA1/GCHFR/THBS1/IL1B/PTGS2/NQO2/PDK4/SOD2/HIF1A/P2RX4/HSPD1/IL6/IL10/SH3PXD2B/AKR1C3/BNIP3/RFK/CAV1/PRDX4/SPR
GO:0002548	monocyte chemotaxis	0.00671293	10	LGALS3/CCL20/CCL2/PLA2G7/CCL3/CCL7/IL6/CCL21/CCL13/SERPINE1
GO:0002218	activation of innate immune response	0.00696558	24	CTSL/CTSB/HSP90B1/MARCO/HSPA1A/TNFAIP3/NFKBIA/PSMD14/COLEC12/HSPD1/IRAK1/TNIP3/NRAS/PSMD7/HSPA1B/UBQLN1/PSMD12/PSMD1/PSMD11/IRAK2/TBK1/HRAS/CAV1/CD180
GO:0043122	regulation of I-kappaB kinase/NF-kappaB signaling	0.00696558	23	LGALS1/IL1B/NEK6/PTGS2/RHOH/TNFAIP3/NFKBIA/IL18R1/IL10/IRAK1/SPHK1/TNIP3/TRIM25/TFG/IL1A/CCL21/GOLT1B/ATP2C1/S100A13/TBK1/OPTN/TRIP6/IL1RL1
GO:0006888	ER to Golgi vesicle-mediated transport	0.00702988	19	CD59/ANKRD28/TMED10/HYOU1/TMED7/TMED2/MCFD2/ARFGAP3/TFG/YKT6/SEC24D/SEC22B/CREB3L2/INSIG1/SEC23A/USO1/COPG1/SEC23B/VTI1A
GO:0010743	regulation of macrophage derived foam cell differentiation	0.00703996	7	MSR1/PPARG/ABCG1/NFKBIA/ABCA1/ITGAV/LPL
GO:0060759	regulation of response to cytokine stimulus	0.00736817	17	IL1RN/PPARG/HSPA1A/TNFAIP3/TREM2/IFNGR2/HIF1A/IL1R1/IL6/TAF9/IRAK1/SPHK1/UBE2K/HSPA1B/IRAK2/CAV1/AXL
GO:0061077	chaperone-mediated protein folding	0.00809108	9	CALR/HSPE1/PDIA4/CANX/FKBP4/PPIB/HSPH1/HSPD1/PPID
GO:0010761	fibroblast migration	0.00809108	8	SDC4/CORO1C/THBS1/GNA12/ITGB1BP1/TNS1/SGPL1/ARID5B
GO:2001057	reactive nitrogen species metabolic process	0.00809108	11	CYP1B1/ACP5/HSP90AA1/GCHFR/IL1B/PTGS2/P2RX4/IL6/IL10/CAV1/SPR
GO:0048207	vesicle targeting; rough ER to cis-Golgi	0.00824103	10	CD59/ANKRD28/TMED10/TMED2/MCFD2/TFG/SEC24D/SEC22B/SEC23A/USO1
GO:0048208	COPII vesicle coating	0.00824103	10	CD59/ANKRD28/TMED10/TMED2/MCFD2/TFG/SEC24D/SEC22B/SEC23A/USO1
GO:0032963	collagen metabolic process	0.00824103	14	CTSL/CTSD/MMP19/CTSB/CCL2/RETN/ENG/PPARG/HIF1A/IL6/PEPD/MMP14/ERRFI1/CIITA
GO:0070371	ERK1 and ERK2 cascade	0.00867015	24	CCL20/GPR183/CCL2/DUSP4/NQO2/GLIPR2/CCL3/CCL7/DUSP3/TREM2/ITGAV/APIP/IL6/ITGB1BP1/PHB/NRP1/CCL21/ERRFI1/PDGFC/TIMP3/CCL13/SPRY2/HRAS/DUSP6
GO:0071241	cellular response to inorganic substance	0.00876513	17	ALOX5AP/CALR/HSPA5/CACYBP/FABP4/FBP1/MT1X/MT1E/SLC25A24/MT1M/MT1G/MT1F/CLIC4/AKR1C3/BNIP3/MT1A/MT1H
GO:0001933	negative regulation of protein phosphorylation	0.00876513	32	CALM1/DUSP4/CORO1C/FABP4/IL1B/ENG/H2AFY/CD109/TNFAIP3/PPP1R15B/DUSP3/DNAJC3/DCN/HSPH1/IL6/YWHAG/ITGB1BP1/SOCS6/SPRED1/PLPP3/PHB/SPINK1/ERRFI1/IBTK/TIMP3/SPRY2/SOCS2/CAV1/FAM129A/GBA/DUSP10/DUSP6
GO:0070125	mitochondrial translational elongation	0.00876513	12	GADD45GIP1/MRPS15/MRPL18/MRPL51/MRPL41/MRPS16/CHCHD1/MRPL12/MRPL24/MRPL19/MRPS12/MRPL35
GO:1903409	reactive oxygen species biosynthetic process	0.00876513	12	CYP1B1/ACP5/HSP90AA1/GCHFR/IL1B/PTGS2/P2RX4/HSPD1/IL6/IL10/CAV1/SPR
GO:0031663	lipopolysaccharide-mediated signaling pathway	0.0087718	9	CCL2/IL1B/CCL3/TNFAIP3/NFKBIA/PRDM1/IRAK1/IRAK2/CD180
GO:0008210	estrogen metabolic process	0.00886226	6	CYP1B1/TIPARP/HSD17B12/HSD17B4/SGPL1/HSD17B14
GO:0070372	regulation of ERK1 and ERK2 cascade	0.00886226	23	CCL20/GPR183/CCL2/DUSP4/NQO2/GLIPR2/CCL3/CCL7/DUSP3/TREM2/APIP/IL6/ITGB1BP1/PHB/NRP1/CCL21/ERRFI1/PDGFC/TIMP3/CCL13/SPRY2/HRAS/DUSP6
GO:0071674	mononuclear cell migration	0.00942229	11	LGALS3/CCL20/CCL2/THBS1/PLA2G7/CCL3/CCL7/IL6/CCL21/CCL13/SERPINE1
GO:0007044	cell-substrate junction assembly	0.00942229	12	SDC4/S100A10/CORO1C/THBS1/ACTN1/ITGB1BP1/ACVRL1/TNS1/ITGA5/MMP14/SLK/TRIP6
GO:0048002	antigen processing and presentation of peptide antigen	0.00942229	19	CTSL/CTSD/CALR/AP2S1/CANX/PDIA3/CLTC/CLTA/TREM2/PSMD14/ITGAV/SEC24D/PSMD7/AP1S1/PSMD12/PSMD1/PSMD11/SEC23A/AP2A2
GO:0006901	vesicle coating	0.0098468	10	CD59/ANKRD28/TMED10/TMED2/MCFD2/TFG/SEC24D/SEC22B/SEC23A/USO1
GO:0045088	regulation of innate immune response	0.0098468	30	CTSL/CTSB/HSP90B1/EREG/MARCO/LAMP1/PPARG/HSPA1A/TNFAIP3/NFKBIA/IFNGR2/PSMD14/COLEC12/HSPD1/IRAK1/TNIP3/UBE2K/NRAS/PSMD7/HSPA1B/UBQLN1/PSMD12/PSMD1/PSMD11/IRAK2/TBK1/HRAS/CAV1/CD180/DUSP10
GO:0051592	response to calcium ion	0.00990939	14	ALOX5AP/CALM1/CACYBP/THBS1/KCNMA1/ADAM9/ANXA11/TXNIP/SLC25A24/IL6/CLIC4/AQP3/AKR1C3/CAV1
GO:0051895	negative regulation of focal adhesion assembly	0.00991918	5	CORO1C/THBS1/ITGB1BP1/ACVRL1/MMP14
GO:0001890	placenta development	0.00998259	16	CTSB/PPARG/PTGS2/SPP1/EPAS1/DNAJB6/PRDM1/HIF1A/DCN/TMED2/IL10/ST14/HTRA1/HEY1/BMPR2/ITGB8
GO:0070126	mitochondrial translational termination	0.0100473	12	GADD45GIP1/MRPS15/MRPL18/MRPL51/MRPL41/MRPS16/CHCHD1/MRPL12/MRPL24/MRPL19/MRPS12/MRPL35
GO:0010498	proteasomal protein catabolic process	0.0106861	33	GPX1/HSP90B1/SEC61B/HSPA5/SDF2L1/DAB2/RNF7/PSMD14/GNA12/TAF9/DERL2/PPP2CB/SEL1L/UBXN2B/SOCS6/RAD23B/UBE2K/STT3B/PSMD7/CDC26/ZFAND2A/EDEM1/UBQLN1/PSMD12/RNF19B/PSMD1/RNF6/PSMD11/TMF1/KCTD10/CDC27/CAV1/GBA
GO:0048545	response to steroid hormone	0.0106949	31	CALR/CALM1/CCL2/THBS1/IDH1/DAB2/ENG/IL1RN/PPARG/PTGS2/KLF9/SPP1/YWHAH/ADAM9/TXNIP/FKBP4/HNMT/HSPD1/IL6/IL10/UFM1/PHB/NPC1/HEY1/ERRFI1/AKR1C3/RNF6/CAV1/CA2/GBA/CALCOCO1
GO:0010043	response to zinc ion	0.0107872	9	MT1X/MT1E/MT1M/MT1G/MT1F/SLC30A1/MT1A/MT1H/CA2
GO:0006469	negative regulation of protein kinase activity	0.011101	22	DUSP4/CORO1C/FABP4/IL1B/H2AFY/TNFAIP3/DUSP3/DNAJC3/DCN/IL6/YWHAG/ITGB1BP1/SOCS6/SPRED1/ERRFI1/IBTK/SPRY2/SOCS2/CAV1/GBA/DUSP10/DUSP6
GO:0001959	regulation of cytokine-mediated signaling pathway	0.0112186	16	IL1RN/PPARG/HSPA1A/TNFAIP3/TREM2/IFNGR2/HIF1A/IL1R1/IL6/IRAK1/SPHK1/UBE2K/HSPA1B/IRAK2/CAV1/AXL
GO:0006415	translational termination	0.0112186	13	EIF5A/GADD45GIP1/MRPS15/MRPL18/MRPL51/MRPL41/MRPS16/CHCHD1/MRPL12/MRPL24/MRPL19/MRPS12/MRPL35
GO:0010883	regulation of lipid storage	0.0113173	8	MSR1/PPARG/ABCG1/NFKBIA/ABCA1/ITGAV/LPL/IL6
GO:0036503	ERAD pathway	0.011815	12	HSP90B1/SEC61B/HSPA5/SDF2L1/DERL2/SEL1L/TRIM25/STT3B/EDEM1/UBQLN1/CAV1/USP25
GO:0002221	pattern recognition receptor signaling pathway	0.011894	17	CTSL/CTSB/HSP90B1/MARCO/HSPA1A/TNFAIP3/NFKBIA/COLEC12/HSPD1/IRAK1/TNIP3/HSPA1B/UBQLN1/IRAK2/TBK1/CAV1/CD180
GO:0050821	protein stabilization	0.0125717	15	CALR/HSP90AA1/LAMP1/HSPA1A/PPIB/SAV1/HSPD1/TAF9/TCP1/SEL1L/CCT6A/PLPP3/PHB/CCT4/HSPA1B
GO:0048771	tissue remodeling	0.0125717	16	ACP5/SPP1/PDK4/TNFAIP3/EPAS1/HIF1A/IL6/ACVRL1/IL1A/SEMA3C/MMP14/CAV1/CA2/BMPR2/AXL/AGER
GO:1903392	negative regulation of adherens junction organization	0.0125717	5	CORO1C/THBS1/ITGB1BP1/ACVRL1/MMP14
GO:0001961	positive regulation of cytokine-mediated signaling pathway	0.0125717	7	HSPA1A/TREM2/HIF1A/IL1R1/UBE2K/HSPA1B/AXL
GO:0010712	regulation of collagen metabolic process	0.0125717	7	CCL2/RETN/ENG/PPARG/IL6/ERRFI1/CIITA
GO:0046466	membrane lipid catabolic process	0.0125717	6	CYP1B1/HEXB/SPHK1/SGPL1/NEU4/GBA
GO:0048199	vesicle targeting; to; from or within Golgi	0.0127096	10	CD59/ANKRD28/TMED10/TMED2/MCFD2/TFG/SEC24D/SEC22B/SEC23A/USO1
GO:0009894	regulation of catabolic process	0.0127713	38	GPX1/CD81/IDH1/DAB2/IL1B/TIPARP/FBP1/ADAM9/TNFAIP3/HIF1A/PSMD14/GNA12/TAF9/DERL2/IL10/RAD23B/XPO1/UBE2K/ODC1/PHB/SEC22B/PSMD7/CDC26/TIMP4/ZFAND2A/EDEM1/UBQLN1/PSMD12/TIMP3/RNF19B/PSMD1/PSMD11/TMF1/MTMR2/CDC27/CAV1/GBA/USP25
GO:0006903	vesicle targeting	0.0127713	11	CD59/ANKRD28/TMED10/TMED2/MCFD2/TFG/YKT6/SEC24D/SEC22B/SEC23A/USO1
GO:0033627	cell adhesion mediated by integrin	0.0130167	9	CYP1B1/LPXN/ADAM9/ITGAV/ADAM17/ITGB1BP1/ITGA5/CCL21/SERPINE1
GO:0002224	toll-like receptor signaling pathway	0.013446	14	CTSL/CTSB/HSP90B1/TNFAIP3/NFKBIA/COLEC12/HSPD1/IRAK1/TNIP3/UBQLN1/IRAK2/TBK1/CAV1/CD180
GO:0006900	membrane budding	0.0136325	13	S100A10/CD59/ANKRD28/TMED10/TMED2/MCFD2/TFG/SEC24D/SEC22B/CHMP2B/INSIG1/SEC23A/USO1
GO:0044246	regulation of multicellular organismal metabolic process	0.0145246	7	CCL2/RETN/ENG/PPARG/IL6/ERRFI1/CIITA
GO:1902108	regulation of mitochondrial membrane permeability involved in apoptotic process	0.0146158	9	BNIP3L/HSPA1A/YWHAH/YWHAG/TFDP1/MTCH2/BNIP3/SLC35F6/TP53BP2
GO:0043491	protein kinase B signaling	0.0148258	16	GPX1/CCL2/THBS1/IL1B/CCL3/MYDGF/IL6/PIK3R5/ITGB1BP1/TGFBR1/CCL21/AKR1C3/PHLDA3/SPRY2/F3/AXL
GO:0042493	response to drug	0.0153492	32	CALR/HSP90AA1/CCL2/LGALS1/PLIN2/THBS1/IL1B/PPARG/PTGS2/FBP1/MGST1/TXNIP/SRP19/NME1/ABCA1/GNA12/LPL/HSPD1/IL6/ADAM17/IL10/TMEM30A/VEGFB/XPO1/ADIRF/NPC1/TIMP4/SEMA3C/INHBA/RAP2A/NNMT/DUSP6
GO:0048844	artery morphogenesis	0.01646	9	ENG/PRDM1/HPGD/ZMIZ1/ACVRL1/TGFBR1/HEY1/NRP1/BMPR2
GO:0097191	extrinsic apoptotic signaling pathway	0.0167773	21	LGALS3/GPX1/LMNA/IFI6/THBS1/IL1B/HSPA1A/TNFAIP3/PDIA3/ITGAV/CTNNA1/TGFBR1/NRP1/IL1A/FEM1B/INHBA/HSPA1B/TIMP3/SERPINE1/CAV1/BCL2L2
GO:0034612	response to tumor necrosis factor	0.0167773	24	CCL20/CXCL8/CCL2/THBS1/PTGS2/HSPA1A/ADAM9/CCL3/TNFAIP3/CCL7/TXNDC17/PSMD14/IL6/ADAM17/SPHK1/PSMD7/CCL21/HSPA1B/PSMD12/PSMD1/PSMD11/CCL13/TNFRSF21/GBA
GO:0046394	carboxylic acid biosynthetic process	0.017434	23	ALOX5AP/GLUL/CH25H/PTGS2/CYP27A1/PDK4/NDUFAB1/QKI/APIP/HSD17B12/LPL/HSD17B4/HSD3B7/AKR1C3/DEGS1/INSIG1/SCD/BCAT1/ENOPH1/ACOT8/STARD4/KMO/MSMO1
GO:0034329	cell junction assembly	0.0179392	19	RAB13/SDC4/S100A10/CORO1C/THBS1/CD9/ACTN1/EPB41L3/ITGB1BP1/CTNNA1/ACVRL1/CLDN5/TNS1/ITGA5/MMP14/SLK/TRIP6/ARL2/CAV1
GO:0000188	inactivation of MAPK activity	0.0179392	6	DUSP4/DUSP3/SPRED1/CAV1/DUSP10/DUSP6
GO:0010575	positive regulation of vascular endothelial growth factor production	0.0179392	6	CYP1B1/IL1B/PTGS2/HIF1A/IL1A/ADORA2B
GO:0090022	regulation of neutrophil chemotaxis	0.0179392	6	CXCL3/CXCL2/CXCL8/CXCL1/MPP1/CCL21
GO:0019882	antigen processing and presentation	0.018134	21	CTSL/CTSD/CALR/AP2S1/THBS1/CANX/PDIA3/CLTC/CLTA/TREM2/PSMD14/ITGAV/SEC24D/PSMD7/CCL21/AP1S1/PSMD12/PSMD1/PSMD11/SEC23A/AP2A2
GO:0042089	cytokine biosynthetic process	0.0181524	13	CCL20/EREG/THBS1/IL1B/IL6/IL10/IL1A/INHBA/ERRFI1/CEBPG/ELANE/TBK1/IL1RAP
GO:0007045	cell-substrate adherens junction assembly	0.0182662	10	SDC4/S100A10/CORO1C/THBS1/ACTN1/ITGB1BP1/ACVRL1/MMP14/SLK/TRIP6
GO:0048041	focal adhesion assembly	0.0182662	10	SDC4/S100A10/CORO1C/THBS1/ACTN1/ITGB1BP1/ACVRL1/MMP14/SLK/TRIP6
GO:0051896	regulation of protein kinase B signaling	0.018574	14	GPX1/THBS1/CCL3/MYDGF/IL6/PIK3R5/ITGB1BP1/TGFBR1/CCL21/AKR1C3/PHLDA3/SPRY2/F3/AXL
GO:0030728	ovulation	0.0196103	5	MMP19/EREG/PTGS2/HPGD/INHBA
GO:0043161	proteasome-mediated ubiquitin-dependent protein catabolic process	0.0196103	30	HSP90B1/SEC61B/HSPA5/SDF2L1/DAB2/RNF7/PSMD14/GNA12/TAF9/DERL2/PPP2CB/SEL1L/UBXN2B/RAD23B/UBE2K/STT3B/PSMD7/CDC26/ZFAND2A/EDEM1/UBQLN1/PSMD12/RNF19B/PSMD1/RNF6/PSMD11/KCTD10/CDC27/CAV1/GBA
GO:0098754	detoxification	0.0196103	12	GPX1/GPX4/MGST3/PTGS2/GSTO1/MT1X/MGST1/TXNDC17/SOD2/AAED1/SLC30A1/PRDX4
GO:0032612	interleukin-1 production	0.0199476	10	CCL20/ACP5/IL1B/CCL3/TNFAIP3/ABCA1/IL10/SPHK1/ERRFI1/S100A13
GO:0032102	negative regulation of response to external stimulus	0.0199985	23	GPX1/ACP5/CCL2/THBS1/SEMA6B/PPARG/SERPINB2/SPP1/CD109/TNFAIP3/PRDM1/IL10/EIF2AK2/HTRA1/NRP1/SEMA3C/ELANE/SERPINE1/NT5E/GBA/IL2RA/DUSP10/AGER
GO:0072330	monocarboxylic acid biosynthetic process	0.0201217	18	ALOX5AP/CH25H/PTGS2/CYP27A1/PDK4/NDUFAB1/QKI/HSD17B12/LPL/HSD17B4/HSD3B7/AKR1C3/DEGS1/INSIG1/SCD/ACOT8/STARD4/MSMO1
GO:0042107	cytokine metabolic process	0.020504	13	CCL20/EREG/THBS1/IL1B/IL6/IL10/IL1A/INHBA/ERRFI1/CEBPG/ELANE/TBK1/IL1RAP
GO:0042035	regulation of cytokine biosynthetic process	0.0209438	12	CCL20/EREG/THBS1/IL1B/IL6/IL10/IL1A/INHBA/ERRFI1/CEBPG/ELANE/TBK1
GO:0048193	Golgi vesicle transport	0.0209438	26	LAMP1/KDELR2/CD59/ANKRD28/TMED10/HYOU1/TMED7/SURF4/SYS1/TMED2/MCFD2/ARFGAP3/SNX8/TFG/YKT6/SEC24D/SEC22B/CREB3L2/INSIG1/SEC23A/OPTN/USO1/COPG1/ARL1/SEC23B/VTI1A
GO:0048245	eosinophil chemotaxis	0.0209438	4	LGALS3/CCL3/CCL7/CCL13
GO:0070431	nucleotide-binding oligomerization domain containing 2 signaling pathway	0.0209438	4	HSPA1A/TNFAIP3/NFKBIA/HSPA1B
GO:0030433	ER-associated ubiquitin-dependent protein catabolic process	0.0213861	10	HSP90B1/SEC61B/HSPA5/SDF2L1/DERL2/SEL1L/STT3B/EDEM1/UBQLN1/CAV1
GO:0006665	sphingolipid metabolic process	0.0213861	16	HEXB/SERINC2/SPHK1/PLPP3/ORMDL2/ACER3/DEGS1/SAMD8/SGPL1/TEX2/SFTPB/NEU4/GBA/ARSB/KDSR/ITGB8
GO:0033673	negative regulation of kinase activity	0.0220891	22	DUSP4/CORO1C/FABP4/IL1B/H2AFY/TNFAIP3/DUSP3/DNAJC3/DCN/IL6/YWHAG/ITGB1BP1/SOCS6/SPRED1/ERRFI1/IBTK/SPRY2/SOCS2/CAV1/GBA/DUSP10/DUSP6
GO:0002504	antigen processing and presentation of peptide or polysaccharide antigen via MHC class II	0.0220891	12	CTSL/CTSD/AP2S1/THBS1/CANX/CLTC/CLTA/TREM2/SEC24D/AP1S1/SEC23A/AP2A2
GO:0071887	leukocyte apoptotic process	0.0220891	12	CTSL/LGALS3/HIF1A/IL6/TCP1/ADAM17/IL10/CCL21/SLC39A10/TNFRSF21/IL2RA/AXL
GO:0006979	response to oxidative stress	0.0224876	30	GPX1/GPX4/CYP1B1/IDH1/PTGS2/HSPA1A/ADAM9/MGST1/TNFAIP3/TXNIP/EPAS1/PPP1R15B/SLC25A24/SOD2/HIF1A/HSPH1/HSPD1/IL6/PPP2CB/SLC7A11/GLRX2/PON2/ATP2A2/MMP14/AKR1C3/HSPA1B/BNIP3/UBQLN1/TPM1/AXL
GO:0006643	membrane lipid metabolic process	0.02389	19	CYP1B1/B3GNT5/HEXB/SERINC2/SPHK1/PLPP3/ORMDL2/ACER3/DEGS1/SAMD8/SGPL1/TEX2/GBGT1/SFTPB/NEU4/GBA/ARSB/KDSR/ITGB8
GO:0006699	bile acid biosynthetic process	0.02389	6	CH25H/CYP27A1/HSD17B4/HSD3B7/ACOT8/STARD4
GO:0032965	regulation of collagen biosynthetic process	0.02389	6	CCL2/ENG/PPARG/IL6/ERRFI1/CIITA
GO:0031952	regulation of protein autophosphorylation	0.023971	7	CALM1/ENG/ERRFI1/RAP2A/PDGFC/CAV1/MOB1B
GO:0051893	regulation of focal adhesion assembly	0.0242693	8	SDC4/S100A10/CORO1C/THBS1/ITGB1BP1/ACVRL1/MMP14/SLK
GO:0090109	regulation of cell-substrate junction assembly	0.0242693	8	SDC4/S100A10/CORO1C/THBS1/ITGB1BP1/ACVRL1/MMP14/SLK
GO:0097345	mitochondrial outer membrane permeabilization	0.0242693	8	BNIP3L/HSPA1A/YWHAH/YWHAG/TFDP1/BNIP3/SLC35F6/TP53BP2
GO:0030301	cholesterol transport	0.0249871	10	MSR1/NUS1/PPARG/ABCG1/NFKBIA/ABCA1/SOAT1/NPC1/CAV1/STARD4
GO:0002683	negative regulation of immune system process	0.0252927	29	LGALS3/GPX1/VSIG4/CCL2/C1QC/THBS1/IL7R/CD59/PPARG/LPXN/CCL3/TNFAIP3/NFKBIA/DUSP3/NME1/PRDM1/PHPT1/IL10/EIF2AK2/SOCS6/HTRA1/CCL21/INHBA/UBQLN1/IL1RL1/TNFRSF21/IL2RA/DUSP10/AXL
GO:0043900	regulation of multi-organism process	0.0252927	29	CXCL8/AP2S1/LGALS1/CCL3/TNFAIP3/PRDM1/ITGAV/PPIB/IL10/EIF2AK2/STOM/TRIM25/POLR2I/HTRA1/SPINK1/CHMP2B/ATP6V1H/AP1S1/INHBA/POLR2H/ELANE/AP2A2/TBK1/OASL/PPID/CAV1/PRDX4/CD180/IL2RA
GO:1902110	positive regulation of mitochondrial membrane permeability involved in apoptotic process	0.0270095	8	BNIP3L/HSPA1A/YWHAH/YWHAG/TFDP1/BNIP3/SLC35F6/TP53BP2
GO:1902686	mitochondrial outer membrane permeabilization involved in programmed cell death	0.0270095	8	BNIP3L/HSPA1A/YWHAH/YWHAG/TFDP1/BNIP3/SLC35F6/TP53BP2
GO:0015918	sterol transport	0.0270095	10	MSR1/NUS1/PPARG/ABCG1/NFKBIA/ABCA1/SOAT1/NPC1/CAV1/STARD4
GO:0043627	response to estrogen	0.0270095	10	HSP90AA1/PPARG/HSPD1/CTNNA1/TRIM25/MMP14/CAV1/CA2/GBA/ARSB
GO:0002693	positive regulation of cellular extravasation	0.0270245	4	CCL2/IL1R1/IL1A/ELANE
GO:0071318	cellular response to ATP	0.0270245	4	HSP90B1/CCL2/PTGS2/P2RX4
GO:0071402	cellular response to lipoprotein particle stimulus	0.0270245	4	CD81/CCL2/CD9/NPC1
GO:0001893	maternal placenta development	0.0270245	6	CTSB/PTGS2/SPP1/PRDM1/TMED2/BMPR2
GO:0071356	cellular response to tumor necrosis factor	0.0273244	22	CCL20/CXCL8/CCL2/THBS1/HSPA1A/CCL3/TNFAIP3/CCL7/TXNDC17/PSMD14/IL6/ADAM17/SPHK1/PSMD7/CCL21/HSPA1B/PSMD12/PSMD1/PSMD11/CCL13/TNFRSF21/GBA
GO:1903829	positive regulation of cellular protein localization	0.0273244	28	HSP90AA1/CCL2/DAB2/IL1B/PTGS2/YWHAH/TREM2/HNMT/KIF5B/IL18R1/IL6/TCP1/LEPROT/YWHAG/ITGB1BP1/RNASE2/SPHK1/STOM/TMEM30A/TFDP1/CCT6A/TGFBR1/MFF/CCT4/RHOU/EDEM1/TP53BP2/TRIP6
GO:1901889	negative regulation of cell junction assembly	0.0275975	5	CORO1C/THBS1/ITGB1BP1/ACVRL1/MMP14
GO:1903391	regulation of adherens junction organization	0.029464	8	SDC4/S100A10/CORO1C/THBS1/ITGB1BP1/ACVRL1/MMP14/SLK
GO:0016053	organic acid biosynthetic process	0.029464	23	ALOX5AP/GLUL/CH25H/PTGS2/CYP27A1/PDK4/NDUFAB1/QKI/APIP/HSD17B12/LPL/HSD17B4/HSD3B7/AKR1C3/DEGS1/INSIG1/SCD/BCAT1/ENOPH1/ACOT8/STARD4/KMO/MSMO1
GO:0010821	regulation of mitochondrion organization	0.029464	20	GPX1/BNIP3L/LMNA/HSPA1A/YWHAH/VAT1/HIF1A/HNMT/DCN/INF2/LEPROT/YWHAG/RNASE2/TFDP1/MFF/RHOU/BNIP3/APOPT1/SLC35F6/TP53BP2
GO:0031589	cell-substrate adhesion	0.029464	25	CD63/CALR/SDC4/S100A10/LGALS1/CORO1C/THBS1/ADAM9/ACTN1/ITGAV/HSD17B12/ITGB1BP1/OTOA/ACVRL1/ITGA5/CCL21/SIGLEC1/MMP14/RREB1/PIK3CB/SLK/TRIP6/SERPINE1/ARL2/AXL
GO:0046902	regulation of mitochondrial membrane permeability	0.0296767	9	BNIP3L/HSPA1A/YWHAH/YWHAG/TFDP1/MTCH2/BNIP3/SLC35F6/TP53BP2
GO:0010810	regulation of cell-substrate adhesion	0.0297461	17	CALR/SDC4/S100A10/LGALS1/CORO1C/THBS1/HSD17B12/ITGB1BP1/ACVRL1/ITGA5/CCL21/MMP14/RREB1/PIK3CB/SLK/SERPINE1/ARL2
GO:0030100	regulation of endocytosis	0.030737	18	LGALS3/CD63/CALR/AP2S1/CCL2/ABL2/DAB2/IL1B/PPARG/ITGAV/BIN1/CCL21/PIK3CB/SERPINE1/MTMR2/CAV1/STON1/AXL
GO:0001953	negative regulation of cell-matrix adhesion	0.030737	6	CORO1C/THBS1/ITGB1BP1/ACVRL1/MMP14/SERPINE1
GO:0033198	response to ATP	0.030737	6	HSP90B1/CCL2/IL1B/PTGS2/P2RX4/HSPD1
GO:0031329	regulation of cellular catabolic process	0.030737	29	GPX1/CD81/IDH1/DAB2/IL1B/ADAM9/TNFAIP3/HIF1A/PSMD14/GNA12/TAF9/IL10/RAD23B/UBE2K/PSMD7/CDC26/TIMP4/ZFAND2A/UBQLN1/PSMD12/TIMP3/RNF19B/PSMD1/PSMD11/TMF1/MTMR2/CDC27/CAV1/GBA
GO:0002757	immune response-activating signal transduction	0.0307634	34	CTSL/LGALS3/CTSB/HSP90B1/HSP90AA1/MARCO/LPXN/HSPA1A/FPR3/TNFAIP3/NFKBIA/DUSP3/PSMD14/CYFIP1/COLEC12/HSPD1/PHPT1/IRAK1/TNIP3/NRAS/PSMD7/SLC39A10/HSPA1B/UBQLN1/PSMD12/PSMD1/PSMD11/PIK3CB/IRAK2/TBK1/HRAS/TNFRSF21/CAV1/CD180
GO:0035794	positive regulation of mitochondrial membrane permeability	0.0319444	8	BNIP3L/HSPA1A/YWHAH/YWHAG/TFDP1/BNIP3/SLC35F6/TP53BP2
GO:0045428	regulation of nitric oxide biosynthetic process	0.0319444	8	ACP5/HSP90AA1/IL1B/PTGS2/P2RX4/IL6/IL10/CAV1
GO:0009266	response to temperature stimulus	0.0322995	19	HSP90AA1/CCL2/THBS1/PPARG/HSPA1A/NFKBIA/DNAJC3/FKBP4/DNAJB6/STAC/LPL/TFEC/HSPH1/HSPD1/IL6/IRAK1/GLRX2/IL1A/HSPA1B
GO:0002691	regulation of cellular extravasation	0.0322995	5	CCL2/IL1R1/IL1A/CCL21/ELANE
GO:0009226	nucleotide-sugar biosynthetic process	0.0322995	5	UGP2/GMPPB/UGDH/PGM3/GNPDA1
GO:0030149	sphingolipid catabolic process	0.0322995	5	HEXB/SPHK1/SGPL1/NEU4/GBA
GO:0051043	regulation of membrane protein ectodomain proteolysis	0.0322995	5	IL1B/ADAM9/IL10/TIMP4/TIMP3
GO:0009409	response to cold	0.0324089	7	HSP90AA1/PPARG/NFKBIA/DNAJC3/LPL/HSPD1/IL6
GO:0072657	protein localization to membrane	0.0330787	35	RAB13/HSP90AA1/CCL2/S100A10/RPS27/DAB2/RPS4Y1/SSR3/YWHAH/ARL6IP1/SRP19/CLTC/EPB41L3/TREM2/TRAM1/KIF5B/SYS1/TMED2/YWHAG/ITGB1BP1/SEC61A1/STOM/TFDP1/NPC1/MFF/SH3PXD2B/DENND4C/RAP2A/TTC7A/RPL26L1/TP53BP2/OPTN/CAV1/HSPA4/AGER
GO:0008406	gonad development	0.0330787	19	MMP19/RAB13/EREG/RETN/IDH1/TIPARP/MGST1/HSD17B4/CTNNA1/TGFBR1/FNDC3A/MMP14/INHBA/AKR1C3/SGPL1/ARID5B/TMF1/PRDX4/BCL2L2
GO:2000377	regulation of reactive oxygen species metabolic process	0.0330787	15	CYP1B1/ACP5/HSP90AA1/THBS1/IL1B/PTGS2/NQO2/HIF1A/P2RX4/HSPD1/IL6/IL10/AKR1C3/BNIP3/CAV1
GO:0002478	antigen processing and presentation of exogenous peptide antigen	0.0330787	16	CTSL/CTSD/AP2S1/CANX/CLTC/CLTA/PSMD14/ITGAV/SEC24D/PSMD7/AP1S1/PSMD12/PSMD1/PSMD11/SEC23A/AP2A2
GO:0032367	intracellular cholesterol transport	0.0330787	4	NUS1/ABCG1/ABCA1/STARD4
GO:0043032	positive regulation of macrophage activation	0.0330787	4	THBS1/HSPD1/IL10/IL1RL1
GO:0046519	sphingoid metabolic process	0.0330787	4	SPHK1/ACER3/GBA/KDSR
GO:1904814	regulation of protein localization to chromosome; telomeric region	0.0330787	4	H2AFY/TCP1/CCT6A/CCT4
GO:1903426	regulation of reactive oxygen species biosynthetic process	0.0334351	9	ACP5/HSP90AA1/IL1B/PTGS2/P2RX4/HSPD1/IL6/IL10/CAV1
GO:0007160	cell-matrix adhesion	0.0334351	18	CD63/SDC4/S100A10/CORO1C/THBS1/ADAM9/ACTN1/ITGAV/ITGB1BP1/OTOA/ACVRL1/CCL21/SIGLEC1/MMP14/PIK3CB/SLK/TRIP6/SERPINE1
GO:0051222	positive regulation of protein transport	0.0334351	33	HSP90AA1/GLUL/CCL2/DAB2/IL1B/PTGS2/ADAM9/CCL3/HIF1A/HNMT/KIF5B/CLEC5A/LPL/IL18R1/HSPD1/IL6/LEPROT/PHPT1/ITGB1BP1/IL10/RNASE2/SPHK1/STOM/TMEM30A/TGFBR1/MFF/IL1A/RHOU/EDEM1/IL1RAP/TRIP6/IL1RL1/PPID
GO:0001952	regulation of cell-matrix adhesion	0.0334351	11	SDC4/S100A10/CORO1C/THBS1/ITGB1BP1/ACVRL1/CCL21/MMP14/PIK3CB/SLK/SERPINE1
GO:0002474	antigen processing and presentation of peptide antigen via MHC class I	0.0334351	11	CALR/CANX/PDIA3/PSMD14/ITGAV/SEC24D/PSMD7/PSMD12/PSMD1/PSMD11/SEC23A
GO:0008584	male gonad development	0.0334351	14	RAB13/MGST1/HSD17B4/CTNNA1/TGFBR1/FNDC3A/MMP14/INHBA/AKR1C3/SGPL1/ARID5B/TMF1/PRDX4/BCL2L2
GO:0046546	development of primary male sexual characteristics	0.0334351	14	RAB13/MGST1/HSD17B4/CTNNA1/TGFBR1/FNDC3A/MMP14/INHBA/AKR1C3/SGPL1/ARID5B/TMF1/PRDX4/BCL2L2
GO:0016042	lipid catabolic process	0.0334356	24	FABP5/CYP1B1/IDH1/FABP4/IL1B/NCEH1/PLA2G7/YWHAH/HEXB/ABHD12/LPL/HSD17B4/GDE1/PNPLA6/SPHK1/PLA2G16/PAFAH1B2/AKR1C3/SGPL1/ACOT8/PLBD2/HSD17B14/NEU4/GBA
GO:0042542	response to hydrogen peroxide	0.0340175	13	GPX1/CYP1B1/ADAM9/TNFAIP3/TXNIP/PPP1R15B/HSPH1/HSPD1/IL6/PPP2CB/GLRX2/BNIP3/AXL
GO:0043903	regulation of symbiosis; encompassing mutualism through parasitism	0.0340175	23	CXCL8/AP2S1/LGALS1/CCL3/TNFAIP3/ITGAV/PPIB/IL10/EIF2AK2/STOM/TRIM25/POLR2I/HTRA1/CHMP2B/ATP6V1H/AP1S1/POLR2H/ELANE/AP2A2/OASL/PPID/CAV1/IL2RA
GO:0007006	mitochondrial membrane organization	0.0357604	11	BNIP3L/HSP90AA1/HSPA1A/YWHAH/YWHAG/TFDP1/MTCH2/BNIP3/SLC35F6/TP53BP2/HSPA4
GO:0032368	regulation of lipid transport	0.0357604	11	THBS1/RETN/IL1B/NUS1/PPARG/ABCG1/NFKBIA/ABCA1/ITGAV/P2RX4/TMF1
GO:0034333	adherens junction assembly	0.0364058	10	SDC4/S100A10/CORO1C/THBS1/ACTN1/ITGB1BP1/ACVRL1/MMP14/SLK/TRIP6
GO:0007162	negative regulation of cell adhesion	0.0364058	19	LGALS3/VSIG4/CYP1B1/LGALS1/CORO1C/THBS1/CD164/IL1RN/LPXN/DUSP3/ITGB1BP1/IL10/SOCS6/ACVRL1/CCL21/MMP14/SERPINE1/TNFRSF21/IL2RA
GO:0043124	negative regulation of I-kappaB kinase/NF-kappaB signaling	0.0364058	8	RHOH/TNFAIP3/NFKBIA/IL10/TNIP3/OPTN/TRIP6/IL1RL1
GO:0090023	positive regulation of neutrophil chemotaxis	0.0364915	5	CXCL3/CXCL2/CXCL8/CXCL1/CCL21
GO:0031396	regulation of protein ubiquitination	0.0377731	21	HSP90AA1/HSPA5/HSPA1A/TNFAIP3/PSMD14/SPHK1/ARRDC4/TGFBR1/PSMD7/CDC26/FEM1B/DCUN1D5/BMI1/HSPA1B/UBQLN1/PSMD12/PSMD1/PSMD11/CDC27/CAV1/ZYG11B
GO:0001666	response to hypoxia	0.0378019	23	HSP90B1/BNIP3L/LMNA/CCL2/THBS1/KCNMA1/PTGS2/EIF4EBP1/EPAS1/HYOU1/HIF1A/ANGPTL4/HSPD1/ADAM17/IRAK1/VEGFB/ACVRL1/MMP14/BNIP3/UBQLN1/HIPK2/CAV1/AGER
GO:0051091	positive regulation of sequence-specific DNA binding transcription factor activity	0.0378019	20	IL1B/PPARG/HSPA1A/NFKBIA/SAV1/IL6/IL10/IRAK1/EIF2AK2/SPHK1/TRIM25/PLPP3/GTF2A2/HSPA1B/CEBPG/IRAK2/ARID5B/HIPK2/IL1RAP/AGER
GO:0008206	bile acid metabolic process	0.0385807	7	CH25H/CYP27A1/HSD17B4/HSD3B7/NPC1/ACOT8/STARD4
GO:0090559	regulation of membrane permeability	0.0386065	9	BNIP3L/HSPA1A/YWHAH/YWHAG/TFDP1/MTCH2/BNIP3/SLC35F6/TP53BP2
GO:0045137	development of primary sexual characteristics	0.0393938	19	MMP19/RAB13/EREG/RETN/IDH1/TIPARP/MGST1/HSD17B4/CTNNA1/TGFBR1/FNDC3A/MMP14/INHBA/AKR1C3/SGPL1/ARID5B/TMF1/PRDX4/BCL2L2
GO:0070373	negative regulation of ERK1 and ERK2 cascade	0.0398014	8	DUSP4/DUSP3/ITGB1BP1/PHB/ERRFI1/TIMP3/SPRY2/DUSP6
GO:0034330	cell junction organization	0.0405951	21	RAB13/SDC4/S100A10/CORO1C/THBS1/CD9/ACTN1/EPB41L3/ITGB1BP1/CTNNA1/ACVRL1/CLDN5/TNS1/TGFBR1/KIFC3/ITGA5/MMP14/SLK/TRIP6/ARL2/CAV1
GO:0032366	intracellular sterol transport	0.0406219	4	NUS1/ABCG1/ABCA1/STARD4
GO:0048660	regulation of smooth muscle cell proliferation	0.0407029	12	EREG/THBS1/RETN/PPARG/PTGS2/NQO2/TNFAIP3/IL6/IL10/IRAK1/TPM1/ELANE
GO:0031960	response to corticosteroid	0.0411613	15	CALM1/CCL2/ENG/IL1RN/PTGS2/KLF9/ADAM9/HNMT/HSPD1/IL6/IL10/HEY1/ERRFI1/AKR1C3/GBA
GO:0072676	lymphocyte migration	0.0417168	10	CCL20/GPR183/CCL2/CH25H/CCL3/CCL7/HSD3B7/ADAM17/CCL21/CCL13
GO:1903362	regulation of cellular protein catabolic process	0.0418426	21	GPX1/CD81/DAB2/TNFAIP3/PSMD14/GNA12/TAF9/RAD23B/UBE2K/PSMD7/CDC26/ZFAND2A/UBQLN1/PSMD12/RNF19B/PSMD1/PSMD11/TMF1/CDC27/CAV1/GBA
GO:0016239	positive regulation of macroautophagy	0.0425997	7	BNIP3L/HIF1A/DCN/PAFAH1B2/BNIP3/TBK1/GBA
GO:0002764	immune response-regulating signaling pathway	0.0432806	35	CTSL/LGALS3/CTSB/HSP90B1/CALM1/HSP90AA1/MARCO/LPXN/HSPA1A/FPR3/TNFAIP3/NFKBIA/DUSP3/PSMD14/CYFIP1/COLEC12/HSPD1/PHPT1/IRAK1/TNIP3/NRAS/PSMD7/SLC39A10/HSPA1B/UBQLN1/PSMD12/PSMD1/PSMD11/PIK3CB/IRAK2/TBK1/HRAS/TNFRSF21/CAV1/CD180
GO:0031647	regulation of protein stability	0.0444461	19	CALR/HSP90AA1/CD81/LAMP1/HSPA1A/NCLN/PPIB/SAV1/HSPD1/TAF9/TCP1/SEL1L/CCT6A/PLPP3/PHB/CCT4/HSPA1B/SUGT1/ISOC2
GO:0019884	antigen processing and presentation of exogenous antigen	0.0448903	16	CTSL/CTSD/AP2S1/CANX/CLTC/CLTA/PSMD14/ITGAV/SEC24D/PSMD7/AP1S1/PSMD12/PSMD1/PSMD11/SEC23A/AP2A2
GO:0048661	positive regulation of smooth muscle cell proliferation	0.045203	9	EREG/THBS1/RETN/PTGS2/NQO2/IL6/IL10/IRAK1/ELANE
GO:0048659	smooth muscle cell proliferation	0.0459526	12	EREG/THBS1/RETN/PPARG/PTGS2/NQO2/TNFAIP3/IL6/IL10/IRAK1/TPM1/ELANE
GO:0002495	antigen processing and presentation of peptide antigen via MHC class II	0.0459526	11	CTSL/CTSD/AP2S1/CANX/CLTC/CLTA/TREM2/SEC24D/AP1S1/SEC23A/AP2A2
GO:0002696	positive regulation of leukocyte activation	0.0463008	24	GPR183/CD81/CCL2/LGALS1/THBS1/LAMP1/IL1B/IL7R/CD59/PRDM1/HSPH1/HSPD1/IL6/IL10/CCL21/MMP14/SLC39A10/ADORA2B/IL1RL1/CAV1/PCID2/IL2RA/AXL/AGER
GO:0070374	positive regulation of ERK1 and ERK2 cascade	0.0463008	16	CCL20/GPR183/CCL2/NQO2/GLIPR2/CCL3/CCL7/TREM2/IL6/PHB/NRP1/CCL21/PDGFC/CCL13/SPRY2/HRAS
GO:0042345	regulation of NF-kappaB import into nucleus	0.0463008	7	IL1B/PTGS2/NFKBIA/IL18R1/IL10/SPHK1/TRIP6
GO:0042348	NF-kappaB import into nucleus	0.0463008	7	IL1B/PTGS2/NFKBIA/IL18R1/IL10/SPHK1/TRIP6
GO:0048008	platelet-derived growth factor receptor signaling pathway	0.0463008	7	TIPARP/TXNIP/NRP1/PDGFC/SGPL1/ARID5B/F3
GO:0072577	endothelial cell apoptotic process	0.0463008	7	THBS1/TNFAIP3/ANGPTL4/IL10/AKR1C3/SERPINE1/BMPR2
GO:0001836	release of cytochrome c from mitochondria	0.0463008	8	GPX1/LMNA/IFI6/SOD2/GGCT/MFF/BNIP3/APOPT1
GO:0060135	maternal process involved in female pregnancy	0.0463008	8	CTSB/CCL2/AGRP/PTGS2/SPP1/PRDM1/TMED2/BMPR2
GO:0046661	male sex differentiation	0.0463008	15	RAB13/MGST1/FKBP4/HSD17B4/CTNNA1/TGFBR1/FNDC3A/MMP14/INHBA/AKR1C3/SGPL1/ARID5B/TMF1/PRDX4/BCL2L2
GO:0045216	cell-cell junction organization	0.0463008	19	RAB13/SDC4/S100A10/CORO1C/THBS1/CD9/ACTN1/EPB41L3/ITGB1BP1/CTNNA1/ACVRL1/CLDN5/TGFBR1/KIFC3/MMP14/SLK/TRIP6/ARL2/CAV1
GO:0009636	response to toxic substance	0.0463008	18	GPX1/GPX4/CYP1B1/MGST3/PTGS2/GSTO1/MT1X/MGST1/CCL3/TXNDC17/SOD2/SLC7A11/EIF2AK2/PON2/AAED1/AHR/SLC30A1/PRDX4
GO:0032964	collagen biosynthetic process	0.0463008	6	CCL2/ENG/PPARG/IL6/ERRFI1/CIITA
GO:0043277	apoptotic cell clearance	0.0463008	6	CCL2/MARCO/THBS1/PDIA6/ITGAV/AXL
GO:1901099	negative regulation of signal transduction in absence of ligand	0.0463008	6	IFI6/IL1B/HSPA1A/CTNNA1/IL1A/HSPA1B
GO:2001240	negative regulation of extrinsic apoptotic signaling pathway in absence of ligand	0.0463008	6	IFI6/IL1B/HSPA1A/CTNNA1/IL1A/HSPA1B
GO:0070482	response to oxygen levels	0.0463008	24	HSP90B1/BNIP3L/LMNA/CCL2/THBS1/KCNMA1/PPARG/PTGS2/EIF4EBP1/EPAS1/HYOU1/HIF1A/ANGPTL4/HSPD1/ADAM17/IRAK1/VEGFB/ACVRL1/MMP14/BNIP3/UBQLN1/HIPK2/CAV1/AGER
GO:0007568	aging	0.0474513	22	CALR/LMNA/CCL2/CACYBP/RETN/ENG/NEK6/CANX/CISD2/SOD2/DCN/IL6/HMGA1/NDUFS6/IL10/ZMIZ1/TPRA1/IRAK1/CTNNA1/GLRX2/SERPINE1/HRAS
GO:0036293	response to decreased oxygen levels	0.0477208	23	HSP90B1/BNIP3L/LMNA/CCL2/THBS1/KCNMA1/PTGS2/EIF4EBP1/EPAS1/HYOU1/HIF1A/ANGPTL4/HSPD1/ADAM17/IRAK1/VEGFB/ACVRL1/MMP14/BNIP3/UBQLN1/HIPK2/CAV1/AGER
GO:0035313	wound healing; spreading of epidermal cells	0.0477208	4	ADAM17/ACVRL1/ITGA5/RREB1
GO:0072677	eosinophil migration	0.0477208	4	LGALS3/CCL3/CCL7/CCL13
GO:1904872	regulation of telomerase RNA localization to Cajal body	0.0477208	4	NOP10/TCP1/CCT6A/CCT4
GO:1904874	positive regulation of telomerase RNA localization to Cajal body	0.0477208	4	NOP10/TCP1/CCT6A/CCT4
GO:0034599	cellular response to oxidative stress	0.0496685	19	GPX1/CYP1B1/HSPA1A/MGST1/TNFAIP3/EPAS1/SLC25A24/SOD2/HIF1A/HSPH1/IL6/GLRX2/ATP2A2/AKR1C3/HSPA1B/BNIP3/UBQLN1/TPM1/AXL
GO:0050999	regulation of nitric-oxide synthase activity	0.0498215	7	CALM1/HSP90AA1/GCHFR/IL1B/HIF1A/CAV1/SPR
GO:0001570	vasculogenesis	0.0498778	9	TIPARP/ENG/QKI/ZMIZ1/HEY1/AGGF1/SGPL1/EGFL7/CAV1
GO:0043407	negative regulation of MAP kinase activity	0.0498778	9	DUSP4/IL1B/DUSP3/SPRED1/SPRY2/CAV1/GBA/DUSP10/DUSP6
GO:1901888	regulation of cell junction assembly	0.0498778	9	SDC4/S100A10/CORO1C/THBS1/ITGB1BP1/ACVRL1/MMP14/SLK/CAV1

## Sheet: Cluster2_tcells
ID	Description	p.adjust	Count	geneID
GO:0032496	response to lipopolysaccharide	8.34612e-07	26	HMGB2/PRDM1/CCL2/CEBPB/DCN/CASP8/XBP1/CCL3/CXCL8/IL1B/HSPD1/SERPINE1/CD55/PTGER2/PTPN22/HAVCR2/CXCL2/CXCL3/CCL20/SPON2/F2R/IL6/THBD/MRC1/IL10/DUSP10
GO:0001819	positive regulation of cytokine production	8.34612e-07	29	HMGB2/CCL2/CEBPB/HSPA1A/IFI16/ATF4/XBP1/CCL3/FCER1G/IL1B/AGER/HSPD1/SERPINE1/PTPN22/HAVCR2/CCL20/HSPA1B/IL18R1/SPON2/F2R/RORA/IL1RL1/CYP1B1/CEBPG/LUM/IL6/LSM14A/IL10/SULF2
GO:0002237	response to molecule of bacterial origin	8.34612e-07	26	HMGB2/PRDM1/CCL2/CEBPB/DCN/CASP8/XBP1/CCL3/CXCL8/IL1B/HSPD1/SERPINE1/CD55/PTGER2/PTPN22/HAVCR2/CXCL2/CXCL3/CCL20/SPON2/F2R/IL6/THBD/MRC1/IL10/DUSP10
GO:0071216	cellular response to biotic stimulus	1.37412e-06	19	TXNIP/HMGB2/PRDM1/CCL2/CEBPB/XBP1/HSPA5/CCL3/CXCL8/IL1B/SERPINE1/CD55/PTPN22/HAVCR2/CCL20/SPON2/IL6/MRC1/IL10
GO:0071222	cellular response to lipopolysaccharide	3.62944e-06	17	HMGB2/PRDM1/CCL2/CEBPB/XBP1/CCL3/CXCL8/IL1B/SERPINE1/CD55/PTPN22/HAVCR2/CCL20/SPON2/IL6/MRC1/IL10
GO:0071219	cellular response to molecule of bacterial origin	5.60383e-06	17	HMGB2/PRDM1/CCL2/CEBPB/XBP1/CCL3/CXCL8/IL1B/SERPINE1/CD55/PTPN22/HAVCR2/CCL20/SPON2/IL6/MRC1/IL10
GO:0030595	leukocyte chemotaxis	1.34327e-05	18	CCL2/CH25H/CCL3/LGALS3/FCER1G/CXCL8/S100A9/IL1B/SERPINE1/CXCL2/CXCL3/CCL20/RARRES2/IL6/CCL21/LYST/IL10/XCL2
GO:0010035	response to inorganic substance	1.56835e-05	29	MT2A/MT1X/TXNIP/MT1M/MT1E/FABP4/MT1A/CASP8/ATF4/ALOX5AP/HSPA5/MT1G/TXN/SOD2/FBP1/PRNP/HSPD1/CAV1/RHOB/PDCD10/C1QA/CST3/CYP1B1/CACYBP/IL6/PPP3CA/MDM2/CA2/SLC25A24
GO:0071621	granulocyte chemotaxis	2.20677e-05	13	CCL2/CCL3/LGALS3/FCER1G/CXCL8/S100A9/IL1B/CXCL2/CXCL3/CCL20/RARRES2/CCL21/XCL2
GO:0002449	lymphocyte mediated immunity	2.20677e-05	20	GZMB/KLRD1/BATF/C1QB/FCER1G/IL1B/AGER/HSPD1/CTSC/SLA2/CD55/HAVCR2/CD8A/C1QA/SH2D1A/CEBPG/KLRC2/IL6/LYST/IL10
GO:0060326	cell chemotaxis	2.20677e-05	20	HMGB2/CCL2/CH25H/CCL3/LGALS3/FCER1G/CXCL8/S100A9/IL1B/SERPINE1/CXCL2/CXCL3/CCL20/RARRES2/IL6/CCL21/RAB13/LYST/IL10/XCL2
GO:0030593	neutrophil chemotaxis	2.20677e-05	12	CCL2/CCL3/LGALS3/FCER1G/CXCL8/S100A9/IL1B/CXCL2/CXCL3/CCL20/CCL21/XCL2
GO:0010038	response to metal ion	3.56009e-05	22	MT2A/MT1X/TXNIP/MT1M/MT1E/FABP4/MT1A/CASP8/ATF4/ALOX5AP/HSPA5/MT1G/FBP1/PRNP/CAV1/C1QA/CACYBP/IL6/PPP3CA/MDM2/CA2/SLC25A24
GO:1990266	neutrophil migration	4.2151e-05	12	CCL2/CCL3/LGALS3/FCER1G/CXCL8/S100A9/IL1B/CXCL2/CXCL3/CCL20/CCL21/XCL2
GO:0097530	granulocyte migration	4.29148e-05	13	CCL2/CCL3/LGALS3/FCER1G/CXCL8/S100A9/IL1B/CXCL2/CXCL3/CCL20/RARRES2/CCL21/XCL2
GO:0002443	leukocyte mediated immunity	4.40298e-05	22	GZMB/KLRD1/BATF/C1QB/CCL3/FCER1G/IL1B/AGER/HSPD1/CTSC/SLA2/CD55/HAVCR2/SPON2/CD8A/C1QA/SH2D1A/CEBPG/KLRC2/IL6/LYST/IL10
GO:0006986	response to unfolded protein	4.40298e-05	16	CCL2/HSPA1A/ATF4/XBP1/HSPE1/HSPA5/HSP90AB1/MANF/CXCL8/HSPD1/HSP90AA1/HSPA6/TMEM33/ATF3/DNAJB11/AARS
GO:0070486	leukocyte aggregation	5.32889e-05	27	PRDM1/CCL2/CEBPB/BATF/CASP8/XBP1/LGALS3/FCER1G/S100A9/IL1B/PRNP/AGER/HSPD1/SLA2/CAV1/CD55/PTPN22/HAVCR2/MAP3K8/IL18R1/CD8A/RORA/IL6/CCL21/PPP3CA/PRKAR1A/IL10
GO:0071248	cellular response to metal ion	5.32889e-05	14	MT2A/MT1X/MT1M/MT1E/FABP4/MT1A/ATF4/ALOX5AP/HSPA5/MT1G/FBP1/PRNP/CACYBP/SLC25A24
GO:0097529	myeloid leukocyte migration	6.0905e-05	15	CCL2/CCL3/LGALS3/FCER1G/CXCL8/S100A9/IL1B/SERPINE1/CXCL2/CXCL3/CCL20/RARRES2/IL6/CCL21/XCL2
GO:0006457	protein folding	8.4126e-05	18	HSPA1A/FKBP11/HSPE1/PFDN2/HSPA5/TXN/PTGES3/HSP90AB1/CCT8/TMX1/HSPD1/HSP90AA1/HSPA1B/HSPA6/CANX/DNAJB11/AARS/FKBP4
GO:0042110	T cell activation	9.90223e-05	26	PRDM1/CCL2/CEBPB/BATF/CASP8/XBP1/LGALS3/FCER1G/IL1B/PRNP/AGER/HSPD1/SLA2/CAV1/CD55/PTPN22/HAVCR2/MAP3K8/IL18R1/CD8A/RORA/IL6/CCL21/PPP3CA/PRKAR1A/IL10
GO:0070489	T cell aggregation	9.90223e-05	26	PRDM1/CCL2/CEBPB/BATF/CASP8/XBP1/LGALS3/FCER1G/IL1B/PRNP/AGER/HSPD1/SLA2/CAV1/CD55/PTPN22/HAVCR2/MAP3K8/IL18R1/CD8A/RORA/IL6/CCL21/PPP3CA/PRKAR1A/IL10
GO:0035966	response to topologically incorrect protein	9.90223e-05	16	CCL2/HSPA1A/ATF4/XBP1/HSPE1/HSPA5/HSP90AB1/MANF/CXCL8/HSPD1/HSP90AA1/HSPA6/TMEM33/ATF3/DNAJB11/AARS
GO:0071593	lymphocyte aggregation	9.90223e-05	26	PRDM1/CCL2/CEBPB/BATF/CASP8/XBP1/LGALS3/FCER1G/IL1B/PRNP/AGER/HSPD1/SLA2/CAV1/CD55/PTPN22/HAVCR2/MAP3K8/IL18R1/CD8A/RORA/IL6/CCL21/PPP3CA/PRKAR1A/IL10
GO:0071294	cellular response to zinc ion	0.000123353	6	MT2A/MT1X/MT1M/MT1E/MT1A/MT1G
GO:0007159	leukocyte cell-cell adhesion	0.000140473	27	PRDM1/CCL2/CEBPB/BATF/CASP8/XBP1/LGALS3/FCER1G/S100A9/IL1B/PRNP/AGER/HSPD1/SLA2/CAV1/CD55/PTPN22/HAVCR2/MAP3K8/IL18R1/CD8A/RORA/IL6/CCL21/PPP3CA/PRKAR1A/IL10
GO:1990267	response to transition metal nanoparticle	0.000143884	13	MT2A/MT1X/MT1M/MT1E/MT1A/ATF4/HSPA5/MT1G/ADIRF/PRNP/C1QA/MDM2/CA2
GO:0032103	positive regulation of response to external stimulus	0.000151698	19	CCL2/FABP4/CCL3/FCER1G/CXCL8/S100A9/IL1B/AGER/HSPD1/SERPINE1/HAVCR2/CXCL2/CXCL3/RARRES2/IL1RL1/IL6/CCL21/THBD/XCL2
GO:0031349	positive regulation of defense response	0.000162157	24	HMGB2/CCL2/FABP4/HSPA1A/IFI16/CASP8/CCL3/FCER1G/S100A9/IL1B/HSPD1/SERPINE1/CAV1/CTSL/PTPN22/HAVCR2/HSPA1B/PLSCR1/UBE2K/IL1RL1/SH2D1A/IL6/LSM14A/XCL2
GO:0071241	cellular response to inorganic substance	0.000190308	14	MT2A/MT1X/MT1M/MT1E/FABP4/MT1A/ATF4/ALOX5AP/HSPA5/MT1G/FBP1/PRNP/CACYBP/SLC25A24
GO:0036499	PERK-mediated unfolded protein response	0.000202349	6	CCL2/ATF4/HSPA5/CXCL8/TMEM33/ATF3
GO:0010574	regulation of vascular endothelial growth factor production	0.000217874	7	CCL2/ATF4/IL1B/RORA/CYP1B1/IL6/SULF2
GO:1904951	positive regulation of establishment of protein localization	0.00026312	27	GZMB/CCL2/STOM/ARF6/CASP8/XBP1/CHP1/CCL3/GLUL/HSP90AB1/CCT8/KIF20B/IL1B/HSPD1/HSP90AA1/GLUD1/PTPN22/HAVCR2/IL18R1/F2R/YWHAH/IL1RL1/IL6/PPP3CA/MDM2/IL10/SULF2
GO:0010573	vascular endothelial growth factor production	0.000322541	7	CCL2/ATF4/IL1B/RORA/CYP1B1/IL6/SULF2
GO:0042026	protein refolding	0.000334814	6	HSPA1A/PTGES3/HSPD1/HSP90AA1/HSPA1B/HSPA6
GO:0050900	leukocyte migration	0.000349918	22	CCL2/CH25H/CCL3/LGALS3/SLC3A2/FCER1G/CXCL8/S100A9/IL1B/SERPINE1/CAV1/CXCL2/CXCL3/CCL20/RARRES2/AIMP1/IL6/CCL21/THBD/LYST/IL10/XCL2
GO:0006809	nitric oxide biosynthetic process	0.000376484	9	HSP90AB1/IL1B/GCHFR/CAV1/HSP90AA1/RORA/CYP1B1/IL6/IL10
GO:0002250	adaptive immune response	0.000451754	22	PRDM1/BATF/C1QB/FCER1G/IL1B/AGER/HSPD1/CTSC/SLA2/CD55/CTSL/HAVCR2/IL18R1/CD8A/C1QA/RORA/IL1RL1/SH2D1A/IL6/ERAP2/IL10/DUSP10
GO:0032675	regulation of interleukin-6 production	0.000505743	11	CEBPB/XBP1/FCER1G/IL1B/HSPD1/PTPN22/HAVCR2/SPON2/F2R/IL6/IL10
GO:0002460	adaptive immune response based on somatic recombination of immune receptors built from immunoglobulin superfamily domains	0.000505743	17	BATF/C1QB/FCER1G/IL1B/AGER/HSPD1/CTSC/SLA2/CD55/HAVCR2/IL18R1/CD8A/C1QA/RORA/IL1RL1/IL6/IL10
GO:1903409	reactive oxygen species biosynthetic process	0.000536553	10	HSP90AB1/IL1B/HSPD1/GCHFR/CAV1/HSP90AA1/RORA/CYP1B1/IL6/IL10
GO:0009894	regulation of catabolic process	0.000547046	26	SUMO2/PPP1CB/XBP1/TOB1/HSP90AB1/TAF9/SUMO1/TIMP3/FBP1/IL1B/SUPV3L1/CTSC/CAV1/PPP1R3B/AZIN1/UBE2K/RARRES2/CNOT7/CST3/HNRNPR/SNX9/TIPARP/XPO1/MDM2/IL10/CSNK1E
GO:0035690	cellular response to drug	0.000547892	9	MT2A/CCL2/CD69/HSP90AB1/FBP1/IL1B/PRNP/PPP1R14A/PPP3CA
GO:0046209	nitric oxide metabolic process	0.000606785	9	HSP90AB1/IL1B/GCHFR/CAV1/HSP90AA1/RORA/CYP1B1/IL6/IL10
GO:0002687	positive regulation of leukocyte migration	0.000650838	11	CCL2/CCL3/LGALS3/CXCL8/SERPINE1/CXCL2/CXCL3/CCL20/RARRES2/IL6/CCL21
GO:0006006	glucose metabolic process	0.000730846	15	PPP1CB/ATF4/ARPP19/FABP5/DCXR/FBP1/CRY1/PHLDA2/PPP1R3B/RORA/AIMP1/ATF3/KAT2B/IL6/EPM2AIP1
GO:0032635	interleukin-6 production	0.000747231	11	CEBPB/XBP1/FCER1G/IL1B/HSPD1/PTPN22/HAVCR2/SPON2/F2R/IL6/IL10
GO:2001057	reactive nitrogen species metabolic process	0.000799318	9	HSP90AB1/IL1B/GCHFR/CAV1/HSP90AA1/RORA/CYP1B1/IL6/IL10
GO:0002694	regulation of leukocyte activation	0.000832473	24	PRDM1/CCL2/CEBPB/XBP1/IKZF3/LGALS3/FCER1G/IL1B/PRNP/AGER/HSPD1/SLA2/CAV1/CD55/PTPN22/HAVCR2/MAP3K8/PLSCR1/RORA/IL1RL1/IL6/CCL21/PRKAR1A/IL10
GO:0050865	regulation of cell activation	0.000894647	25	PRDM1/CCL2/CEBPB/XBP1/IKZF3/LGALS3/FCER1G/IL1B/PRNP/AGER/HSPD1/SLA2/CAV1/CD55/PTPN22/HAVCR2/MAP3K8/PLSCR1/RORA/IL1RL1/IL6/CCL21/PRKAR1A/THBD/IL10
GO:0071674	mononuclear cell migration	0.000948295	9	CCL2/CCL3/LGALS3/SERPINE1/CCL20/RARRES2/IL6/CCL21/XCL2
GO:0042493	response to drug	0.00105145	22	MT2A/TXNIP/HMGB2/CCL2/CD69/PLIN2/HSP90AB1/ADIRF/FBP1/IL1B/PRNP/HSPD1/HSP90AA1/SRP19/PPP1R14A/CST3/IL6/PPP3CA/NNMT/XPO1/MDM2/IL10
GO:0031329	regulation of cellular catabolic process	0.00113073	21	SUMO2/PPP1CB/XBP1/TOB1/HSP90AB1/TAF9/SUMO1/TIMP3/IL1B/SUPV3L1/CTSC/CAV1/PPP1R3B/UBE2K/CNOT7/CST3/HNRNPR/SNX9/MDM2/IL10/CSNK1E
GO:0002548	monocyte chemotaxis	0.00116782	8	CCL2/CCL3/LGALS3/SERPINE1/CCL20/IL6/CCL21/XCL2
GO:0050729	positive regulation of inflammatory response	0.00116782	11	CCL2/FABP4/CCL3/FCER1G/S100A9/IL1B/HSPD1/SERPINE1/IL1RL1/IL6/XCL2
GO:0006984	ER-nucleus signaling pathway	0.00124864	7	CCL2/ATF4/XBP1/HSPA5/CXCL8/TMEM33/ATF3
GO:0050863	regulation of T cell activation	0.00124864	18	PRDM1/CCL2/CEBPB/XBP1/LGALS3/IL1B/PRNP/AGER/HSPD1/CAV1/CD55/PTPN22/HAVCR2/MAP3K8/IL6/CCL21/PRKAR1A/IL10
GO:0006979	response to oxidative stress	0.00131484	21	TXNIP/HSPA1A/GPX3/ATF4/TXN/SOD2/PRNP/HSPD1/NDUFA12/RHOB/PDLIM1/HSPA1B/PDCD10/TXNRD1/CST3/CYP1B1/EPAS1/IL6/MDM2/TPM1/SLC25A24
GO:0002690	positive regulation of leukocyte chemotaxis	0.00141534	9	CCL2/CCL3/CXCL8/SERPINE1/CXCL2/CXCL3/RARRES2/IL6/CCL21
GO:0045088	regulation of innate immune response	0.00144385	20	HMGB2/HSPA1A/IFI16/CASP8/IFNGR1/A2M/HSP90AB1/FCER1G/SUMO1/HSPD1/CAV1/CTSL/PTPN22/HAVCR2/HSPA1B/PLSCR1/UBE2K/SH2D1A/LSM14A/DUSP10
GO:0098542	defense response to other organism	0.00165556	24	HMGB2/CEBPB/IFI16/BATF/PRF1/IFITM3/IFITM2/FCN3/FCER1G/S100A9/PPM1B/SERPINE1/HAVCR2/CCL20/PLSCR1/SPON2/CD8A/AIMP1/IL6/LYST/IFIT5/LSM14A/IL10/PLAC8
GO:0070098	chemokine-mediated signaling pathway	0.00165556	9	CCL2/CCL3/CXCL8/CXCL2/CXCL3/CCL20/CCL21/ACKR1/XCL2
GO:0006418	tRNA aminoacylation for protein translation	0.00204603	7	TARS/NARS/GARS/YARS/AIMP1/MARS/AARS
GO:1903037	regulation of leukocyte cell-cell adhesion	0.00208393	18	PRDM1/CCL2/CEBPB/XBP1/LGALS3/IL1B/PRNP/AGER/HSPD1/CAV1/CD55/PTPN22/HAVCR2/MAP3K8/IL6/CCL21/PRKAR1A/IL10
GO:0002683	negative regulation of immune system process	0.00223611	20	PRDM1/CCL2/CEBPB/GPR171/IFI16/CCL3/A2M/LGALS3/FCER1G/PRNP/SLA2/PPM1B/CD55/PTPN22/HAVCR2/IL1RL1/CCL21/PRKAR1A/IL10/DUSP10
GO:0048514	blood vessel morphogenesis	0.00231592	24	PRDM1/CCL2/DCN/HPGD/XBP1/CXCL8/IL1B/SERPINE1/CAV1/RHOB/TMEM100/GNA13/PDCD10/RORA/NUS1/AIMP1/CYP1B1/EPAS1/TIPARP/TCF21/IL6/TGFBR3/QKI/EGFL7
GO:1990440	positive regulation of transcription from RNA polymerase II promoter in response to endoplasmic reticulum stress	0.00239402	4	CEBPB/ATF4/HSPA5/ATF3
GO:0071347	cellular response to interleukin-1	0.00244248	9	CCL2/CEBPB/CCL3/CXCL8/CCL20/RORA/IL6/CCL21/XCL2
GO:0071396	cellular response to lipid	0.00244248	24	HMGB2/PRDM1/CCL2/CEBPB/XBP1/CCL3/CXCL8/UFM1/CRY1/IL1B/SERPINE1/CD55/PTPN22/HAVCR2/CCL20/SPON2/YWHAH/RORA/TCF21/IL6/KLF9/MRC1/FKBP4/IL10
GO:0050821	protein stabilization	0.0025064	11	HSPA1A/CHP1/HSP90AB1/TAF9/CCT8/SUMO1/HSPD1/HSP90AA1/HSPA1B/PDCD10/GOLGA7
GO:0002274	myeloid leukocyte activation	0.00261399	12	BATF/MT1G/CCL3/FCER1G/CXCL8/HSPD1/TYROBP/HAVCR2/PLSCR1/RORA/IL1RL1/IL10
GO:0043039	tRNA aminoacylation	0.00270734	7	TARS/NARS/GARS/YARS/AIMP1/MARS/AARS
GO:0043038	amino acid activation	0.00304353	7	TARS/NARS/GARS/YARS/AIMP1/MARS/AARS
GO:0001771	immunological synapse formation	0.00315429	4	PRF1/LGALS3/HAVCR2/CCL21
GO:0034976	response to endoplasmic reticulum stress	0.00315429	16	CCL2/CEBPB/HSPA1A/ATF4/XBP1/HSPA5/CXCL8/UFM1/TMX1/CAV1/UBE2K/FAM129A/TMEM33/ATF3/DNAJB11/AARS
GO:0070555	response to interleukin-1	0.00315429	10	CCL2/CEBPB/CCL3/TAF9/CXCL8/CCL20/RORA/IL6/CCL21/XCL2
GO:0010043	response to zinc ion	0.00328045	7	MT2A/MT1X/MT1M/MT1E/MT1A/MT1G/CA2
GO:0046822	regulation of nucleocytoplasmic transport	0.00334843	14	IFI27/CHP1/TXN/HSP90AB1/IL1B/PPM1B/HSP90AA1/IL18R1/IL6/PPP3CA/XPO1/MDM2/IL10/SULF2
GO:0019318	hexose metabolic process	0.00336415	15	PPP1CB/ATF4/ARPP19/FABP5/DCXR/FBP1/CRY1/PHLDA2/PPP1R3B/RORA/AIMP1/ATF3/KAT2B/IL6/EPM2AIP1
GO:0032649	regulation of interferon-gamma production	0.00352041	9	IL1B/PRNP/HSPD1/PTPN22/HAVCR2/IL18R1/IL1RL1/CEBPG/IL10
GO:0034341	response to interferon-gamma	0.00352041	12	MT2A/CCL2/IFNGR1/IFITM3/CCL3/IFITM2/HSP90AB1/SUMO1/CCL20/CCL21/MRC1/XCL2
GO:0071622	regulation of granulocyte chemotaxis	0.00352041	6	CCL2/CXCL8/CXCL2/CXCL3/RARRES2/CCL21
GO:0051222	positive regulation of protein transport	0.00356157	22	CCL2/STOM/XBP1/CHP1/CCL3/GLUL/HSP90AB1/KIF20B/IL1B/HSPD1/HSP90AA1/GLUD1/PTPN22/HAVCR2/IL18R1/F2R/IL1RL1/IL6/PPP3CA/MDM2/IL10/SULF2
GO:0050670	regulation of lymphocyte proliferation	0.00362955	13	PRDM1/CEBPB/IKZF3/LGALS3/IL1B/PRNP/AGER/CD55/PTPN22/HAVCR2/IL6/PRKAR1A/IL10
GO:0072657	protein localization to membrane	0.00366151	23	RPS26/RPS4Y1/GZMB/CCL2/STOM/ARF6/CASP8/TRAM1/CHP1/SSR3/SYTL2/FCER1G/AGER/CAV1/HSP90AA1/RAB11A/SRP19/YWHAH/GOLGA7/PPP2R5A/RAB13/LYPLA1/IFT20
GO:0050727	regulation of inflammatory response	0.00366151	17	CCL2/FABP4/CCL3/A2M/FCER1G/S100A9/IL1B/AGER/HSPD1/SERPINE1/CD55/RORA/IL1RL1/IL6/IL10/XCL2/DUSP10
GO:0090150	establishment of protein localization to membrane	0.00366151	19	RPS26/RPS4Y1/GZMB/CCL2/STOM/ARF6/CASP8/TRAM1/CHP1/SSR3/HSP90AA1/RAB11A/SRP19/YWHAH/GOLGA7/PPP2R5A/RAB13/LYPLA1/IFT20
GO:0032944	regulation of mononuclear cell proliferation	0.00366151	13	PRDM1/CEBPB/IKZF3/LGALS3/IL1B/PRNP/AGER/CD55/PTPN22/HAVCR2/IL6/PRKAR1A/IL10
GO:0043032	positive regulation of macrophage activation	0.00379761	4	HSPD1/HAVCR2/IL1RL1/IL10
GO:0002688	regulation of leukocyte chemotaxis	0.00396303	9	CCL2/CCL3/CXCL8/SERPINE1/CXCL2/CXCL3/RARRES2/IL6/CCL21
GO:0050715	positive regulation of cytokine secretion	0.00396303	9	XBP1/CCL3/IL1B/HSPD1/PTPN22/HAVCR2/F2R/IL1RL1/IL10
GO:0030260	entry into host cell	0.00396303	10	HSPA1A/IFITM3/IFITM2/FCN3/CXCL8/CAV1/CD55/HSPA1B/CAV2/MRC1
GO:0044409	entry into host	0.00396303	10	HSPA1A/IFITM3/IFITM2/FCN3/CXCL8/CAV1/CD55/HSPA1B/CAV2/MRC1
GO:0051806	entry into cell of other organism involved in symbiotic interaction	0.00396303	10	HSPA1A/IFITM3/IFITM2/FCN3/CXCL8/CAV1/CD55/HSPA1B/CAV2/MRC1
GO:0051828	entry into other organism involved in symbiotic interaction	0.00396303	10	HSPA1A/IFITM3/IFITM2/FCN3/CXCL8/CAV1/CD55/HSPA1B/CAV2/MRC1
GO:0032602	chemokine production	0.00398208	8	S100A9/IL1B/AGER/HAVCR2/IL1RL1/IL6/ACKR1/IL10
GO:0050921	positive regulation of chemotaxis	0.00417155	10	CCL2/CCL3/CXCL8/AGER/SERPINE1/CXCL2/CXCL3/RARRES2/IL6/CCL21
GO:0046677	response to antibiotic	0.0045544	6	CCL2/CASP8/HSPA5/HSP90AA1/IL6/MDM2
GO:0002228	natural killer cell mediated immunity	0.0045544	7	GZMB/KLRD1/HAVCR2/SH2D1A/CEBPG/KLRC2/LYST
GO:0032677	regulation of interleukin-8 production	0.0045544	7	HSPA1A/IL1B/SERPINE1/PTPN22/HSPA1B/F2R/IL10
GO:0043462	regulation of ATPase activity	0.0045544	7	CNN3/SUMO1/TPM2/PLSCR1/DNAJB11/TPM1/AHSA1
GO:0005996	monosaccharide metabolic process	0.00455638	15	PPP1CB/ATF4/ARPP19/FABP5/DCXR/FBP1/CRY1/PHLDA2/PPP1R3B/RORA/AIMP1/ATF3/KAT2B/IL6/EPM2AIP1
GO:0034599	cellular response to oxidative stress	0.00462125	14	HSPA1A/ATF4/TXN/SOD2/RHOB/HSPA1B/PDCD10/CST3/CYP1B1/EPAS1/IL6/MDM2/TPM1/SLC25A24
GO:0051249	regulation of lymphocyte activation	0.00463553	20	PRDM1/CCL2/CEBPB/XBP1/IKZF3/LGALS3/IL1B/PRNP/AGER/HSPD1/SLA2/CAV1/CD55/PTPN22/HAVCR2/MAP3K8/IL6/CCL21/PRKAR1A/IL10
GO:0010575	positive regulation of vascular endothelial growth factor production	0.00475719	5	ATF4/IL1B/RORA/CYP1B1/SULF2
GO:0010906	regulation of glucose metabolic process	0.00480878	9	PPP1CB/ARPP19/FBP1/PHLDA2/PPP1R3B/RORA/KAT2B/IL6/EPM2AIP1
GO:0006611	protein export from nucleus	0.00480878	7	IFI27/CHP1/TXN/EIF5A/IL1B/XPO1/MDM2
GO:0070663	regulation of leukocyte proliferation	0.00480878	13	PRDM1/CEBPB/IKZF3/LGALS3/IL1B/PRNP/AGER/CD55/PTPN22/HAVCR2/IL6/PRKAR1A/IL10
GO:0060759	regulation of response to cytokine stimulus	0.00530307	11	HSPA1A/CASP8/IFNGR1/HSP90AB1/TAF9/SUMO1/CAV1/HSPA1B/UBE2K/IL6/LSM14A
GO:0032609	interferon-gamma production	0.00543636	9	IL1B/PRNP/HSPD1/PTPN22/HAVCR2/IL18R1/IL1RL1/CEBPG/IL10
GO:0072604	interleukin-6 secretion	0.00543636	5	XBP1/IL1B/HSPD1/PTPN22/F2R
GO:0002685	regulation of leukocyte migration	0.00548284	11	CCL2/CCL3/LGALS3/CXCL8/SERPINE1/CXCL2/CXCL3/CCL20/RARRES2/IL6/CCL21
GO:0071276	cellular response to cadmium ion	0.00553904	4	MT1X/MT1E/MT1A/MT1G
GO:0051607	defense response to virus	0.00553904	14	IFI16/PRF1/IFITM3/IFITM2/FCN3/PPM1B/PLSCR1/SPON2/CD8A/AIMP1/IL6/LYST/IFIT5/LSM14A
GO:0001909	leukocyte mediated cytotoxicity	0.00577811	8	GZMB/CCL2/AGER/CTSC/HAVCR2/SH2D1A/CEBPG/LYST
GO:0030968	endoplasmic reticulum unfolded protein response	0.00604349	10	CCL2/HSPA1A/ATF4/XBP1/HSPA5/CXCL8/TMEM33/ATF3/DNAJB11/AARS
GO:0043030	regulation of macrophage activation	0.00618026	5	HSPD1/HAVCR2/RORA/IL1RL1/IL10
GO:0051272	positive regulation of cellular component movement	0.0062793	20	CCL2/XBP1/HSPA5/CCL3/LGALS3/STMN1/CXCL8/KIF20B/SERPINE1/RHOB/CXCL2/CXCL3/RAB11A/CCL20/RARRES2/F2R/PDCD10/IL6/CCL21/MDM2
GO:0040017	positive regulation of locomotion	0.0066388	20	CCL2/XBP1/HSPA5/CCL3/LGALS3/CXCL8/KIF20B/AGER/SERPINE1/RHOB/CXCL2/CXCL3/RAB11A/CCL20/RARRES2/F2R/PDCD10/IL6/CCL21/MDM2
GO:0019058	viral life cycle	0.00677936	21	RPS26/RPS4Y1/CCL2/HSPA1A/STOM/IFI16/IFITM3/CCL3/IFITM2/FCN3/HSP90AB1/CXCL8/CAV1/CD55/DDX39B/HSPA1B/PLSCR1/RAB5A/CAV2/XPO1/MRC1
GO:0007009	plasma membrane organization	0.00691511	15	ARF6/SYTL2/FCER1G/S100A9/CAV1/RAB11A/PLSCR1/GOLGA7/CAV2/PACSIN2/SNX9/PPP2R5A/RAB13/LYPLA1/IFT20
GO:0034620	cellular response to unfolded protein	0.00691511	10	CCL2/HSPA1A/ATF4/XBP1/HSPA5/CXCL8/TMEM33/ATF3/DNAJB11/AARS
GO:0000302	response to reactive oxygen species	0.00691511	13	TXNIP/GPX3/TXN/SOD2/HSPD1/RHOB/PDCD10/TXNRD1/CST3/CYP1B1/IL6/MDM2/TPM1
GO:0034504	protein localization to nucleus	0.00691511	18	TXNIP/CHP1/TXN/TOB1/HSP90AB1/CCT8/SUMO1/IL1B/PPM1B/HSP90AA1/IL18R1/F2R/IL6/PPP3CA/XPO1/MDM2/IL10/SULF2
GO:0001906	cell killing	0.00691511	9	GZMB/CCL2/HSP90AB1/AGER/CTSC/HAVCR2/SH2D1A/CEBPG/LYST
GO:0032637	interleukin-8 production	0.00691511	7	HSPA1A/IL1B/SERPINE1/PTPN22/HSPA1B/F2R/IL10
GO:1902532	negative regulation of intracellular signal transduction	0.00701817	21	HSPA1A/DCN/CASP8/XBP1/CHP1/SOD2/TAF9/TIMP3/FBP1/IL1B/PRNP/SLA2/PPM1B/CAV1/PTPN22/RORA/IL1RL1/ATF3/MDM2/IL10/DUSP10
GO:0032755	positive regulation of interleukin-6 production	0.00751572	7	XBP1/FCER1G/IL1B/HSPD1/SPON2/F2R/IL6
GO:0030335	positive regulation of cell migration	0.00759936	19	CCL2/XBP1/HSPA5/CCL3/LGALS3/CXCL8/KIF20B/SERPINE1/RHOB/CXCL2/CXCL3/RAB11A/CCL20/RARRES2/F2R/PDCD10/IL6/CCL21/MDM2
GO:0050999	regulation of nitric-oxide synthase activity	0.00773527	6	IL1B/GCHFR/CAV1/HSP90AA1/LYPLA1/PTS
GO:1903426	regulation of reactive oxygen species biosynthetic process	0.00791392	7	HSP90AB1/IL1B/HSPD1/CAV1/HSP90AA1/IL6/IL10
GO:0002347	response to tumor cell	0.00791392	4	TXNIP/PRF1/HSPD1/HAVCR2
GO:0033158	regulation of protein import into nucleus; translocation	0.00791392	4	TXN/HSP90AB1/HSP90AA1/IL6
GO:2000778	positive regulation of interleukin-6 secretion	0.00791392	4	XBP1/IL1B/HSPD1/F2R
GO:0002521	leukocyte differentiation	0.00813416	21	PRDM1/CEBPB/IFI16/BATF/CASP8/XBP1/MT1G/CCL3/IKZF3/FCER1G/AGER/TYROBP/GLO1/PTPN22/IL18R1/CD8A/RORA/CEBPG/IL6/CA2/IL10
GO:0035710	CD4-positive; alpha-beta T cell activation	0.00857685	7	CEBPB/BATF/AGER/CD55/IL18R1/RORA/IL6
GO:0051701	interaction with host	0.00937507	11	HSPA1A/CASP8/IFITM3/IFITM2/FCN3/CXCL8/CAV1/CD55/HSPA1B/CAV2/MRC1
GO:1903038	negative regulation of leukocyte cell-cell adhesion	0.00999431	8	CEBPB/LGALS3/PRNP/PTPN22/HAVCR2/CCL21/PRKAR1A/IL10
GO:0032642	regulation of chemokine production	0.00999431	7	IL1B/AGER/HAVCR2/IL1RL1/IL6/ACKR1/IL10
GO:0046718	viral entry into host cell	0.00999431	9	HSPA1A/IFITM3/IFITM2/FCN3/CAV1/CD55/HSPA1B/CAV2/MRC1
GO:0031647	regulation of protein stability	0.00999431	13	HSPA1A/XBP1/CHP1/HSP90AB1/TAF9/CCT8/SUMO1/HSPD1/HSP90AA1/HSPA1B/PDCD10/GOLGA7/MDM2
GO:0009615	response to virus	0.00999431	16	IFI16/PRF1/IFNGR1/IFITM3/IFITM2/FCN3/STMN1/PPM1B/PLSCR1/SPON2/CD8A/AIMP1/IL6/LYST/IFIT5/LSM14A
GO:0061077	chaperone-mediated protein folding	0.00999431	6	FKBP11/HSPE1/PTGES3/HSPD1/CANX/FKBP4
GO:2000147	positive regulation of cell motility	0.0102826	19	CCL2/XBP1/HSPA5/CCL3/LGALS3/CXCL8/KIF20B/SERPINE1/RHOB/CXCL2/CXCL3/RAB11A/CCL20/RARRES2/F2R/PDCD10/IL6/CCL21/MDM2
GO:0046651	lymphocyte proliferation	0.0103798	14	PRDM1/CEBPB/IKZF3/LGALS3/IL1B/PRNP/AGER/HSPD1/CD55/PTPN22/HAVCR2/IL6/PRKAR1A/IL10
GO:0071346	cellular response to interferon-gamma	0.0106917	10	MT2A/CCL2/IFNGR1/CCL3/HSP90AB1/SUMO1/CCL20/CCL21/MRC1/XCL2
GO:0031663	lipopolysaccharide-mediated signaling pathway	0.0108245	6	PRDM1/CCL2/CCL3/IL1B/CD55/PTPN22
GO:0051250	negative regulation of lymphocyte activation	0.0108245	9	PRDM1/CEBPB/LGALS3/PRNP/SLA2/PTPN22/HAVCR2/PRKAR1A/IL10
GO:0046825	regulation of protein export from nucleus	0.0108245	5	IFI27/TXN/IL1B/XPO1/MDM2
GO:0032943	mononuclear cell proliferation	0.0108833	14	PRDM1/CEBPB/IKZF3/LGALS3/IL1B/PRNP/AGER/HSPD1/CD55/PTPN22/HAVCR2/IL6/PRKAR1A/IL10
GO:0042832	defense response to protozoan	0.011049	4	BATF/IL6/LYST/IL10
GO:0032612	interleukin-1 production	0.011049	7	IFI16/CCL3/IL1B/HAVCR2/CCL20/F2R/IL10
GO:0001959	regulation of cytokine-mediated signaling pathway	0.0113643	10	HSPA1A/CASP8/IFNGR1/HSP90AB1/SUMO1/CAV1/HSPA1B/UBE2K/IL6/LSM14A
GO:0042129	regulation of T cell proliferation	0.0113643	10	CEBPB/LGALS3/IL1B/PRNP/AGER/CD55/HAVCR2/IL6/PRKAR1A/IL10
GO:0002697	regulation of immune effector process	0.0114097	16	CCL2/XBP1/A2M/LGALS3/FCER1G/IL1B/AGER/HSPD1/PPM1B/CD55/HAVCR2/SPON2/SH2D1A/IL6/IL10/DUSP10
GO:0042306	regulation of protein import into nucleus	0.0117061	11	CHP1/TXN/HSP90AB1/IL1B/PPM1B/HSP90AA1/IL18R1/IL6/PPP3CA/IL10/SULF2
GO:0035967	cellular response to topologically incorrect protein	0.0117061	10	CCL2/HSPA1A/ATF4/XBP1/HSPA5/CXCL8/TMEM33/ATF3/DNAJB11/AARS
GO:0044246	regulation of multicellular organismal metabolic process	0.0117061	5	CCL2/ARRDC3/F2R/CST3/IL6
GO:0060760	positive regulation of response to cytokine stimulus	0.0117061	5	HSPA1A/TAF9/HSPA1B/UBE2K/LSM14A
GO:0022407	regulation of cell-cell adhesion	0.0119081	18	PRDM1/CCL2/CEBPB/XBP1/LGALS3/IL1B/PRNP/AGER/HSPD1/CAV1/CD55/PTPN22/HAVCR2/MAP3K8/IL6/CCL21/PRKAR1A/IL10
GO:0050707	regulation of cytokine secretion	0.0121597	10	XBP1/CCL3/IL1B/HSPD1/PTPN22/HAVCR2/F2R/IL1RL1/IL6/IL10
GO:0045428	regulation of nitric oxide biosynthetic process	0.0122295	6	HSP90AB1/IL1B/CAV1/HSP90AA1/IL6/IL10
GO:1904705	regulation of vascular smooth muscle cell proliferation	0.0125757	4	DDX39B/MDM2/TPM1/IL10
GO:1990874	vascular smooth muscle cell proliferation	0.0125757	4	DDX39B/MDM2/TPM1/IL10
GO:0001525	angiogenesis	0.0128898	19	CCL2/DCN/XBP1/CXCL8/IL1B/SERPINE1/CAV1/RHOB/TMEM100/GNA13/PDCD10/RORA/NUS1/AIMP1/CYP1B1/EPAS1/TCF21/IL6/EGFL7
GO:1904589	regulation of protein import	0.0129411	11	CHP1/TXN/HSP90AB1/IL1B/PPM1B/HSP90AA1/IL18R1/IL6/PPP3CA/IL10/SULF2
GO:0002456	T cell mediated immunity	0.0130014	7	IL1B/AGER/HSPD1/CTSC/CD55/CD8A/IL6
GO:0042542	response to hydrogen peroxide	0.0131074	9	TXNIP/TXN/HSPD1/RHOB/PDCD10/CST3/CYP1B1/IL6/MDM2
GO:1903829	positive regulation of cellular protein localization	0.0135858	17	GZMB/CCL2/STOM/ARF6/CASP8/CHP1/HSP90AB1/CCT8/KIF20B/IL1B/HSP90AA1/IL18R1/YWHAH/IL6/PPP3CA/MDM2/SULF2
GO:0007596	blood coagulation	0.0139451	17	ANXA5/CAPZA2/A2M/FCER1G/S100A9/SERPINE1/CAV1/MYL9/RHOB/PLSCR1/F2R/GNA13/RAB5A/IL6/PRKAR1A/THBD/ENTPD1
GO:0045089	positive regulation of innate immune response	0.0140362	15	HMGB2/HSPA1A/IFI16/CASP8/FCER1G/HSPD1/CAV1/CTSL/PTPN22/HAVCR2/HSPA1B/PLSCR1/UBE2K/SH2D1A/LSM14A
GO:0042116	macrophage activation	0.0141405	6	HSPD1/TYROBP/HAVCR2/RORA/IL1RL1/IL10
GO:0001562	response to protozoan	0.0144151	4	BATF/IL6/LYST/IL10
GO:0051043	regulation of membrane protein ectodomain proteolysis	0.0144151	4	TIMP3/IL1B/SNX9/IL10
GO:1904950	negative regulation of establishment of protein localization	0.0144151	12	CHP1/TXN/IL1B/PPM1B/PTPN22/F2R/PPP2R5A/IL6/PPP3CA/DPH3/LYPLA1/IL10
GO:0048247	lymphocyte chemotaxis	0.0151173	6	CCL2/CH25H/CCL3/CCL20/CCL21/XCL2
GO:1902041	regulation of extrinsic apoptotic signaling pathway via death domain receptors	0.0151173	6	HMGB2/CASP8/LGALS3/TIMP3/SERPINE1/ATF3
GO:0050817	coagulation	0.0151173	17	ANXA5/CAPZA2/A2M/FCER1G/S100A9/SERPINE1/CAV1/MYL9/RHOB/PLSCR1/F2R/GNA13/RAB5A/IL6/PRKAR1A/THBD/ENTPD1
GO:0070301	cellular response to hydrogen peroxide	0.0154248	7	TXN/RHOB/PDCD10/CST3/CYP1B1/IL6/MDM2
GO:0007599	hemostasis	0.0154248	17	ANXA5/CAPZA2/A2M/FCER1G/S100A9/SERPINE1/CAV1/MYL9/RHOB/PLSCR1/F2R/GNA13/RAB5A/IL6/PRKAR1A/THBD/ENTPD1
GO:0010675	regulation of cellular carbohydrate metabolic process	0.015456	9	PPP1CB/ARPP19/FBP1/PHLDA2/PPP1R3B/RORA/KAT2B/IL6/EPM2AIP1
GO:0070661	leukocyte proliferation	0.0158967	14	PRDM1/CEBPB/IKZF3/LGALS3/IL1B/PRNP/AGER/HSPD1/CD55/PTPN22/HAVCR2/IL6/PRKAR1A/IL10
GO:0002819	regulation of adaptive immune response	0.0158967	9	FCER1G/IL1B/AGER/HSPD1/HAVCR2/IL1RL1/IL6/IL10/DUSP10
GO:0043901	negative regulation of multi-organism process	0.0158967	10	PRDM1/IFI16/IFITM3/CCL3/IFITM2/FCN3/PPM1B/HAVCR2/PLSCR1/IL10
GO:0001765	membrane raft assembly	0.0158967	3	CAV1/CAV2/PACSIN2
GO:0033160	positive regulation of protein import into nucleus; translocation	0.0158967	3	HSP90AB1/HSP90AA1/IL6
GO:0045793	positive regulation of cell size	0.0158967	3	HSP90AB1/HSP90AA1/TMEM123
GO:0070493	thrombin receptor signaling pathway	0.0158967	3	HPGD/IQGAP2/F2R
GO:0090023	positive regulation of neutrophil chemotaxis	0.0158967	4	CXCL8/CXCL2/CXCL3/CCL21
GO:1900101	regulation of endoplasmic reticulum unfolded protein response	0.0158967	4	HSPA1A/XBP1/HSPA5/TMEM33
GO:0050714	positive regulation of protein secretion	0.0162926	12	XBP1/CCL3/GLUL/IL1B/HSPD1/GLUD1/PTPN22/HAVCR2/F2R/IL1RL1/IL6/IL10
GO:0032781	positive regulation of ATPase activity	0.0162926	5	SUMO1/PLSCR1/DNAJB11/TPM1/AHSA1
GO:0002285	lymphocyte activation involved in immune response	0.0162926	10	BATF/XBP1/LGALS3/FCER1G/HSPD1/HAVCR2/IL18R1/RORA/IL6/IL10
GO:0050866	negative regulation of cell activation	0.0162926	10	PRDM1/CEBPB/LGALS3/PRNP/SLA2/PTPN22/HAVCR2/PRKAR1A/THBD/IL10
GO:0042176	regulation of protein catabolic process	0.0164118	17	SUMO2/XBP1/HSP90AB1/TAF9/SUMO1/TIMP3/IL1B/CTSC/CAV1/AZIN1/UBE2K/SNX9/TIPARP/XPO1/MDM2/IL10/CSNK1E
GO:0032760	positive regulation of tumor necrosis factor production	0.0164118	6	CCL2/CCL3/FCER1G/HSPD1/HAVCR2/SPON2
GO:0032768	regulation of monooxygenase activity	0.0164118	6	IL1B/GCHFR/CAV1/HSP90AA1/LYPLA1/PTS
GO:0032922	circadian regulation of gene expression	0.0164118	6	PPP1CB/ATF4/NAMPT/CRY1/RORA/CSNK1E
GO:0009266	response to temperature stimulus	0.0164118	12	CCL2/HSPA1A/CASP8/PTGES3/HSP90AB1/HSPD1/HSP90AA1/HSPA1B/HSPA6/IL6/FKBP4/PLAC8
GO:0006606	protein import into nucleus	0.0167049	14	TXNIP/CHP1/TXN/TOB1/HSP90AB1/IL1B/PPM1B/HSP90AA1/IL18R1/F2R/IL6/PPP3CA/IL10/SULF2
GO:0044744	protein targeting to nucleus	0.0167049	14	TXNIP/CHP1/TXN/TOB1/HSP90AB1/IL1B/PPM1B/HSP90AA1/IL18R1/F2R/IL6/PPP3CA/IL10/SULF2
GO:1902593	single-organism nuclear import	0.0167049	14	TXNIP/CHP1/TXN/TOB1/HSP90AB1/IL1B/PPM1B/HSP90AA1/IL18R1/F2R/IL6/PPP3CA/IL10/SULF2
GO:0032680	regulation of tumor necrosis factor production	0.0170608	8	CCL2/CCL3/FCER1G/HSPD1/PTPN22/HAVCR2/SPON2/IL10
GO:0006094	gluconeogenesis	0.0170608	7	ATF4/ARPP19/FBP1/CRY1/ATF3/KAT2B/IL6
GO:0009408	response to heat	0.0170608	10	CCL2/HSPA1A/PTGES3/HSP90AB1/HSPD1/HSP90AA1/HSPA1B/HSPA6/IL6/FKBP4
GO:0033157	regulation of intracellular protein transport	0.0171	17	CCL2/STOM/IFI27/CHP1/TXN/HSP90AB1/KIF20B/IL1B/PPM1B/HSP90AA1/IL18R1/IL6/PPP3CA/XPO1/MDM2/IL10/SULF2
GO:0046686	response to cadmium ion	0.0171	5	MT1X/MT1E/MT1A/MT1G/PRNP
GO:0050873	brown fat cell differentiation	0.0171	5	FABP4/CEBPB/RARRES2/PLAC8/DUSP10
GO:0036003	positive regulation of transcription from RNA polymerase II promoter in response to stress	0.0172307	4	CEBPB/ATF4/HSPA5/ATF3
GO:0002696	positive regulation of leukocyte activation	0.0172836	15	PRDM1/CCL2/XBP1/FCER1G/IL1B/AGER/HSPD1/CAV1/CD55/HAVCR2/MAP3K8/IL1RL1/IL6/CCL21/IL10
GO:0051051	negative regulation of transport	0.0172836	19	HSPA1A/ARF6/ATF4/CHP1/TXN/LGALS3/SUMO1/CRY1/IL1B/PPM1B/CAV1/PTPN22/F2R/PACSIN2/IL6/PPP3CA/DPH3/LYPLA1/IL10
GO:2001236	regulation of extrinsic apoptotic signaling pathway	0.0173426	10	HMGB2/HSPA1A/CASP8/LGALS3/TIMP3/IL1B/SERPINE1/CAV1/HSPA1B/ATF3
GO:0034614	cellular response to reactive oxygen species	0.0174705	9	TXN/SOD2/RHOB/PDCD10/CST3/CYP1B1/IL6/MDM2/TPM1
GO:0032945	negative regulation of mononuclear cell proliferation	0.0181031	6	PRDM1/CEBPB/PRNP/HAVCR2/PRKAR1A/IL10
GO:0050672	negative regulation of lymphocyte proliferation	0.0181031	6	PRDM1/CEBPB/PRNP/HAVCR2/PRKAR1A/IL10
GO:1903557	positive regulation of tumor necrosis factor superfamily cytokine production	0.0181031	6	CCL2/CCL3/FCER1G/HSPD1/HAVCR2/SPON2
GO:0032640	tumor necrosis factor production	0.0181267	8	CCL2/CCL3/FCER1G/HSPD1/PTPN22/HAVCR2/SPON2/IL10
GO:2001233	regulation of apoptotic signaling pathway	0.0183424	17	HMGB2/GZMB/HSPA1A/CASP8/XBP1/SOD2/LGALS3/TAF9/S100A9/TIMP3/IL1B/CTSC/SERPINE1/CAV1/HSPA1B/YWHAH/ATF3
GO:1900180	regulation of protein localization to nucleus	0.0183424	12	CHP1/TXN/HSP90AB1/CCT8/IL1B/PPM1B/HSP90AA1/IL18R1/IL6/PPP3CA/IL10/SULF2
GO:0070431	nucleotide-binding oligomerization domain containing 2 signaling pathway	0.0185682	3	HSPA1A/PTPN22/HSPA1B
GO:1903555	regulation of tumor necrosis factor superfamily cytokine production	0.0189425	8	CCL2/CCL3/FCER1G/HSPD1/PTPN22/HAVCR2/SPON2/IL10
GO:0048545	response to steroid hormone	0.0190809	17	TXNIP/HMGB2/CCL2/UFM1/CRY1/HSPD1/CAV1/PTGER2/YWHAH/RORA/TCF21/IL6/MDM2/CA2/KLF9/FKBP4/IL10
GO:0035456	response to interferon-beta	0.0190809	4	IFITM3/IFITM2/PLSCR1/UBE2K
GO:0032652	regulation of interleukin-1 production	0.0190809	6	IFI16/CCL3/HAVCR2/CCL20/F2R/IL10
GO:0002366	leukocyte activation involved in immune response	0.0191237	12	BATF/XBP1/CCL3/LGALS3/FCER1G/HSPD1/TYROBP/HAVCR2/IL18R1/RORA/IL6/IL10
GO:0019319	hexose biosynthetic process	0.0191237	7	ATF4/ARPP19/FBP1/CRY1/ATF3/KAT2B/IL6
GO:0043255	regulation of carbohydrate biosynthetic process	0.0191237	7	PPP1CB/ARPP19/FBP1/PPP1R3B/KAT2B/IL6/EPM2AIP1
GO:0050868	negative regulation of T cell activation	0.0191237	7	CEBPB/LGALS3/PRNP/PTPN22/HAVCR2/PRKAR1A/IL10
GO:0019079	viral genome replication	0.019358	8	CCL2/STOM/IFI16/IFITM3/IFITM2/CXCL8/PLSCR1/RAB5A
GO:0032434	regulation of proteasomal ubiquitin-dependent protein catabolic process	0.019358	8	SUMO2/HSP90AB1/TAF9/SUMO1/CAV1/UBE2K/MDM2/CSNK1E
GO:0009409	response to cold	0.0194123	5	CASP8/HSPD1/HSP90AA1/IL6/PLAC8
GO:0002263	cell activation involved in immune response	0.0203276	12	BATF/XBP1/CCL3/LGALS3/FCER1G/HSPD1/TYROBP/HAVCR2/IL18R1/RORA/IL6/IL10
GO:0050867	positive regulation of cell activation	0.0209651	15	PRDM1/CCL2/XBP1/FCER1G/IL1B/AGER/HSPD1/CAV1/CD55/HAVCR2/MAP3K8/IL1RL1/IL6/CCL21/IL10
GO:0030194	positive regulation of blood coagulation	0.0210472	4	S100A9/SERPINE1/F2R/THBD
GO:0071624	positive regulation of granulocyte chemotaxis	0.0210472	4	CXCL8/CXCL2/CXCL3/CCL21
GO:1900048	positive regulation of hemostasis	0.0210472	4	S100A9/SERPINE1/F2R/THBD
GO:1902624	positive regulation of neutrophil migration	0.0210472	4	CXCL8/CXCL2/CXCL3/CCL21
GO:0032757	positive regulation of interleukin-8 production	0.0210472	5	HSPA1A/IL1B/SERPINE1/HSPA1B/F2R
GO:0032729	positive regulation of interferon-gamma production	0.0212505	6	IL1B/HSPD1/PTPN22/HAVCR2/IL18R1/CEBPG
GO:0016051	carbohydrate biosynthetic process	0.0213232	11	PPP1CB/ATF4/UGP2/ARPP19/FBP1/CRY1/PPP1R3B/ATF3/KAT2B/IL6/EPM2AIP1
GO:0002695	negative regulation of leukocyte activation	0.0213232	9	PRDM1/CEBPB/LGALS3/PRNP/SLA2/PTPN22/HAVCR2/PRKAR1A/IL10
GO:0001935	endothelial cell proliferation	0.0216518	8	HMGB2/CCL2/XBP1/CAV1/PDCD10/CAV2/AIMP1/EGFL7
GO:0071706	tumor necrosis factor superfamily cytokine production	0.0216518	8	CCL2/CCL3/FCER1G/HSPD1/PTPN22/HAVCR2/SPON2/IL10
GO:0007623	circadian rhythm	0.0216518	11	PPP1CB/ATF4/NAMPT/CRY1/SERPINE1/RORA/CST3/HNRNPR/IL6/KLF9/CSNK1E
GO:0051224	negative regulation of protein transport	0.0216518	11	CHP1/TXN/IL1B/PPM1B/PTPN22/F2R/IL6/PPP3CA/DPH3/LYPLA1/IL10
GO:0051770	positive regulation of nitric-oxide synthase biosynthetic process	0.0216518	3	CCL2/NAMPT/CCL20
GO:1900103	positive regulation of endoplasmic reticulum unfolded protein response	0.0216518	3	HSPA1A/XBP1/TMEM33
GO:1903894	regulation of IRE1-mediated unfolded protein response	0.0216518	3	HSPA1A/HSPA5/TMEM33
GO:0050663	cytokine secretion	0.0216676	10	XBP1/CCL3/IL1B/HSPD1/PTPN22/HAVCR2/F2R/IL1RL1/IL6/IL10
GO:0070664	negative regulation of leukocyte proliferation	0.0220898	6	PRDM1/CEBPB/PRNP/HAVCR2/PRKAR1A/IL10
GO:0051047	positive regulation of secretion	0.0225215	16	XBP1/CCL3/SYTL2/GLUL/FCER1G/S100A9/IL1B/HSPD1/GLUD1/PTPN22/HAVCR2/F2R/RAB5A/IL1RL1/IL6/IL10
GO:0046364	monosaccharide biosynthetic process	0.0226828	7	ATF4/ARPP19/FBP1/CRY1/ATF3/KAT2B/IL6
GO:0015949	nucleobase-containing small molecule interconversion	0.0226828	4	CMPK1/TXN/GLRX/TXNRD1
GO:0048246	macrophage chemotaxis	0.0226828	4	CCL2/CCL3/LGALS3/RARRES2
GO:0050820	positive regulation of coagulation	0.0226828	4	S100A9/SERPINE1/F2R/THBD
GO:0090022	regulation of neutrophil chemotaxis	0.0226828	4	CXCL8/CXCL2/CXCL3/CCL21
GO:0046631	alpha-beta T cell activation	0.0232226	8	PRDM1/CEBPB/BATF/AGER/CD55/IL18R1/RORA/IL6
GO:0019915	lipid storage	0.0232226	6	PLIN2/CRY1/IL1B/CAV1/MSR1/IL6
GO:0006913	nucleocytoplasmic transport	0.0232226	19	TXNIP/IFI27/CHP1/TXN/TOB1/EIF5A/HSP90AB1/IL1B/PPM1B/HSP90AA1/DDX39B/IL18R1/F2R/IL6/PPP3CA/XPO1/MDM2/IL10/SULF2
GO:0017038	protein import	0.0234177	15	TXNIP/CHP1/TXN/TOB1/HSP90AB1/IL1B/PPM1B/HSP90AA1/TOMM20/IL18R1/F2R/IL6/PPP3CA/IL10/SULF2
GO:0045862	positive regulation of proteolysis	0.0236161	16	SUMO2/IFI16/CASP8/XBP1/IFI27/HSPE1/SUMO1/S100A9/IL1B/HSPD1/CTSC/CAV1/F2R/SNX9/MDM2/CSNK1E
GO:0042098	T cell proliferation	0.0236161	10	CEBPB/LGALS3/IL1B/PRNP/AGER/CD55/HAVCR2/IL6/PRKAR1A/IL10
GO:0051170	nuclear import	0.0238236	14	TXNIP/CHP1/TXN/TOB1/HSP90AB1/IL1B/PPM1B/HSP90AA1/IL18R1/F2R/IL6/PPP3CA/IL10/SULF2
GO:0002706	regulation of lymphocyte mediated immunity	0.024022	8	FCER1G/IL1B/AGER/HSPD1/HAVCR2/SH2D1A/IL6/IL10
GO:0006898	receptor-mediated endocytosis	0.0244266	14	ARF6/FCER1G/CXCL8/SERPINE1/CAV1/HSP90AA1/CANX/RAB5A/CAV2/MSR1/SNX9/CCL21/CD163/MRC1
GO:0050818	regulation of coagulation	0.0247609	7	ANXA5/FCER1G/S100A9/SERPINE1/CAV1/F2R/THBD
GO:0002822	regulation of adaptive immune response based on somatic recombination of immune receptors built from immunoglobulin superfamily domains	0.0249534	8	FCER1G/IL1B/AGER/HSPD1/HAVCR2/IL1RL1/IL6/IL10
GO:0046824	positive regulation of nucleocytoplasmic transport	0.0249534	8	HSP90AB1/IL1B/HSP90AA1/IL18R1/IL6/PPP3CA/MDM2/SULF2
GO:0036230	granulocyte activation	0.0249534	4	CCL3/FCER1G/CXCL8/TYROBP
GO:1904707	positive regulation of vascular smooth muscle cell proliferation	0.025484	3	DDX39B/MDM2/IL10
GO:0009895	negative regulation of catabolic process	0.0256898	9	TOB1/HSP90AB1/TAF9/TIMP3/FBP1/IL1B/AZIN1/CST3/IL10
GO:0032386	regulation of intracellular transport	0.0257031	19	CCL2/STOM/IFI27/CHP1/TXN/HSP90AB1/FCER1G/KIF20B/IL1B/PPM1B/HSP90AA1/IL18R1/NUS1/IL6/PPP3CA/XPO1/MDM2/IL10/SULF2
GO:0002286	T cell activation involved in immune response	0.0257519	7	BATF/LGALS3/FCER1G/HAVCR2/IL18R1/RORA/IL6
GO:0051169	nuclear transport	0.0267674	19	TXNIP/IFI27/CHP1/TXN/TOB1/EIF5A/HSP90AB1/IL1B/PPM1B/HSP90AA1/DDX39B/IL18R1/F2R/IL6/PPP3CA/XPO1/MDM2/IL10/SULF2
GO:0051098	regulation of binding	0.0267674	14	HMGB2/IFI16/HSPA5/TXN/HSP90AB1/SUMO1/AGER/CAV1/CEBPG/PPP3CA/DPH3/TGFBR3/IL10/CSNK1E
GO:0050777	negative regulation of immune response	0.0271658	8	IFI16/A2M/LGALS3/CD55/HAVCR2/IL1RL1/IL10/DUSP10
GO:0043434	response to peptide hormone	0.0276005	17	CCL2/XBP1/GNG11/CRY1/IL1B/CAV1/RARRES2/CAV2/KAT2B/CACYBP/IL6/RAB13/PRKAR1A/EPM2AIP1/MDM2/CA2/IL10
GO:0072593	reactive oxygen species metabolic process	0.0277567	12	GPX3/SOD2/HSP90AB1/IL1B/HSPD1/GCHFR/CAV1/HSP90AA1/RORA/CYP1B1/IL6/IL10
GO:1901652	response to peptide	0.0280598	18	CCL2/XBP1/GNG11/CRY1/IL1B/CAV1/PTPN22/RARRES2/CAV2/KAT2B/CACYBP/IL6/RAB13/PRKAR1A/EPM2AIP1/MDM2/CA2/IL10
GO:0050878	regulation of body fluid levels	0.0281766	20	ANXA5/XBP1/CAPZA2/A2M/SYTL2/FCER1G/S100A9/SERPINE1/CAV1/MYL9/RHOB/RAB11A/PLSCR1/F2R/GNA13/RAB5A/IL6/PRKAR1A/THBD/ENTPD1
GO:0061136	regulation of proteasomal protein catabolic process	0.0285426	9	SUMO2/XBP1/HSP90AB1/TAF9/SUMO1/CAV1/UBE2K/MDM2/CSNK1E
GO:1903034	regulation of response to wounding	0.0285426	9	XBP1/FCER1G/S100A9/AGER/SERPINE1/CAV1/F2R/THBD/IL10
GO:0006953	acute-phase response	0.0292569	5	CEBPB/IL1B/PLSCR1/IL6/CD163
GO:0042130	negative regulation of T cell proliferation	0.0292569	5	CEBPB/PRNP/HAVCR2/PRKAR1A/IL10
GO:0090303	positive regulation of wound healing	0.0292569	5	XBP1/S100A9/SERPINE1/F2R/THBD
GO:0071407	cellular response to organic cyclic compound	0.0295764	20	CCL2/CEBPB/CASP8/CCL3/HSP90AB1/UFM1/CRY1/IL1B/CAV1/YWHAH/RORA/CYP1B1/MSR1/TIPARP/TCF21/IL6/MDM2/KLF9/FKBP4/IL10
GO:0002418	immune response to tumor cell	0.0298662	3	PRF1/HSPD1/HAVCR2
GO:0032075	positive regulation of nuclease activity	0.0298662	3	HMGB2/HSPA1A/HSPA5
GO:0097067	cellular response to thyroid hormone stimulus	0.0298662	3	CTSL/GAS2L1/KLF9
GO:0033028	myeloid cell apoptotic process	0.0300621	4	ARF6/FCER1G/CTSL/IL6
GO:0042149	cellular response to glucose starvation	0.0300621	4	IFI16/ATF4/XBP1/HSPA5
GO:0071353	cellular response to interleukin-4	0.0300621	4	XBP1/HSPA5/HSP90AB1/MRC1
GO:1902622	regulation of neutrophil migration	0.0300621	4	CXCL8/CXCL2/CXCL3/CCL21
GO:0050870	positive regulation of T cell activation	0.0305445	11	CCL2/XBP1/IL1B/AGER/HSPD1/CAV1/CD55/HAVCR2/MAP3K8/IL6/CCL21
GO:0001936	regulation of endothelial cell proliferation	0.0305445	7	HMGB2/CCL2/CAV1/PDCD10/CAV2/AIMP1/EGFL7
GO:0042307	positive regulation of protein import into nucleus	0.0305445	7	HSP90AB1/IL1B/HSP90AA1/IL18R1/IL6/PPP3CA/SULF2
GO:0031331	positive regulation of cellular catabolic process	0.0308176	13	SUMO2/XBP1/TOB1/SUMO1/IL1B/SUPV3L1/CTSC/CAV1/CNOT7/HNRNPR/SNX9/MDM2/CSNK1E
GO:0006109	regulation of carbohydrate metabolic process	0.0309958	9	PPP1CB/ARPP19/FBP1/PHLDA2/PPP1R3B/RORA/KAT2B/IL6/EPM2AIP1
GO:0019722	calcium-mediated signaling	0.0309958	9	CHP1/CCL3/CXCL8/PRNP/SLA2/CCL20/TMEM100/CD8A/PPP3CA
GO:0001937	negative regulation of endothelial cell proliferation	0.0333572	4	CAV1/PDCD10/CAV2/AIMP1
GO:0002698	negative regulation of immune effector process	0.033578	7	A2M/LGALS3/PPM1B/CD55/HAVCR2/IL10/DUSP10
GO:1904591	positive regulation of protein import	0.033578	7	HSP90AB1/IL1B/HSP90AA1/IL18R1/IL6/PPP3CA/SULF2
GO:0001570	vasculogenesis	0.033578	6	CAV1/TMEM100/TIPARP/TGFBR3/QKI/EGFL7
GO:0031100	animal organ regeneration	0.033578	6	CCL2/CEBPB/NNMT/TGFBR3/IL10/SULF2
GO:0072539	T-helper 17 cell differentiation	0.0348641	3	BATF/RORA/IL6
GO:0050920	regulation of chemotaxis	0.0352174	10	CCL2/CCL3/CXCL8/AGER/SERPINE1/CXCL2/CXCL3/RARRES2/IL6/CCL21
GO:0001889	liver development	0.035315	8	CEBPB/ARF6/XBP1/DDX39B/CEBPG/TGFBR3/IL10/SULF2
GO:0002367	cytokine production involved in immune response	0.0354096	6	FCER1G/HSPD1/CD55/SPON2/IL6/IL10
GO:0022409	positive regulation of cell-cell adhesion	0.0354096	12	CCL2/XBP1/IL1B/AGER/HSPD1/CAV1/CD55/HAVCR2/MAP3K8/IL6/CCL21/IL10
GO:0032722	positive regulation of chemokine production	0.0354096	5	IL1B/AGER/HAVCR2/IL1RL1/IL6
GO:1901653	cellular response to peptide	0.0362623	14	CCL2/XBP1/GNG11/IL1B/CAV1/PTPN22/RARRES2/CAV2/KAT2B/IL6/RAB13/PRKAR1A/MDM2/CA2
GO:0070873	regulation of glycogen metabolic process	0.0362623	4	PPP1CB/PHLDA2/PPP1R3B/EPM2AIP1
GO:1900182	positive regulation of protein localization to nucleus	0.0364267	8	HSP90AB1/CCT8/IL1B/HSP90AA1/IL18R1/IL6/PPP3CA/SULF2
GO:0061041	regulation of wound healing	0.0381626	8	XBP1/FCER1G/S100A9/AGER/SERPINE1/CAV1/F2R/THBD
GO:0007162	negative regulation of cell adhesion	0.03836	11	CEBPB/LGALS3/CD164/PRNP/SERPINE1/PTPN22/HAVCR2/CYP1B1/CCL21/PRKAR1A/IL10
GO:1903039	positive regulation of leukocyte cell-cell adhesion	0.03836	11	CCL2/XBP1/IL1B/AGER/HSPD1/CAV1/CD55/HAVCR2/MAP3K8/IL6/CCL21
GO:0022408	negative regulation of cell-cell adhesion	0.0390902	8	CEBPB/LGALS3/PRNP/PTPN22/HAVCR2/CCL21/PRKAR1A/IL10
GO:0061008	hepaticobiliary system development	0.0390902	8	CEBPB/ARF6/XBP1/DDX39B/CEBPG/TGFBR3/IL10/SULF2
GO:0010955	negative regulation of protein processing	0.0390902	4	A2M/SERPINE1/CD55/MDM2
GO:0032689	negative regulation of interferon-gamma production	0.0390902	4	PRNP/HAVCR2/IL1RL1/IL10
GO:0051930	regulation of sensory perception of pain	0.0390902	4	CCL3/TMEM100/F2R/IL10
GO:0051931	regulation of sensory perception	0.0390902	4	CCL3/TMEM100/F2R/IL10
GO:0070670	response to interleukin-4	0.0390902	4	XBP1/HSPA5/HSP90AB1/MRC1
GO:1903318	negative regulation of protein maturation	0.0390902	4	A2M/SERPINE1/CD55/MDM2
GO:0034138	toll-like receptor 3 signaling pathway	0.0390902	3	CAV1/PTPN22/HAVCR2
GO:0050860	negative regulation of T cell receptor signaling pathway	0.0390902	3	LGALS3/PRNP/PTPN22
GO:0051767	nitric-oxide synthase biosynthetic process	0.0390902	3	CCL2/NAMPT/CCL20
GO:0051769	regulation of nitric-oxide synthase biosynthetic process	0.0390902	3	CCL2/NAMPT/CCL20
GO:0072574	hepatocyte proliferation	0.0390902	3	CEBPB/XBP1/SULF2
GO:0072575	epithelial cell proliferation involved in liver morphogenesis	0.0390902	3	CEBPB/XBP1/SULF2
GO:0050918	positive chemotaxis	0.0393994	5	HMGB2/CCL3/LGALS3/CXCL8/AGER
GO:0032388	positive regulation of intracellular transport	0.0414951	13	CCL2/STOM/CHP1/HSP90AB1/FCER1G/KIF20B/IL1B/HSP90AA1/IL18R1/IL6/PPP3CA/MDM2/SULF2
GO:0002221	pattern recognition receptor signaling pathway	0.0414951	9	HSPA1A/CASP8/HSPD1/CAV1/CTSL/PTPN22/HAVCR2/HSPA1B/LSM14A
GO:0002753	cytoplasmic pattern recognition receptor signaling pathway	0.042119	5	HSPA1A/CASP8/PTPN22/HSPA1B/LSM14A
GO:0042267	natural killer cell mediated cytotoxicity	0.042119	5	GZMB/HAVCR2/SH2D1A/CEBPG/LYST
GO:1903036	positive regulation of response to wounding	0.042119	5	XBP1/S100A9/SERPINE1/F2R/THBD
GO:0001961	positive regulation of cytokine-mediated signaling pathway	0.042119	4	HSPA1A/HSPA1B/UBE2K/LSM14A
GO:0010712	regulation of collagen metabolic process	0.042119	4	CCL2/F2R/CST3/IL6
GO:0050848	regulation of calcium-mediated signaling	0.042119	6	CHP1/CCL3/PRNP/SLA2/TMEM100/CD8A
GO:1900034	regulation of cellular response to heat	0.042119	6	HSPA1A/PTGES3/HSP90AB1/HSP90AA1/HSPA1B/FKBP4
GO:2001237	negative regulation of extrinsic apoptotic signaling pathway	0.042119	7	HMGB2/HSPA1A/CASP8/LGALS3/IL1B/SERPINE1/HSPA1B
GO:0090316	positive regulation of intracellular protein transport	0.043134	12	CCL2/STOM/CHP1/HSP90AB1/KIF20B/IL1B/HSP90AA1/IL18R1/IL6/PPP3CA/MDM2/SULF2
GO:0050678	regulation of epithelial cell proliferation	0.0439583	13	HMGB2/CCL2/XBP1/GLUL/CAV1/PDCD10/CAV2/AIMP1/IL6/KLF9/TGFBR3/SULF2/EGFL7
GO:0048525	negative regulation of viral process	0.0439583	7	IFI16/IFITM3/CCL3/IFITM2/FCN3/PPM1B/PLSCR1
GO:0050709	negative regulation of protein secretion	0.0439583	7	IL1B/PTPN22/F2R/IL6/PPP3CA/DPH3/IL10
GO:0043124	negative regulation of I-kappaB kinase/NF-kappaB signaling	0.0442358	5	CASP8/PPM1B/RORA/IL1RL1/IL10
GO:0032647	regulation of interferon-alpha production	0.0442358	3	HSPD1/HAVCR2/IL10
GO:0072538	T-helper 17 type immune response	0.0442358	3	BATF/RORA/IL6
GO:1903427	negative regulation of reactive oxygen species biosynthetic process	0.0442358	3	HSPD1/CAV1/IL10
GO:0031669	cellular response to nutrient levels	0.044778	9	IFI16/ATF4/XBP1/HSPA5/GLUL/ATF3/IL6/GAS2L1/MDM2
GO:0002764	immune response-regulating signaling pathway	0.0448806	19	HSPA1A/CASP8/LGALS3/FCGR3A/HSP90AB1/FCER1G/WIPF1/PRNP/HSPD1/SLA2/CAV1/HSP90AA1/CTSL/PTPN22/HAVCR2/HSPA1B/PLSCR1/PPP3CA/LSM14A
GO:0045824	negative regulation of innate immune response	0.0451054	4	IFI16/A2M/HAVCR2/DUSP10
GO:0071675	regulation of mononuclear cell migration	0.0451054	4	CCL2/LGALS3/SERPINE1/RARRES2
GO:0042742	defense response to bacterium	0.0458404	12	HMGB2/CEBPB/FCER1G/S100A9/SERPINE1/HAVCR2/CCL20/SPON2/IL6/LYST/IL10/PLAC8
GO:0031330	negative regulation of cellular catabolic process	0.0459786	6	TOB1/HSP90AB1/TAF9/TIMP3/CST3/IL10
GO:0019724	B cell mediated immunity	0.0469928	8	BATF/C1QB/FCER1G/HSPD1/SLA2/CD55/C1QA/IL10
GO:0002757	immune response-activating signal transduction	0.0470763	18	HSPA1A/CASP8/LGALS3/FCGR3A/HSP90AB1/FCER1G/WIPF1/PRNP/HSPD1/SLA2/CAV1/HSP90AA1/CTSL/PTPN22/HAVCR2/HSPA1B/PLSCR1/LSM14A
GO:0030100	regulation of endocytosis	0.0477999	10	CCL2/ARF6/LGALS3/FCER1G/IL1B/SERPINE1/CAV1/RAB5A/PACSIN2/CCL21
GO:1903532	positive regulation of secretion by cell	0.0481602	14	XBP1/CCL3/GLUL/FCER1G/IL1B/HSPD1/GLUD1/PTPN22/HAVCR2/F2R/RAB5A/IL1RL1/IL6/IL10
GO:0045069	regulation of viral genome replication	0.0482688	6	STOM/IFI16/IFITM3/IFITM2/CXCL8/PLSCR1
GO:0002526	acute inflammatory response	0.0485058	8	CEBPB/A2M/FCER1G/IL1B/CD55/PLSCR1/IL6/CD163
GO:0070423	nucleotide-binding oligomerization domain containing signaling pathway	0.0488986	4	HSPA1A/CASP8/PTPN22/HSPA1B
GO:0009896	positive regulation of catabolic process	0.0489421	14	SUMO2/XBP1/TOB1/SUMO1/IL1B/SUPV3L1/CTSC/CAV1/CNOT7/HNRNPR/SNX9/TIPARP/MDM2/CSNK1E
GO:0071375	cellular response to peptide hormone stimulus	0.0489916	13	CCL2/XBP1/GNG11/IL1B/CAV1/RARRES2/CAV2/KAT2B/IL6/RAB13/PRKAR1A/MDM2/CA2
GO:0002292	T cell differentiation involved in immune response	0.0489916	5	BATF/FCER1G/IL18R1/RORA/IL6
GO:0031341	regulation of cell killing	0.0489916	5	CCL2/HSP90AB1/AGER/HAVCR2/SH2D1A
GO:0070059	intrinsic apoptotic signaling pathway in response to endoplasmic reticulum stress	0.0489916	5	CEBPB/HSPA1A/ATF4/XBP1/UBE2K
GO:0031579	membrane raft organization	0.0490846	3	CAV1/CAV2/PACSIN2
GO:0032607	interferon-alpha production	0.0490846	3	HSPD1/HAVCR2/IL10
GO:0046597	negative regulation of viral entry into host cell	0.0490846	3	IFITM3/IFITM2/FCN3
GO:0050849	negative regulation of calcium-mediated signaling	0.0490846	3	CHP1/PRNP/SLA2
GO:0072576	liver morphogenesis	0.0490846	3	CEBPB/XBP1/SULF2
GO:0006919	activation of cysteine-type endopeptidase activity involved in apoptotic process	0.0492847	6	CASP8/IFI27/HSPE1/S100A9/HSPD1/F2R
GO:0060337	type I interferon signaling pathway	0.0492847	6	IFITM3/IFI27/IFITM2/HSP90AB1/UBE2K/LSM14A
GO:0071357	cellular response to type I interferon	0.0492847	6	IFITM3/IFI27/IFITM2/HSP90AB1/UBE2K/LSM14A

## Sheet: Cluster3_NK
ID	Description	p.adjust	Count	geneID
GO:0032496	response to lipopolysaccharide	1.74502e-07	20	CCL3/NFKBIA/CD55/HMGB2/CCL2/FOS/CEBPB/XBP1/PTGER2/TNFRSF18/HAVCR2/DCN/SERPINE1/TNFRSF4/CXCL8/CSF3/IL1B/TFPI/CXCL2/CXCL3
GO:0002237	response to molecule of bacterial origin	1.87209e-07	20	CCL3/NFKBIA/CD55/HMGB2/CCL2/FOS/CEBPB/XBP1/PTGER2/TNFRSF18/HAVCR2/DCN/SERPINE1/TNFRSF4/CXCL8/CSF3/IL1B/TFPI/CXCL2/CXCL3
GO:0071216	cellular response to biotic stimulus	4.45909e-07	15	CCL3/TXNIP/NFKBIA/CD55/HMGB2/CCL2/CEBPB/XBP1/HSPA5/HAVCR2/SERPINE1/CXCL8/CSF3/IL1B/TFPI
GO:0071222	cellular response to lipopolysaccharide	3.93703e-06	13	CCL3/NFKBIA/CD55/HMGB2/CCL2/CEBPB/XBP1/HAVCR2/SERPINE1/CXCL8/CSF3/IL1B/TFPI
GO:0071219	cellular response to molecule of bacterial origin	5.14518e-06	13	CCL3/NFKBIA/CD55/HMGB2/CCL2/CEBPB/XBP1/HAVCR2/SERPINE1/CXCL8/CSF3/IL1B/TFPI
GO:0070486	leukocyte aggregation	5.39945e-06	21	FCER1G/TMIGD2/CD55/CCL2/CEBPB/PIK3R1/XBP1/IL7R/GSN/MAP3K8/CAV1/HAVCR2/PRKAR1A/SATB1/SOX4/CD59/TNFRSF4/IL18R1/ZBTB16/IL1B/CD44
GO:0007159	leukocyte cell-cell adhesion	1.28151e-05	21	FCER1G/TMIGD2/CD55/CCL2/CEBPB/PIK3R1/XBP1/IL7R/GSN/MAP3K8/CAV1/HAVCR2/PRKAR1A/SATB1/SOX4/CD59/TNFRSF4/IL18R1/ZBTB16/IL1B/CD44
GO:0042110	T cell activation	1.28151e-05	20	FCER1G/TMIGD2/CD55/CCL2/CEBPB/PIK3R1/XBP1/IL7R/GSN/MAP3K8/CAV1/HAVCR2/PRKAR1A/SATB1/SOX4/CD59/TNFRSF4/IL18R1/ZBTB16/IL1B
GO:0070489	T cell aggregation	1.28151e-05	20	FCER1G/TMIGD2/CD55/CCL2/CEBPB/PIK3R1/XBP1/IL7R/GSN/MAP3K8/CAV1/HAVCR2/PRKAR1A/SATB1/SOX4/CD59/TNFRSF4/IL18R1/ZBTB16/IL1B
GO:0071593	lymphocyte aggregation	1.28151e-05	20	FCER1G/TMIGD2/CD55/CCL2/CEBPB/PIK3R1/XBP1/IL7R/GSN/MAP3K8/CAV1/HAVCR2/PRKAR1A/SATB1/SOX4/CD59/TNFRSF4/IL18R1/ZBTB16/IL1B
GO:0001819	positive regulation of cytokine production	2.95296e-05	18	CCL3/FCER1G/TMIGD2/HMGB2/CCL2/CEBPB/PIK3R1/XBP1/HIF1A/HAVCR2/SERPINE1/IFI16/CYP1B1/IL18R1/HSPA1B/IL1B/LUM/TXK
GO:1903037	regulation of leukocyte cell-cell adhesion	3.81811e-05	16	TMIGD2/CD55/CCL2/CEBPB/PIK3R1/XBP1/IL7R/GSN/MAP3K8/CAV1/HAVCR2/PRKAR1A/CD59/ZBTB16/IL1B/CD44
GO:0030593	neutrophil chemotaxis	4.90003e-05	9	CCL3/CCL4/FCER1G/CCL2/CXCL8/IL1B/XCL2/CXCL2/CXCL3
GO:1990266	neutrophil migration	8.24083e-05	9	CCL3/CCL4/FCER1G/CCL2/CXCL8/IL1B/XCL2/CXCL2/CXCL3
GO:1903039	positive regulation of leukocyte cell-cell adhesion	8.24083e-05	13	TMIGD2/CD55/CCL2/PIK3R1/XBP1/IL7R/MAP3K8/CAV1/HAVCR2/CD59/ZBTB16/IL1B/CD44
GO:0045785	positive regulation of cell adhesion	8.35395e-05	17	TMIGD2/CD55/CCL2/PIK3R1/XBP1/IL7R/MAP3K8/CAV1/TNFRSF18/HAVCR2/DOCK5/CD59/ZBTB16/FBLN2/IL1B/EMP2/CD44
GO:0050863	regulation of T cell activation	8.35395e-05	15	TMIGD2/CD55/CCL2/CEBPB/PIK3R1/XBP1/IL7R/GSN/MAP3K8/CAV1/HAVCR2/PRKAR1A/CD59/ZBTB16/IL1B
GO:0002696	positive regulation of leukocyte activation	0.000126612	15	FCER1G/TMIGD2/CD55/CCL2/PIK3R1/XBP1/IL7R/MAP3K8/CAV1/IRS2/HAVCR2/CD59/TNFRSF4/ZBTB16/IL1B
GO:0071621	granulocyte chemotaxis	0.00013994	9	CCL3/CCL4/FCER1G/CCL2/CXCL8/IL1B/XCL2/CXCL2/CXCL3
GO:0050865	regulation of cell activation	0.00013994	19	FCER1G/TMIGD2/CD55/CCL2/CEBPB/PIK3R1/XBP1/IL7R/GSN/MAP3K8/CAV1/IRS2/HAVCR2/PRKAR1A/CD59/TNFRSF4/ZBTB16/IL1B/TXK
GO:0050867	positive regulation of cell activation	0.000148256	15	FCER1G/TMIGD2/CD55/CCL2/PIK3R1/XBP1/IL7R/MAP3K8/CAV1/IRS2/HAVCR2/CD59/TNFRSF4/ZBTB16/IL1B
GO:0031349	positive regulation of defense response	0.000148256	17	CCL3/CCL4/FCER1G/NFKBIA/HMGB2/CCL2/FABP4/CAV1/ICAM2/HAVCR2/SERPINE1/IFI16/CTSL/HSPA1B/IL1B/XCL2/TXK
GO:0051249	regulation of lymphocyte activation	0.000148256	17	TMIGD2/CD55/CCL2/CEBPB/PIK3R1/XBP1/IL7R/GSN/MAP3K8/CAV1/IRS2/HAVCR2/PRKAR1A/CD59/TNFRSF4/ZBTB16/IL1B
GO:0002694	regulation of leukocyte activation	0.000180192	18	FCER1G/TMIGD2/CD55/CCL2/CEBPB/PIK3R1/XBP1/IL7R/GSN/MAP3K8/CAV1/IRS2/HAVCR2/PRKAR1A/CD59/TNFRSF4/ZBTB16/IL1B
GO:0051251	positive regulation of lymphocyte activation	0.000180192	14	TMIGD2/CD55/CCL2/PIK3R1/XBP1/IL7R/MAP3K8/CAV1/IRS2/HAVCR2/CD59/TNFRSF4/ZBTB16/IL1B
GO:0050900	leukocyte migration	0.000180192	16	CCL3/CCL4/FCER1G/CCL2/PIK3R1/CAV1/TNFRSF18/SERPINE1/CXCL8/CH25H/IL1B/SELL/XCL2/CXCL2/CD44/CXCL3
GO:0022409	positive regulation of cell-cell adhesion	0.000180192	13	TMIGD2/CD55/CCL2/PIK3R1/XBP1/IL7R/MAP3K8/CAV1/HAVCR2/CD59/ZBTB16/IL1B/CD44
GO:0060326	cell chemotaxis	0.000180192	13	CCL3/CCL4/FCER1G/HMGB2/CCL2/SERPINE1/FGFR1/CXCL8/CH25H/IL1B/XCL2/CXCL2/CXCL3
GO:0051272	positive regulation of cellular component movement	0.000180192	17	CCL3/CCL4/CCL2/PIK3R1/XBP1/HIF1A/SDCBP/HSPA5/IRS2/TNFRSF18/SERPINE1/DOCK5/FGFR1/STMN1/CXCL8/CXCL2/CXCL3
GO:0050870	positive regulation of T cell activation	0.000180192	12	TMIGD2/CD55/CCL2/PIK3R1/XBP1/IL7R/MAP3K8/CAV1/HAVCR2/CD59/ZBTB16/IL1B
GO:0097530	granulocyte migration	0.00018517	9	CCL3/CCL4/FCER1G/CCL2/CXCL8/IL1B/XCL2/CXCL2/CXCL3
GO:0070098	chemokine-mediated signaling pathway	0.000196877	8	CCL3/CCL4/CCL2/HIF1A/CXCL8/XCL2/CXCL2/CXCL3
GO:0022407	regulation of cell-cell adhesion	0.000234709	16	TMIGD2/CD55/CCL2/CEBPB/PIK3R1/XBP1/IL7R/GSN/MAP3K8/CAV1/HAVCR2/PRKAR1A/CD59/ZBTB16/IL1B/CD44
GO:0071347	cellular response to interleukin-1	0.000294073	8	CCL3/CCL4/CCL2/CEBPB/HIF1A/CXCL8/XCL2/TFPI
GO:0030335	positive regulation of cell migration	0.000320631	16	CCL3/CCL4/CCL2/PIK3R1/XBP1/HIF1A/SDCBP/HSPA5/IRS2/TNFRSF18/SERPINE1/DOCK5/FGFR1/CXCL8/CXCL2/CXCL3
GO:0030595	leukocyte chemotaxis	0.000348502	11	CCL3/CCL4/FCER1G/CCL2/SERPINE1/CXCL8/CH25H/IL1B/XCL2/CXCL2/CXCL3
GO:0071241	cellular response to inorganic substance	0.000351048	10	ALOX5AP/MT2A/MT1M/FOS/MT1X/MT1A/FABP4/HSPA5/GUCY1B3/AKR1C3
GO:0032103	positive regulation of response to external stimulus	0.000351048	13	CCL3/CCL4/FCER1G/CCL2/FABP4/HAVCR2/SERPINE1/FGFR1/CXCL8/IL1B/XCL2/CXCL2/CXCL3
GO:0097529	myeloid leukocyte migration	0.000377213	10	CCL3/CCL4/FCER1G/CCL2/SERPINE1/CXCL8/IL1B/XCL2/CXCL2/CXCL3
GO:2000147	positive regulation of cell motility	0.000427335	16	CCL3/CCL4/CCL2/PIK3R1/XBP1/HIF1A/SDCBP/HSPA5/IRS2/TNFRSF18/SERPINE1/DOCK5/FGFR1/CXCL8/CXCL2/CXCL3
GO:0010035	response to inorganic substance	0.000536528	17	AREG/TXNIP/ALOX5AP/MT2A/MT1M/FOS/MT1X/MT1A/IL18RAP/FABP4/CAV1/HSPA5/DUSP1/CYP1B1/SOD2/GUCY1B3/AKR1C3
GO:0002683	negative regulation of immune system process	0.000564711	15	CCL3/FCER1G/NFKBIA/CD55/CCL2/CEBPB/PIK3R1/IL7R/HAVCR2/PRKAR1A/IFI16/CD59/ZBTB16/A2M/PPM1B
GO:0040017	positive regulation of locomotion	0.000577077	16	CCL3/CCL4/CCL2/PIK3R1/XBP1/HIF1A/SDCBP/HSPA5/IRS2/TNFRSF18/SERPINE1/DOCK5/FGFR1/CXCL8/CXCL2/CXCL3
GO:0071248	cellular response to metal ion	0.000660835	9	ALOX5AP/MT2A/MT1M/FOS/MT1X/MT1A/FABP4/HSPA5/AKR1C3
GO:0006979	response to oxidative stress	0.000800962	15	AREG/TXNIP/FOS/GPX3/NEIL1/IL18RAP/HIF1A/EPAS1/DUSP1/CYP1B1/SOD2/HSPA1B/PRDX6/GUCY1B3/AKR1C3
GO:0000302	response to reactive oxygen species	0.000803985	11	AREG/TXNIP/FOS/GPX3/IL18RAP/DUSP1/CYP1B1/SOD2/PRDX6/GUCY1B3/AKR1C3
GO:0002687	positive regulation of leukocyte migration	0.00110351	8	CCL3/CCL4/CCL2/TNFRSF18/SERPINE1/CXCL8/CXCL2/CXCL3
GO:0002690	positive regulation of leukocyte chemotaxis	0.00119164	7	CCL3/CCL4/CCL2/SERPINE1/CXCL8/CXCL2/CXCL3
GO:0070555	response to interleukin-1	0.00138716	8	CCL3/CCL4/CCL2/CEBPB/HIF1A/CXCL8/XCL2/TFPI
GO:0050729	positive regulation of inflammatory response	0.00180693	8	CCL3/CCL4/FCER1G/CCL2/FABP4/SERPINE1/IL1B/XCL2
GO:0043901	negative regulation of multi-organism process	0.00180693	9	CCL3/CCL4/PTGDS/GSN/HAVCR2/IFITM3/IFI16/FCN3/PPM1B
GO:0030260	entry into host cell	0.00180693	8	CD55/GSN/CAV1/IFITM3/TNFRSF4/CXCL8/HSPA1B/FCN3
GO:0044409	entry into host	0.00180693	8	CD55/GSN/CAV1/IFITM3/TNFRSF4/CXCL8/HSPA1B/FCN3
GO:0051806	entry into cell of other organism involved in symbiotic interaction	0.00180693	8	CD55/GSN/CAV1/IFITM3/TNFRSF4/CXCL8/HSPA1B/FCN3
GO:0051828	entry into other organism involved in symbiotic interaction	0.00180693	8	CD55/GSN/CAV1/IFITM3/TNFRSF4/CXCL8/HSPA1B/FCN3
GO:0071294	cellular response to zinc ion	0.00180693	4	MT2A/MT1M/MT1X/MT1A
GO:0072593	reactive oxygen species metabolic process	0.00181303	11	PMAIP1/GPX3/GCHFR/HIF1A/CAV1/DDAH2/CYP1B1/SOD2/IL1B/PRDX6/AKR1C3
GO:0050921	positive regulation of chemotaxis	0.00183162	8	CCL3/CCL4/CCL2/SERPINE1/FGFR1/CXCL8/CXCL2/CXCL3
GO:0034341	response to interferon-gamma	0.00260495	9	CCL3/IFNGR1/CCL4/MT2A/CCL2/IFITM3/XCL2/CD44/TXK
GO:0033673	negative regulation of kinase activity	0.00306441	11	FABP4/CAV1/IRS2/DCN/PRKAR1A/DUSP1/SPRY1/PIK3IP1/IL1B/CDKN2C/CHP1
GO:0002688	regulation of leukocyte chemotaxis	0.00315104	7	CCL3/CCL4/CCL2/SERPINE1/CXCL8/CXCL2/CXCL3
GO:0046651	lymphocyte proliferation	0.00319149	11	TMIGD2/CD55/CEBPB/IL7R/IRS2/HAVCR2/PRKAR1A/SATB1/CD59/TNFRSF4/IL1B
GO:0042098	T cell proliferation	0.00322404	9	TMIGD2/CD55/CEBPB/HAVCR2/PRKAR1A/SATB1/CD59/TNFRSF4/IL1B
GO:0071396	cellular response to lipid	0.00322404	16	CCL3/NFKBIA/CD55/HMGB2/CCL2/CEBPB/XBP1/PIM1/HAVCR2/SERPINE1/CXCL8/CSF3/IL1B/AKR1C3/TFPI/KLF9
GO:0032570	response to progesterone	0.00322404	5	TXNIP/CCL2/FOS/PTGER2/CAV1
GO:0032943	mononuclear cell proliferation	0.00322404	11	TMIGD2/CD55/CEBPB/IL7R/IRS2/HAVCR2/PRKAR1A/SATB1/CD59/TNFRSF4/IL1B
GO:0010038	response to metal ion	0.00364731	12	TXNIP/ALOX5AP/MT2A/MT1M/FOS/MT1X/MT1A/FABP4/CAV1/HSPA5/DUSP1/AKR1C3
GO:0045765	regulation of angiogenesis	0.00373301	10	TMIGD2/CCL2/XBP1/HIF1A/DCN/SERPINE1/CYP1B1/CXCL8/IL1B/EMP2
GO:1902532	negative regulation of intracellular signal transduction	0.0038097	15	NFKBIA/TLE1/XBP1/HIF1A/CAV1/DCN/DUSP1/SOD2/FBLN1/SPRY1/PPM1B/PIK3IP1/IL1B/CD44/CHP1
GO:0048525	negative regulation of viral process	0.00461416	7	CCL3/CCL4/GSN/IFITM3/IFI16/FCN3/PPM1B
GO:0071346	cellular response to interferon-gamma	0.00482106	8	CCL3/IFNGR1/CCL4/MT2A/CCL2/XCL2/CD44/TXK
GO:0070661	leukocyte proliferation	0.00498146	11	TMIGD2/CD55/CEBPB/IL7R/IRS2/HAVCR2/PRKAR1A/SATB1/CD59/TNFRSF4/IL1B
GO:0050999	regulation of nitric-oxide synthase activity	0.00508908	5	GCHFR/HIF1A/CAV1/DDAH2/IL1B
GO:0001525	angiogenesis	0.00525293	14	TMIGD2/RAMP1/CCL2/XBP1/HIF1A/EPAS1/CAV1/DCN/SERPINE1/FGFR1/CYP1B1/CXCL8/IL1B/EMP2
GO:0002921	negative regulation of humoral immune response	0.00539045	3	CD55/CD59/A2M
GO:0043900	regulation of multi-organism process	0.00540362	13	CCL3/CCL4/PTGDS/CD55/GSN/CAV1/HAVCR2/IFITM3/IFI16/CXCL8/FCN3/PPM1B/CTDP1
GO:0045637	regulation of myeloid cell differentiation	0.00540362	9	CCL3/NFKBIA/HMGB2/FOS/CEBPB/PIK3R1/HIF1A/CSF3/ZBTB16
GO:0051651	maintenance of location in cell	0.00578679	7	SRGN/FTH1/FTL/NFKBIA/GSN/CAV1/HSPA5
GO:0072376	protein activation cascade	0.00578679	7	CD55/C1QB/CD59/FBLN1/FCN3/A2M/TFPI
GO:2001233	regulation of apoptotic signaling pathway	0.00578679	13	PMAIP1/HMGB2/XBP1/GSN/HIF1A/CAV1/SERPINE1/FGFR1/HNRNPK/SOD2/HSPA1B/IL1B/CD44
GO:0050670	regulation of lymphocyte proliferation	0.0060585	9	TMIGD2/CD55/CEBPB/IRS2/HAVCR2/PRKAR1A/CD59/TNFRSF4/IL1B
GO:0032944	regulation of mononuclear cell proliferation	0.00618763	9	TMIGD2/CD55/CEBPB/IRS2/HAVCR2/PRKAR1A/CD59/TNFRSF4/IL1B
GO:0097193	intrinsic apoptotic signaling pathway	0.00618763	11	PMAIP1/CEBPB/PIK3R1/XBP1/HIF1A/CAV1/IFI16/CYP1B1/HNRNPK/SOD2/CD44
GO:0002685	regulation of leukocyte migration	0.00631212	8	CCL3/CCL4/CCL2/TNFRSF18/SERPINE1/CXCL8/CXCL2/CXCL3
GO:0035747	natural killer cell chemotaxis	0.00645229	3	CCL3/CCL4/CCL2
GO:0031663	lipopolysaccharide-mediated signaling pathway	0.00645229	5	CCL3/NFKBIA/CD55/CCL2/IL1B
GO:1901342	regulation of vasculature development	0.00658899	10	TMIGD2/CCL2/XBP1/HIF1A/DCN/SERPINE1/CYP1B1/CXCL8/IL1B/EMP2
GO:0046718	viral entry into host cell	0.00658899	7	CD55/GSN/CAV1/IFITM3/TNFRSF4/HSPA1B/FCN3
GO:0048514	blood vessel morphogenesis	0.0075419	15	TMIGD2/RAMP1/CCL2/XBP1/HIF1A/EPAS1/CAV1/DCN/SERPINE1/FGFR1/SOX4/CYP1B1/CXCL8/IL1B/EMP2
GO:0042149	cellular response to glucose starvation	0.00796612	4	PMAIP1/XBP1/HSPA5/IFI16
GO:0070663	regulation of leukocyte proliferation	0.00799528	9	TMIGD2/CD55/CEBPB/IRS2/HAVCR2/PRKAR1A/CD59/TNFRSF4/IL1B
GO:0050878	regulation of body fluid levels	0.00868613	15	FCER1G/PIK3R1/XBP1/HIF1A/CAV1/ANXA5/PRKAR1A/SERPINE1/MYL9/CD59/FBLN1/A2M/TFPI/EMP2/TXK
GO:1903901	negative regulation of viral life cycle	0.00876593	6	CCL3/CCL4/GSN/IFITM3/IFI16/FCN3
GO:0051348	negative regulation of transferase activity	0.00890471	12	FABP4/CAV1/IRS2/DCN/PRKAR1A/DUSP1/EIF4A2/SPRY1/PIK3IP1/IL1B/CDKN2C/CHP1
GO:0019058	viral life cycle	0.00906082	14	CCL3/CCL4/RPS4Y1/CD55/CCL2/GSN/CAV1/IFITM3/IFI16/TNFRSF4/CXCL8/HSPA1B/FCN3/CTDP1
GO:0048247	lymphocyte chemotaxis	0.00909313	5	CCL3/CCL4/CCL2/CH25H/XCL2
GO:0045766	positive regulation of angiogenesis	0.00914358	7	TMIGD2/XBP1/HIF1A/SERPINE1/CYP1B1/CXCL8/IL1B
GO:0010574	regulation of vascular endothelial growth factor production	0.00953288	4	CCL2/HIF1A/CYP1B1/IL1B
GO:0051701	interaction with host	0.00954159	8	CD55/GSN/CAV1/IFITM3/TNFRSF4/CXCL8/HSPA1B/FCN3
GO:0050727	regulation of inflammatory response	0.00969656	11	CCL3/CCL4/FCER1G/CD55/CCL2/FABP4/SERPINE1/CD59/A2M/IL1B/XCL2
GO:0032760	positive regulation of tumor necrosis factor production	0.0100847	5	CCL3/FCER1G/CCL2/PIK3R1/HAVCR2
GO:0032768	regulation of monooxygenase activity	0.0100847	5	GCHFR/HIF1A/CAV1/DDAH2/IL1B
GO:0042990	regulation of transcription factor import into nucleus	0.0100847	6	NFKBIA/PIK3R1/IL18R1/CSF3/PPM1B/IL1B
GO:0010955	negative regulation of protein processing	0.0100847	4	CD55/SERPINE1/CD59/A2M
GO:1903318	negative regulation of protein maturation	0.0100847	4	CD55/SERPINE1/CD59/A2M
GO:0050671	positive regulation of lymphocyte proliferation	0.0102193	7	TMIGD2/CD55/IRS2/HAVCR2/CD59/TNFRSF4/IL1B
GO:0007596	blood coagulation	0.0102818	12	FCER1G/PIK3R1/CAV1/ANXA5/PRKAR1A/SERPINE1/MYL9/CD59/FBLN1/A2M/TFPI/TXK
GO:0045088	regulation of innate immune response	0.0102818	12	IFNGR1/FCER1G/NFKBIA/HMGB2/CAV1/ICAM2/HAVCR2/IFI16/CTSL/HSPA1B/A2M/TXK
GO:0002548	monocyte chemotaxis	0.0102818	5	CCL3/CCL4/CCL2/SERPINE1/XCL2
GO:0032946	positive regulation of mononuclear cell proliferation	0.0103399	7	TMIGD2/CD55/IRS2/HAVCR2/CD59/TNFRSF4/IL1B
GO:0010573	vascular endothelial growth factor production	0.010766	4	CCL2/HIF1A/CYP1B1/IL1B
GO:1903557	positive regulation of tumor necrosis factor superfamily cytokine production	0.0108399	5	CCL3/FCER1G/CCL2/PIK3R1/HAVCR2
GO:0050817	coagulation	0.0109358	12	FCER1G/PIK3R1/CAV1/ANXA5/PRKAR1A/SERPINE1/MYL9/CD59/FBLN1/A2M/TFPI/TXK
GO:0030879	mammary gland development	0.0109358	7	AREG/CEBPB/XBP1/HIF1A/CAV1/IRS2/ARHGAP5
GO:0042991	transcription factor import into nucleus	0.0109358	6	NFKBIA/PIK3R1/IL18R1/CSF3/PPM1B/IL1B
GO:0007599	hemostasis	0.01094	12	FCER1G/PIK3R1/CAV1/ANXA5/PRKAR1A/SERPINE1/MYL9/CD59/FBLN1/A2M/TFPI/TXK
GO:0002697	regulation of immune effector process	0.0123885	11	FCER1G/CD55/CCL2/XBP1/IL7R/HAVCR2/CD59/TNFRSF4/A2M/PPM1B/IL1B
GO:0071276	cellular response to cadmium ion	0.0123885	3	MT1X/MT1A/AKR1C3
GO:1903900	regulation of viral life cycle	0.0123885	8	CCL3/CCL4/GSN/IFITM3/IFI16/CXCL8/FCN3/CTDP1
GO:0070665	positive regulation of leukocyte proliferation	0.0125792	7	TMIGD2/CD55/IRS2/HAVCR2/CD59/TNFRSF4/IL1B
GO:0002698	negative regulation of immune effector process	0.013085	6	CD55/IL7R/HAVCR2/CD59/A2M/PPM1B
GO:1903706	regulation of hemopoiesis	0.013085	11	CCL3/NFKBIA/HMGB2/FOS/CEBPB/PIK3R1/XBP1/IL7R/HIF1A/CSF3/ZBTB16
GO:0006809	nitric oxide biosynthetic process	0.0133927	5	GCHFR/CAV1/DDAH2/CYP1B1/IL1B
GO:0030212	hyaluronan metabolic process	0.0135335	4	PIM1/IL1B/CD44/CHP1
GO:0034599	cellular response to oxidative stress	0.0140582	9	FOS/IL18RAP/HIF1A/EPAS1/CYP1B1/SOD2/HSPA1B/GUCY1B3/AKR1C3
GO:0097191	extrinsic apoptotic signaling pathway	0.0144083	9	PMAIP1/HMGB2/PIK3R1/CAV1/TNFRSF18/SERPINE1/FGFR1/HSPA1B/IL1B
GO:0030278	regulation of ossification	0.0144877	8	SRGN/CCL3/AREG/CEBPD/CEBPB/HIF1A/MGP/ZBTB16
GO:0071622	regulation of granulocyte chemotaxis	0.0144877	4	CCL2/CXCL8/CXCL2/CXCL3
GO:1903532	positive regulation of secretion by cell	0.0144877	11	CCL3/FCER1G/XBP1/HIF1A/SDCBP/IRS2/HAVCR2/FGFR1/SOX4/TNFRSF4/IL1B
GO:1904018	positive regulation of vasculature development	0.014528	7	TMIGD2/XBP1/HIF1A/SERPINE1/CYP1B1/CXCL8/IL1B
GO:0050920	regulation of chemotaxis	0.0146687	8	CCL3/CCL4/CCL2/SERPINE1/FGFR1/CXCL8/CXCL2/CXCL3
GO:0045926	negative regulation of growth	0.0160746	9	MT2A/MT1M/MT1X/MT1A/PLAC8/HIF1A/CDKN2C/FHL1/CTDP1
GO:0043903	regulation of symbiosis; encompassing mutualism through parasitism	0.0160746	10	CCL3/CCL4/GSN/CAV1/IFITM3/IFI16/CXCL8/FCN3/PPM1B/CTDP1
GO:0035690	cellular response to drug	0.0162856	5	CD69/CCL4/MT2A/CCL2/IL1B
GO:0006469	negative regulation of protein kinase activity	0.0162856	9	FABP4/CAV1/DCN/PRKAR1A/DUSP1/SPRY1/IL1B/CDKN2C/CHP1
GO:0042129	regulation of T cell proliferation	0.0164951	7	TMIGD2/CD55/CEBPB/HAVCR2/PRKAR1A/CD59/IL1B
GO:0014066	regulation of phosphatidylinositol 3-kinase signaling	0.0169643	7	PIK3R1/IRS2/DCN/IER3/FGFR1/CSF3/PIK3IP1
GO:0046209	nitric oxide metabolic process	0.0169643	5	GCHFR/CAV1/DDAH2/CYP1B1/IL1B
GO:0030099	myeloid cell differentiation	0.0180589	11	CCL3/NFKBIA/HMGB2/FOS/CEBPB/PIK3R1/HIF1A/EPAS1/IFI16/CSF3/ZBTB16
GO:0030502	negative regulation of bone mineralization	0.0180589	3	SRGN/CCL3/HIF1A
GO:0031579	membrane raft organization	0.0180589	3	GSN/CAV1/EMP2
GO:0046597	negative regulation of viral entry into host cell	0.0180589	3	GSN/IFITM3/FCN3
GO:0055094	response to lipoprotein particle	0.0180589	3	FCER1G/CCL2/ABCG1
GO:0002673	regulation of acute inflammatory response	0.0184496	5	FCER1G/CD55/CD59/A2M/IL1B
GO:1904951	positive regulation of establishment of protein localization	0.0184496	14	CCL3/PMAIP1/CCL2/PIK3R1/XBP1/HIF1A/IRS2/HAVCR2/SOX4/TNFRSF4/IL18R1/CSF3/IL1B/CHP1
GO:0051222	positive regulation of protein transport	0.0193407	13	CCL3/CCL2/PIK3R1/XBP1/HIF1A/IRS2/HAVCR2/SOX4/TNFRSF4/IL18R1/CSF3/IL1B/CHP1
GO:2001057	reactive nitrogen species metabolic process	0.0193894	5	GCHFR/CAV1/DDAH2/CYP1B1/IL1B
GO:0030100	regulation of endocytosis	0.0198593	8	FCER1G/CCL2/SDCBP/CAV1/SERPINE1/UNC119/HNRNPK/IL1B
GO:0070372	regulation of ERK1 and ERK2 cascade	0.0199285	9	CCL3/CCL4/CCL2/HAVCR2/DUSP1/FBLN1/SPRY1/XCL2/CD44
GO:2001242	regulation of intrinsic apoptotic signaling pathway	0.0199285	7	PMAIP1/XBP1/HIF1A/CAV1/HNRNPK/SOD2/CD44
GO:0042771	intrinsic apoptotic signaling pathway in response to DNA damage by p53 class mediator	0.0200982	4	PMAIP1/IFI16/HNRNPK/CD44
GO:0045089	positive regulation of innate immune response	0.020562	10	FCER1G/NFKBIA/HMGB2/CAV1/ICAM2/HAVCR2/IFI16/CTSL/HSPA1B/TXK
GO:0071674	mononuclear cell migration	0.0211285	5	CCL3/CCL4/CCL2/SERPINE1/XCL2
GO:0006984	ER-nucleus signaling pathway	0.0215496	4	CCL2/XBP1/HSPA5/CXCL8
GO:0002521	leukocyte differentiation	0.0222951	13	CCL3/FCER1G/FOS/CEBPB/PIK3R1/XBP1/IL7R/SATB1/IFI16/SOX4/IL18R1/CSF3/ZBTB16
GO:0036499	PERK-mediated unfolded protein response	0.0224218	3	CCL2/HSPA5/CXCL8
GO:0070168	negative regulation of biomineral tissue development	0.0224218	3	SRGN/CCL3/HIF1A
GO:1901623	regulation of lymphocyte chemotaxis	0.0224218	3	CCL3/CCL4/CCL2
GO:0051592	response to calcium ion	0.0224218	6	TXNIP/ALOX5AP/FOS/CAV1/DUSP1/AKR1C3
GO:0051047	positive regulation of secretion	0.0224218	11	CCL3/FCER1G/XBP1/HIF1A/SDCBP/IRS2/HAVCR2/FGFR1/SOX4/TNFRSF4/IL1B
GO:0031960	response to corticosteroid	0.0224218	7	AREG/PTGDS/CCL2/FOS/DUSP1/AKR1C3/KLF9
GO:0043112	receptor metabolic process	0.0224218	7	FCER1G/RAMP1/HIF1A/SDCBP/CAV1/HNRNPK/CXCL8
GO:2001236	regulation of extrinsic apoptotic signaling pathway	0.0234595	7	PMAIP1/HMGB2/CAV1/SERPINE1/FGFR1/HSPA1B/IL1B
GO:0055076	transition metal ion homeostasis	0.0234595	6	FTH1/FTL/MT2A/MT1X/HIF1A/EPAS1
GO:1903510	mucopolysaccharide metabolic process	0.0234595	6	PIM1/DCN/IL1B/CD44/CHP1/LUM
GO:0051235	maintenance of location	0.0234595	10	SRGN/CCL3/FTH1/FTL/NFKBIA/GSN/CAV1/HSPA5/ABCG1/IL1B
GO:0042345	regulation of NF-kappaB import into nucleus	0.0234595	4	NFKBIA/IL18R1/PPM1B/IL1B
GO:0042348	NF-kappaB import into nucleus	0.0234595	4	NFKBIA/IL18R1/PPM1B/IL1B
GO:0050777	negative regulation of immune response	0.02549	6	CD55/IL7R/HAVCR2/IFI16/CD59/A2M
GO:0009636	response to toxic substance	0.0255846	8	CCL3/CCL4/FOS/MT1X/GPX3/CYP1B1/SOD2/PRDX6
GO:1903708	positive regulation of hemopoiesis	0.0256092	7	HMGB2/FOS/XBP1/IL7R/HIF1A/CSF3/ZBTB16
GO:0070371	ERK1 and ERK2 cascade	0.0258484	9	CCL3/CCL4/CCL2/HAVCR2/DUSP1/FBLN1/SPRY1/XCL2/CD44
GO:0050792	regulation of viral process	0.0262447	9	CCL3/CCL4/GSN/IFITM3/IFI16/CXCL8/FCN3/PPM1B/CTDP1
GO:2001234	negative regulation of apoptotic signaling pathway	0.0262447	8	HMGB2/XBP1/HIF1A/SERPINE1/SOD2/HSPA1B/IL1B/CD44
GO:0042993	positive regulation of transcription factor import into nucleus	0.0262447	4	PIK3R1/IL18R1/CSF3/IL1B
GO:0009615	response to virus	0.0262447	10	IFNGR1/CCL4/PMAIP1/IFITM3/IFI16/STMN1/IFI44/FCN3/IFI44L/PPM1B
GO:0014065	phosphatidylinositol 3-kinase signaling	0.0262447	7	PIK3R1/IRS2/DCN/IER3/FGFR1/CSF3/PIK3IP1
GO:0032069	regulation of nuclease activity	0.0262447	3	HMGB2/NEIL1/HSPA5
GO:0090023	positive regulation of neutrophil chemotaxis	0.0262447	3	CXCL8/CXCL2/CXCL3
GO:1900101	regulation of endoplasmic reticulum unfolded protein response	0.0262447	3	PIK3R1/XBP1/HSPA5
GO:0042326	negative regulation of phosphorylation	0.0266013	12	FABP4/CAV1/IRS2/DCN/PRKAR1A/DUSP1/FBLN1/SPRY1/PIK3IP1/IL1B/CDKN2C/CHP1
GO:0070613	regulation of protein processing	0.0267847	5	CD55/GSN/SERPINE1/CD59/A2M
GO:0050714	positive regulation of protein secretion	0.0269042	8	CCL3/XBP1/HIF1A/IRS2/HAVCR2/SOX4/TNFRSF4/IL1B
GO:1901654	response to ketone	0.0274934	7	TXNIP/CCL2/FOS/PTGER2/CAV1/DUSP1/KLF9
GO:0071901	negative regulation of protein serine/threonine kinase activity	0.0275485	6	CAV1/PRKAR1A/DUSP1/SPRY1/IL1B/CDKN2C
GO:0072676	lymphocyte migration	0.0275485	5	CCL3/CCL4/CCL2/CH25H/XCL2
GO:1903317	regulation of protein maturation	0.0275485	5	CD55/GSN/SERPINE1/CD59/A2M
GO:0046822	regulation of nucleocytoplasmic transport	0.0278308	8	NFKBIA/PIK3R1/SOX4/IL18R1/CSF3/PPM1B/IL1B/CHP1
GO:0036003	positive regulation of transcription from RNA polymerase II promoter in response to stress	0.0285212	3	CEBPB/HIF1A/HSPA5
GO:0031623	receptor internalization	0.0286299	5	FCER1G/RAMP1/SDCBP/CAV1/CXCL8
GO:0034976	response to endoplasmic reticulum stress	0.0296294	9	PMAIP1/CCL2/CEBPB/PIK3R1/XBP1/CAV1/HSPA5/CXCL8/DNAJB9
GO:0007162	negative regulation of cell adhesion	0.0298114	8	CEBPB/PIK3R1/CD164/HAVCR2/PRKAR1A/SERPINE1/CYP1B1/FBLN1
GO:1901652	response to peptide	0.0308728	12	AREG/NFKBIA/CCL2/PIK3R1/XBP1/CAV1/IRS2/PRKAR1A/SRSF5/IL1B/EPM2AIP1/GNG11
GO:0048545	response to steroid hormone	0.0308728	11	AREG/TXNIP/PTGDS/HMGB2/CCL2/FOS/PTGER2/CAV1/DUSP1/AKR1C3/KLF9
GO:0008625	extrinsic apoptotic signaling pathway via death domain receptors	0.0308728	5	PMAIP1/HMGB2/PIK3R1/TNFRSF18/SERPINE1
GO:1903409	reactive oxygen species biosynthetic process	0.0308728	5	GCHFR/CAV1/DDAH2/CYP1B1/IL1B
GO:0007263	nitric oxide mediated signal transduction	0.0308728	3	MT1X/DDAH2/GUCY1B3
GO:0032897	negative regulation of viral transcription	0.0308728	3	CCL3/CCL4/IFITM3
GO:0042306	regulation of protein import into nucleus	0.0313015	7	NFKBIA/PIK3R1/IL18R1/CSF3/PPM1B/IL1B/CHP1
GO:0061041	regulation of wound healing	0.0314036	6	FCER1G/XBP1/GSN/CAV1/SERPINE1/TXK
GO:1990267	response to transition metal nanoparticle	0.0314036	6	MT2A/MT1M/MT1X/MT1A/HSPA5/ADIRF
GO:0006956	complement activation	0.0314036	5	CD55/C1QB/CD59/FCN3/A2M
GO:0046916	cellular transition metal ion homeostasis	0.0314036	5	FTH1/FTL/MT2A/MT1X/HIF1A
GO:0030968	endoplasmic reticulum unfolded protein response	0.0322763	6	CCL2/PIK3R1/XBP1/HSPA5/CXCL8/DNAJB9
GO:0051341	regulation of oxidoreductase activity	0.0324171	5	GCHFR/HIF1A/CAV1/DDAH2/IL1B
GO:0010043	response to zinc ion	0.0324171	4	MT2A/MT1M/MT1X/MT1A
GO:0006606	protein import into nucleus	0.0324171	9	TXNIP/NFKBIA/PIK3R1/IL18R1/CSF3/PPM1B/IL1B/AKR1C3/CHP1
GO:0044744	protein targeting to nucleus	0.0324171	9	TXNIP/NFKBIA/PIK3R1/IL18R1/CSF3/PPM1B/IL1B/AKR1C3/CHP1
GO:1902593	single-organism nuclear import	0.0324171	9	TXNIP/NFKBIA/PIK3R1/IL18R1/CSF3/PPM1B/IL1B/AKR1C3/CHP1
GO:1904589	regulation of protein import	0.0325121	7	NFKBIA/PIK3R1/IL18R1/CSF3/PPM1B/IL1B/CHP1
GO:0071624	positive regulation of granulocyte chemotaxis	0.0325121	3	CXCL8/CXCL2/CXCL3
GO:1902624	positive regulation of neutrophil migration	0.0325121	3	CXCL8/CXCL2/CXCL3
GO:0045600	positive regulation of fat cell differentiation	0.0340505	4	CEBPB/XBP1/ADIRF/ZBTB16
GO:0034614	cellular response to reactive oxygen species	0.034363	6	FOS/IL18RAP/CYP1B1/SOD2/GUCY1B3/AKR1C3
GO:0034620	cellular response to unfolded protein	0.034363	6	CCL2/PIK3R1/XBP1/HSPA5/CXCL8/DNAJB9
GO:0050818	regulation of coagulation	0.034363	5	FCER1G/CAV1/ANXA5/SERPINE1/TXK
GO:0046683	response to organophosphorus	0.0351421	6	AREG/CCL2/FOS/DUSP1/IL1B/SELL
GO:0010575	positive regulation of vascular endothelial growth factor production	0.0351421	3	HIF1A/CYP1B1/IL1B
GO:0072378	blood coagulation; fibrin clot formation	0.0351421	3	FBLN1/A2M/TFPI
GO:0090022	regulation of neutrophil chemotaxis	0.0351421	3	CXCL8/CXCL2/CXCL3
GO:0043433	negative regulation of sequence-specific DNA binding transcription factor activity	0.0362714	6	NFKBIA/PIM1/HAVCR2/CYP1B1/TNFRSF4/CHP1
GO:0090287	regulation of cellular response to growth factor stimulus	0.0373455	8	HIF1A/SDCBP/CAV1/HSPA5/DCN/FGFR1/SPRY1/IL1B
GO:0030198	extracellular matrix organization	0.0377714	10	GSN/ICAM2/DCN/SERPINE1/CYP1B1/CTSL/FBLN1/A2M/CD44/LUM
GO:0005979	regulation of glycogen biosynthetic process	0.0377714	3	IRS2/PPP1CB/EPM2AIP1
GO:0010962	regulation of glucan biosynthetic process	0.0377714	3	IRS2/PPP1CB/EPM2AIP1
GO:0036230	granulocyte activation	0.0377714	3	CCL3/FCER1G/CXCL8
GO:0046596	regulation of viral entry into host cell	0.0377714	3	GSN/IFITM3/FCN3
GO:0097421	liver regeneration	0.0377714	3	NFKBIA/CEBPB/SRSF5
GO:0002526	acute inflammatory response	0.0377714	6	FCER1G/CD55/CEBPB/CD59/A2M/IL1B
GO:0043062	extracellular structure organization	0.0378247	10	GSN/ICAM2/DCN/SERPINE1/CYP1B1/CTSL/FBLN1/A2M/CD44/LUM
GO:0032368	regulation of lipid transport	0.0389899	5	NFKBIA/IRS2/HNRNPK/ABCG1/IL1B
GO:0043434	response to peptide hormone	0.0398002	11	AREG/CCL2/PIK3R1/XBP1/CAV1/IRS2/PRKAR1A/SRSF5/IL1B/EPM2AIP1/GNG11
GO:0006913	nucleocytoplasmic transport	0.0402888	12	TXNIP/NFKBIA/EIF5A/PIK3R1/SRSF5/SOX4/IL18R1/CSF3/PPM1B/IL1B/AKR1C3/CHP1
GO:0042102	positive regulation of T cell proliferation	0.0403338	5	TMIGD2/CD55/HAVCR2/CD59/IL1B
GO:0061448	connective tissue development	0.0425692	8	XBP1/HIF1A/MGP/ARRDC3/FGFR1/ZBTB16/CD44/LUM
GO:0006611	protein export from nucleus	0.0427379	4	EIF5A/SOX4/IL1B/CHP1
GO:0051384	response to glucocorticoid	0.0438718	6	AREG/PTGDS/CCL2/FOS/DUSP1/KLF9
GO:0051170	nuclear import	0.0439572	9	TXNIP/NFKBIA/PIK3R1/IL18R1/CSF3/PPM1B/IL1B/AKR1C3/CHP1
GO:1902622	regulation of neutrophil migration	0.0444148	3	CXCL8/CXCL2/CXCL3
GO:0006898	receptor-mediated endocytosis	0.0445147	9	FCER1G/RAMP1/SDCBP/CAV1/SERPINE1/UNC119/SNX9/HNRNPK/CXCL8
GO:0045670	regulation of osteoclast differentiation	0.0445147	4	CCL3/FOS/CEBPB/PIK3R1
GO:0051169	nuclear transport	0.0445147	12	TXNIP/NFKBIA/EIF5A/PIK3R1/SRSF5/SOX4/IL18R1/CSF3/PPM1B/IL1B/AKR1C3/CHP1
GO:0019932	second-messenger-mediated signaling	0.0445147	8	CCL3/CCL4/MT1X/DDAH2/CXCL8/GUCY1B3/MCTP2/CHP1
GO:0071375	cellular response to peptide hormone stimulus	0.044891	9	CCL2/PIK3R1/XBP1/CAV1/IRS2/PRKAR1A/SRSF5/IL1B/GNG11
GO:0031668	cellular response to extracellular stimulus	0.0463437	7	PMAIP1/FOS/XBP1/PIM1/HSPA5/IFI16/AKR1C3
GO:0033198	response to ATP	0.047575	3	CCL2/IL1B/SELL
GO:0045185	maintenance of protein location	0.0478609	5	SRGN/NFKBIA/GSN/CAV1/HSPA5
GO:0035967	cellular response to topologically incorrect protein	0.0479209	6	CCL2/PIK3R1/XBP1/HSPA5/CXCL8/DNAJB9
GO:0002449	lymphocyte mediated immunity	0.0479209	8	KLRD1/FCER1G/CD55/IL7R/HAVCR2/C1QB/IL1B/EMP2
GO:0002460	adaptive immune response based on somatic recombination of immune receptors built from immunoglobulin superfamily domains	0.0479209	8	FCER1G/CD55/IL7R/HAVCR2/C1QB/IL18R1/IL1B/EMP2
GO:0006027	glycosaminoglycan catabolic process	0.0482266	4	DCN/CD44/CHP1/LUM

## Sheet: Cluster4_endo
ID	Description	p.adjust	Count	geneID
GO:0009266	response to temperature stimulus	2.8924e-08	11	CCL2/HSP90AA1/HSPA1A/HSP90AB1/CDKN1A/IL6/BAG3/HSPA1B/HSPH1/DNAJA1/NFKBIA
GO:0009408	response to heat	2.8924e-08	10	CCL2/HSP90AA1/HSPA1A/HSP90AB1/CDKN1A/IL6/BAG3/HSPA1B/HSPH1/DNAJA1
GO:0006986	response to unfolded protein	1.06183e-06	9	CCL2/HSP90AA1/HSPA1A/HSP90AB1/HSPH1/HSPE1/DNAJA1/CXCL8/ATF3
GO:0035966	response to topologically incorrect protein	1.70647e-06	9	CCL2/HSP90AA1/HSPA1A/HSP90AB1/HSPH1/HSPE1/DNAJA1/CXCL8/ATF3
GO:0034605	cellular response to heat	1.33714e-05	7	HSP90AA1/HSPA1A/HSP90AB1/CDKN1A/BAG3/HSPA1B/HSPH1
GO:1900034	regulation of cellular response to heat	3.40596e-05	6	HSP90AA1/HSPA1A/HSP90AB1/BAG3/HSPA1B/HSPH1
GO:0033158	regulation of protein import into nucleus; translocation	4.4831e-05	4	HSP90AA1/HSP90AB1/CDKN1A/IL6
GO:1903533	regulation of protein targeting	4.63767e-05	9	CCL2/HSP90AA1/CSF3/HSP90AB1/CDKN1A/IL6/UBE2D3/NFKBIA/APOD
GO:0000060	protein import into nucleus; translocation	4.63767e-05	5	HSP90AA1/HSP90AB1/CDKN1A/IL6/NFKBIA
GO:0032496	response to lipopolysaccharide	4.63767e-05	9	CCL2/ICAM1/CSF3/IL6/SERPINE1/CXCL8/NFKBIA/CXCL1/PELI1
GO:0071222	cellular response to lipopolysaccharide	4.63767e-05	7	CCL2/ICAM1/CSF3/IL6/SERPINE1/CXCL8/NFKBIA
GO:0002685	regulation of leukocyte migration	4.63767e-05	7	CCL2/ICAM1/IL6/SERPINE1/CXCL8/CXCL1/APOD
GO:0006457	protein folding	4.7712e-05	8	HSP90AA1/HSPA1A/HSP90AB1/BAG3/HSPA1B/HSPH1/HSPE1/DNAJA1
GO:0071219	cellular response to molecule of bacterial origin	4.7712e-05	7	CCL2/ICAM1/CSF3/IL6/SERPINE1/CXCL8/NFKBIA
GO:0002237	response to molecule of bacterial origin	4.7712e-05	9	CCL2/ICAM1/CSF3/IL6/SERPINE1/CXCL8/NFKBIA/CXCL1/PELI1
GO:0031396	regulation of protein ubiquitination	7.7603e-05	8	HSP90AA1/HSPA1A/BIRC3/HSP90AB1/HSPA1B/DNAJA1/ARRDC3/PELI1
GO:0042306	regulation of protein import into nucleus	7.7603e-05	7	HSP90AA1/CSF3/HSP90AB1/CDKN1A/IL6/NFKBIA/APOD
GO:0002687	positive regulation of leukocyte migration	7.8271e-05	6	CCL2/ICAM1/IL6/SERPINE1/CXCL8/CXCL1
GO:1904589	regulation of protein import	7.8271e-05	7	HSP90AA1/CSF3/HSP90AB1/CDKN1A/IL6/NFKBIA/APOD
GO:0071216	cellular response to biotic stimulus	8.04381e-05	7	CCL2/ICAM1/CSF3/IL6/SERPINE1/CXCL8/NFKBIA
GO:1903320	regulation of protein modification by small protein conjugation or removal	0.000117739	8	HSP90AA1/HSPA1A/BIRC3/HSP90AB1/HSPA1B/DNAJA1/ARRDC3/PELI1
GO:0033157	regulation of intracellular protein transport	0.000117739	9	CCL2/HSP90AA1/CSF3/HSP90AB1/CDKN1A/IL6/UBE2D3/NFKBIA/APOD
GO:0050821	protein stabilization	0.000194879	6	HSP90AA1/HSPA1A/HSP90AB1/CDKN1A/BAG3/HSPA1B
GO:2001234	negative regulation of apoptotic signaling pathway	0.000209195	7	SOD2/ICAM1/HSPA1A/HSPA1B/HSPH1/SERPINE1/DNAJA1
GO:0031349	positive regulation of defense response	0.000210054	9	CCL2/HSPA1A/BIRC3/IL6/UBE2D3/HSPA1B/SERPINE1/NFKBIA/PELI1
GO:0033160	positive regulation of protein import into nucleus; translocation	0.000210054	3	HSP90AA1/HSP90AB1/IL6
GO:0046822	regulation of nucleocytoplasmic transport	0.000211441	7	HSP90AA1/CSF3/HSP90AB1/CDKN1A/IL6/NFKBIA/APOD
GO:1900180	regulation of protein localization to nucleus	0.000228396	7	HSP90AA1/CSF3/HSP90AB1/CDKN1A/IL6/NFKBIA/APOD
GO:0070423	nucleotide-binding oligomerization domain containing signaling pathway	0.000228396	4	HSPA1A/BIRC3/HSPA1B/NFKBIA
GO:0002690	positive regulation of leukocyte chemotaxis	0.000231911	5	CCL2/IL6/SERPINE1/CXCL8/CXCL1
GO:0035872	nucleotide-binding domain; leucine rich repeat containing receptor signaling pathway	0.000234153	4	HSPA1A/BIRC3/HSPA1B/NFKBIA
GO:0070431	nucleotide-binding oligomerization domain containing 2 signaling pathway	0.000234153	3	HSPA1A/HSPA1B/NFKBIA
GO:2000379	positive regulation of reactive oxygen species metabolic process	0.000286568	5	ICAM1/HSP90AA1/HSP90AB1/CDKN1A/IL6
GO:0045429	positive regulation of nitric oxide biosynthetic process	0.000326526	4	ICAM1/HSP90AA1/HSP90AB1/IL6
GO:1904407	positive regulation of nitric oxide metabolic process	0.000326526	4	ICAM1/HSP90AA1/HSP90AB1/IL6
GO:0019058	viral life cycle	0.000365887	9	CCL2/ICAM1/HSPA1A/HSP90AB1/RPS16/HSPA1B/RPS26/CXCL8/RPS4Y1
GO:0002221	pattern recognition receptor signaling pathway	0.000365887	6	HSPA1A/BIRC3/UBE2D3/HSPA1B/NFKBIA/PELI1
GO:0032386	regulation of intracellular transport	0.000427914	9	CCL2/HSP90AA1/CSF3/HSP90AB1/CDKN1A/IL6/UBE2D3/NFKBIA/APOD
GO:0002688	regulation of leukocyte chemotaxis	0.000446728	5	CCL2/IL6/SERPINE1/CXCL8/CXCL1
GO:0071356	cellular response to tumor necrosis factor	0.000476282	7	CCL2/ICAM1/HSPA1A/BIRC3/IL6/HSPA1B/CXCL8
GO:1903428	positive regulation of reactive oxygen species biosynthetic process	0.00053532	4	ICAM1/HSP90AA1/HSP90AB1/IL6
GO:2001233	regulation of apoptotic signaling pathway	0.000634434	8	SOD2/ICAM1/HSPA1A/HSPA1B/HSPH1/SERPINE1/DNAJA1/ATF3
GO:0006606	protein import into nucleus	0.00063552	7	HSP90AA1/CSF3/HSP90AB1/CDKN1A/IL6/NFKBIA/APOD
GO:0044744	protein targeting to nucleus	0.00063552	7	HSP90AA1/CSF3/HSP90AB1/CDKN1A/IL6/NFKBIA/APOD
GO:1902593	single-organism nuclear import	0.00063552	7	HSP90AA1/CSF3/HSP90AB1/CDKN1A/IL6/NFKBIA/APOD
GO:0007568	aging	0.00063552	7	SOD2/CCL2/ICAM1/CDKN1A/IL6/SERPINE1/APOD
GO:0034612	response to tumor necrosis factor	0.00063552	7	CCL2/ICAM1/HSPA1A/BIRC3/IL6/HSPA1B/CXCL8
GO:0045428	regulation of nitric oxide biosynthetic process	0.000686084	4	ICAM1/HSP90AA1/HSP90AB1/IL6
GO:0002753	cytoplasmic pattern recognition receptor signaling pathway	0.000725275	4	HSPA1A/BIRC3/HSPA1B/NFKBIA
GO:0051170	nuclear import	0.000886675	7	HSP90AA1/CSF3/HSP90AB1/CDKN1A/IL6/NFKBIA/APOD
GO:0050921	positive regulation of chemotaxis	0.000976001	5	CCL2/IL6/SERPINE1/CXCL8/CXCL1
GO:0036499	PERK-mediated unfolded protein response	0.000976001	3	CCL2/CXCL8/ATF3
GO:0042026	protein refolding	0.00128789	3	HSP90AA1/HSPA1A/HSPA1B
GO:0006809	nitric oxide biosynthetic process	0.0013083	4	ICAM1/HSP90AA1/HSP90AB1/IL6
GO:1903426	regulation of reactive oxygen species biosynthetic process	0.00145329	4	ICAM1/HSP90AA1/HSP90AB1/IL6
GO:0017038	protein import	0.00152638	7	HSP90AA1/CSF3/HSP90AB1/CDKN1A/IL6/NFKBIA/APOD
GO:0031647	regulation of protein stability	0.001548	6	HSP90AA1/HSPA1A/HSP90AB1/CDKN1A/BAG3/HSPA1B
GO:0046209	nitric oxide metabolic process	0.00164629	4	ICAM1/HSP90AA1/HSP90AB1/IL6
GO:0097191	extrinsic apoptotic signaling pathway	0.00169814	6	ICAM1/HSPA1A/BAG3/HSPA1B/SERPINE1/ATF3
GO:0031100	animal organ regeneration	0.00185474	4	CCL2/RPS16/CDKN1A/NFKBIA
GO:2001057	reactive nitrogen species metabolic process	0.00185474	4	ICAM1/HSP90AA1/HSP90AB1/IL6
GO:0001959	regulation of cytokine-mediated signaling pathway	0.00191607	5	HSPA1A/BIRC3/HSP90AB1/IL6/HSPA1B
GO:0072593	reactive oxygen species metabolic process	0.00193626	6	SOD2/ICAM1/HSP90AA1/HSP90AB1/CDKN1A/IL6
GO:0002757	immune response-activating signal transduction	0.00197434	8	HSP90AA1/HSPA1A/BIRC3/HSP90AB1/UBE2D3/HSPA1B/NFKBIA/PELI1
GO:0060759	regulation of response to cytokine stimulus	0.00222946	5	HSPA1A/BIRC3/HSP90AB1/IL6/HSPA1B
GO:2000377	regulation of reactive oxygen species metabolic process	0.00226767	5	ICAM1/HSP90AA1/HSP90AB1/CDKN1A/IL6
GO:0002758	innate immune response-activating signal transduction	0.00230424	6	HSPA1A/BIRC3/UBE2D3/HSPA1B/NFKBIA/PELI1
GO:0045088	regulation of innate immune response	0.00238662	7	HSPA1A/BIRC3/HSP90AB1/UBE2D3/HSPA1B/NFKBIA/PELI1
GO:0034504	protein localization to nucleus	0.00239419	7	HSP90AA1/CSF3/HSP90AB1/CDKN1A/IL6/NFKBIA/APOD
GO:0097529	myeloid leukocyte migration	0.00242687	5	CCL2/IL6/SERPINE1/CXCL8/CXCL1
GO:0002218	activation of innate immune response	0.00254774	6	HSPA1A/BIRC3/UBE2D3/HSPA1B/NFKBIA/PELI1
GO:2001236	regulation of extrinsic apoptotic signaling pathway	0.00258849	5	ICAM1/HSPA1A/HSPA1B/SERPINE1/ATF3
GO:0090316	positive regulation of intracellular protein transport	0.0025903	6	CCL2/HSP90AA1/CSF3/HSP90AB1/IL6/UBE2D3
GO:0050900	leukocyte migration	0.00269671	7	CCL2/ICAM1/IL6/SERPINE1/CXCL8/CXCL1/APOD
GO:0002764	immune response-regulating signaling pathway	0.00269671	8	HSP90AA1/HSPA1A/BIRC3/HSP90AB1/UBE2D3/HSPA1B/NFKBIA/PELI1
GO:0071396	cellular response to lipid	0.00269671	8	CCL2/ICAM1/CSF3/IL6/SERPINE1/DNAJA1/CXCL8/NFKBIA
GO:0031669	cellular response to nutrient levels	0.00272577	5	ICAM1/CDKN1A/IL6/UPP1/ATF3
GO:0071496	cellular response to external stimulus	0.00272577	6	ICAM1/CDKN1A/IL6/BAG3/UPP1/ATF3
GO:0008625	extrinsic apoptotic signaling pathway via death domain receptors	0.00272577	4	ICAM1/BAG3/SERPINE1/ATF3
GO:1903409	reactive oxygen species biosynthetic process	0.00272577	4	ICAM1/HSP90AA1/HSP90AB1/IL6
GO:0031099	regeneration	0.00275331	5	CCL2/RPS16/CDKN1A/NFKBIA/APOD
GO:0071347	cellular response to interleukin-1	0.00278421	4	CCL2/ICAM1/IL6/CXCL8
GO:0050731	positive regulation of peptidyl-tyrosine phosphorylation	0.00284801	5	ICAM1/CSF3/IL6/HSPH1/ENPP2
GO:0001819	positive regulation of cytokine production	0.00301198	7	CCL2/HSPA1A/BIRC3/IL6/HSPA1B/SERPINE1/PELI1
GO:0044246	regulation of multicellular organismal metabolic process	0.00303902	3	CCL2/IL6/ARRDC3
GO:1901215	negative regulation of neuron death	0.0033788	5	SOD2/CCL2/CSF3/HSP90AB1/IL6
GO:2001243	negative regulation of intrinsic apoptotic signaling pathway	0.0033788	4	SOD2/HSPA1A/HSPH1/DNAJA1
GO:0030335	positive regulation of cell migration	0.0033788	7	CCL2/ICAM1/IL6/SERPINE1/ENPP2/CXCL8/CXCL1
GO:0042307	positive regulation of protein import into nucleus	0.0036317	4	HSP90AA1/CSF3/HSP90AB1/IL6
GO:0071622	regulation of granulocyte chemotaxis	0.00370231	3	CCL2/CXCL8/CXCL1
GO:1904591	positive regulation of protein import	0.00379749	4	HSP90AA1/CSF3/HSP90AB1/IL6
GO:0032388	positive regulation of intracellular transport	0.00379749	6	CCL2/HSP90AA1/CSF3/HSP90AB1/IL6/UBE2D3
GO:0042493	response to drug	0.00379749	7	CCL2/ICAM1/HSP90AA1/HSP90AB1/CDKN1A/IL6/APOD
GO:2000147	positive regulation of cell motility	0.00385992	7	CCL2/ICAM1/IL6/SERPINE1/ENPP2/CXCL8/CXCL1
GO:0050920	regulation of chemotaxis	0.00385992	5	CCL2/IL6/SERPINE1/CXCL8/CXCL1
GO:0030595	leukocyte chemotaxis	0.0042978	5	CCL2/IL6/SERPINE1/CXCL8/CXCL1
GO:0046677	response to antibiotic	0.0042978	3	CCL2/HSP90AA1/IL6
GO:0051272	positive regulation of cellular component movement	0.0042978	7	CCL2/ICAM1/IL6/SERPINE1/ENPP2/CXCL8/CXCL1
GO:0045089	positive regulation of innate immune response	0.0042978	6	HSPA1A/BIRC3/UBE2D3/HSPA1B/NFKBIA/PELI1
GO:0040017	positive regulation of locomotion	0.00436197	7	CCL2/ICAM1/IL6/SERPINE1/ENPP2/CXCL8/CXCL1
GO:2001237	negative regulation of extrinsic apoptotic signaling pathway	0.00439369	4	ICAM1/HSPA1A/HSPA1B/SERPINE1
GO:0031668	cellular response to extracellular stimulus	0.00439941	5	ICAM1/CDKN1A/IL6/UPP1/ATF3
GO:0009409	response to cold	0.00439941	3	HSP90AA1/IL6/NFKBIA
GO:0032757	positive regulation of interleukin-8 production	0.00468196	3	HSPA1A/HSPA1B/SERPINE1
GO:0006984	ER-nucleus signaling pathway	0.00497423	3	CCL2/CXCL8/ATF3
GO:0070555	response to interleukin-1	0.00579855	4	CCL2/ICAM1/IL6/CXCL8
GO:1904950	negative regulation of establishment of protein localization	0.00600098	5	IL6/HSPH1/DNAJA1/NFKBIA/APOD
GO:0046824	positive regulation of nucleocytoplasmic transport	0.00620394	4	HSP90AA1/CSF3/HSP90AB1/IL6
GO:0045793	positive regulation of cell size	0.00620394	2	HSP90AA1/HSP90AB1
GO:0051085	chaperone mediated protein folding requiring cofactor	0.00620394	2	HSPH1/HSPE1
GO:0006913	nucleocytoplasmic transport	0.0064819	7	HSP90AA1/CSF3/HSP90AB1/CDKN1A/IL6/NFKBIA/APOD
GO:0002224	toll-like receptor signaling pathway	0.0064819	4	BIRC3/UBE2D3/NFKBIA/PELI1
GO:0030260	entry into host cell	0.0064819	4	ICAM1/HSPA1A/HSPA1B/CXCL8
GO:0044409	entry into host	0.0064819	4	ICAM1/HSPA1A/HSPA1B/CXCL8
GO:0051806	entry into cell of other organism involved in symbiotic interaction	0.0064819	4	ICAM1/HSPA1A/HSPA1B/CXCL8
GO:0051828	entry into other organism involved in symbiotic interaction	0.0064819	4	ICAM1/HSPA1A/HSPA1B/CXCL8
GO:0045765	regulation of angiogenesis	0.00670375	5	CCL2/IL6/SERPINE1/ENPP2/CXCL8
GO:0051169	nuclear transport	0.00699512	7	HSP90AA1/CSF3/HSP90AB1/CDKN1A/IL6/NFKBIA/APOD
GO:0090084	negative regulation of inclusion body assembly	0.00699512	2	HSPA1A/HSPA1B
GO:0050730	regulation of peptidyl-tyrosine phosphorylation	0.00712226	5	ICAM1/CSF3/IL6/HSPH1/ENPP2
GO:0010803	regulation of tumor necrosis factor-mediated signaling pathway	0.00715698	3	HSPA1A/BIRC3/HSPA1B
GO:0090066	regulation of anatomical structure size	0.00760344	7	SOD2/ICAM1/HSP90AA1/CSF3/RTN4/HSP90AB1/CDC42EP3
GO:1900182	positive regulation of protein localization to nucleus	0.0076274	4	HSP90AA1/CSF3/HSP90AB1/IL6
GO:0034599	cellular response to oxidative stress	0.00778836	5	SOD2/HSPA1A/IL6/HSPA1B/HSPH1
GO:0030968	endoplasmic reticulum unfolded protein response	0.00778836	4	CCL2/HSPA1A/CXCL8/ATF3
GO:0002693	positive regulation of cellular extravasation	0.00778836	2	CCL2/ICAM1
GO:0044406	adhesion of symbiont to host	0.00778836	2	ICAM1/HSP90AB1
GO:0051770	positive regulation of nitric-oxide synthase biosynthetic process	0.00778836	2	NAMPT/CCL2
GO:0032535	regulation of cellular component size	0.00790182	6	ICAM1/HSP90AA1/CSF3/RTN4/HSP90AB1/CDC42EP3
GO:0043279	response to alkaloid	0.00790182	4	ICAM1/HSP90AA1/HSP90AB1/IL6
GO:1902041	regulation of extrinsic apoptotic signaling pathway via death domain receptors	0.00825516	3	ICAM1/SERPINE1/ATF3
GO:0034620	cellular response to unfolded protein	0.00825643	4	CCL2/HSPA1A/CXCL8/ATF3
GO:0051091	positive regulation of sequence-specific DNA binding transcription factor activity	0.00850845	5	ICAM1/HSPA1A/IL6/HSPA1B/NFKBIA
GO:0031341	regulation of cell killing	0.00850845	3	CCL2/ICAM1/HSP90AB1
GO:1903829	positive regulation of cellular protein localization	0.00871837	6	CCL2/HSP90AA1/CSF3/HSP90AB1/IL6/UBE2D3
GO:0051092	positive regulation of NF-kappaB transcription factor activity	0.008741	4	ICAM1/HSPA1A/HSPA1B/NFKBIA
GO:0032677	regulation of interleukin-8 production	0.00876521	3	HSPA1A/HSPA1B/SERPINE1
GO:1901342	regulation of vasculature development	0.0089244	5	CCL2/IL6/SERPINE1/ENPP2/CXCL8
GO:1903828	negative regulation of cellular protein localization	0.00902541	4	HSPH1/DNAJA1/NFKBIA/APOD
GO:0002548	monocyte chemotaxis	0.00902541	3	CCL2/IL6/SERPINE1
GO:0018108	peptidyl-tyrosine phosphorylation	0.00925708	6	ICAM1/HSP90AA1/CSF3/IL6/HSPH1/ENPP2
GO:0018212	peptidyl-tyrosine modification	0.00946348	6	ICAM1/HSP90AA1/CSF3/IL6/HSPH1/ENPP2
GO:0007567	parturition	0.00957376	2	CCL2/MAFF
GO:0051090	regulation of sequence-specific DNA binding transcription factor activity	0.00988604	6	ICAM1/HSPA1A/IL6/HSPA1B/NFKBIA/PELI1
GO:0060326	cell chemotaxis	0.00989018	5	CCL2/IL6/SERPINE1/CXCL8/CXCL1
GO:0008360	regulation of cell shape	0.0104357	4	CCL2/ICAM1/IL6/CDC42EP3
GO:1904035	regulation of epithelial cell apoptotic process	0.0104435	3	ICAM1/IL6/SERPINE1
GO:0035967	cellular response to topologically incorrect protein	0.0105101	4	CCL2/HSPA1A/CXCL8/ATF3
GO:0071276	cellular response to cadmium ion	0.0105101	2	MT1A/MT1X
GO:0090026	positive regulation of monocyte chemotaxis	0.0105101	2	CCL2/SERPINE1
GO:0032637	interleukin-8 production	0.0106518	3	HSPA1A/HSPA1B/SERPINE1
GO:1901214	regulation of neuron death	0.0113203	5	SOD2/CCL2/CSF3/HSP90AB1/IL6
GO:0006979	response to oxidative stress	0.0113203	6	SOD2/HSPA1A/IL6/HSPA1B/HSPH1/APOD
GO:0051084	'de novo' posttranslational protein folding	0.0114531	2	HSPH1/HSPE1
GO:0051767	nitric-oxide synthase biosynthetic process	0.0114531	2	NAMPT/CCL2
GO:0051769	regulation of nitric-oxide synthase biosynthetic process	0.0114531	2	NAMPT/CCL2
GO:0090083	regulation of inclusion body assembly	0.0114531	2	HSPA1A/HSPA1B
GO:2001242	regulation of intrinsic apoptotic signaling pathway	0.0115588	4	SOD2/HSPA1A/HSPH1/DNAJA1
GO:0010888	negative regulation of lipid storage	0.0127115	2	IL6/NFKBIA
GO:0032682	negative regulation of chemokine production	0.0127115	2	IL6/APOD
GO:0030522	intracellular receptor signaling pathway	0.0127244	5	HSPA1A/BIRC3/HSPA1B/DNAJA1/NFKBIA
GO:0032103	positive regulation of response to external stimulus	0.0128194	5	CCL2/IL6/SERPINE1/CXCL8/CXCL1
GO:0031667	response to nutrient levels	0.0128194	6	CCL2/ICAM1/CDKN1A/IL6/UPP1/ATF3
GO:0071294	cellular response to zinc ion	0.0139238	2	MT1A/MT1X
GO:0038034	signal transduction in absence of ligand	0.0147576	3	HSPA1A/BAG3/HSPA1B
GO:0071674	mononuclear cell migration	0.0147576	3	CCL2/IL6/SERPINE1
GO:0097192	extrinsic apoptotic signaling pathway in absence of ligand	0.0147576	3	HSPA1A/BAG3/HSPA1B
GO:0051701	interaction with host	0.0148597	4	ICAM1/HSPA1A/HSPA1B/CXCL8
GO:0009651	response to salt stress	0.0150714	2	HSP90AA1/HSP90AB1
GO:0097193	intrinsic apoptotic signaling pathway	0.0151895	5	SOD2/HSPA1A/CDKN1A/HSPH1/DNAJA1
GO:0051251	positive regulation of lymphocyte activation	0.015591	5	CCL2/CDKN1A/IL6/HSPH1/PELI1
GO:0001525	angiogenesis	0.0158664	6	CCL2/IL6/SERPINE1/ENPP2/CXCL8/APOD
GO:0006458	'de novo' protein folding	0.0161396	2	HSPH1/HSPE1
GO:0071677	positive regulation of mononuclear cell migration	0.0161396	2	CCL2/SERPINE1
GO:0090025	regulation of monocyte chemotaxis	0.0161396	2	CCL2/SERPINE1
GO:0070997	neuron death	0.0166457	5	SOD2/CCL2/CSF3/HSP90AB1/IL6
GO:0009991	response to extracellular stimulus	0.0171192	6	CCL2/ICAM1/CDKN1A/IL6/UPP1/ATF3
GO:0002691	regulation of cellular extravasation	0.0171192	2	CCL2/ICAM1
GO:0046688	response to copper ion	0.0171192	2	ICAM1/MT1X
GO:0070841	inclusion body assembly	0.0171192	2	HSPA1A/HSPA1B
GO:1902176	negative regulation of oxidative stress-induced intrinsic apoptotic signaling pathway	0.0171192	2	SOD2/HSPH1
GO:0006898	receptor-mediated endocytosis	0.0171192	5	HSP90AA1/HSPH1/SERPINE1/ENPP2/CXCL8
GO:0070098	chemokine-mediated signaling pathway	0.0175194	3	CCL2/CXCL8/CXCL1
GO:0090023	positive regulation of neutrophil chemotaxis	0.0185883	2	CXCL8/CXCL1
GO:0030593	neutrophil chemotaxis	0.0185983	3	CCL2/CXCL8/CXCL1
GO:0050727	regulation of inflammatory response	0.0191714	5	CCL2/BIRC3/IL6/SERPINE1/APOD
GO:0071354	cellular response to interleukin-6	0.0199921	2	CCL2/IL6
GO:0002696	positive regulation of leukocyte activation	0.0204023	5	CCL2/CDKN1A/IL6/HSPH1/PELI1
GO:0045861	negative regulation of proteolysis	0.0205889	5	BIRC3/HSP90AB1/IL6/SERPINB1/SERPINE1
GO:1904019	epithelial cell apoptotic process	0.0207442	3	ICAM1/IL6/SERPINE1
GO:0072655	establishment of protein localization to mitochondrion	0.0208884	4	HSP90AA1/UBE2D3/HSPH1/DNAJA1
GO:0051222	positive regulation of protein transport	0.0208884	6	CCL2/HSP90AA1/CSF3/HSP90AB1/IL6/UBE2D3
GO:0071549	cellular response to dexamethasone stimulus	0.0208884	2	CCL2/IL6
GO:1902745	positive regulation of lamellipodium organization	0.0208884	2	HSP90AA1/ENPP2
GO:0050871	positive regulation of B cell activation	0.0208884	3	CDKN1A/IL6/PELI1
GO:1902532	negative regulation of intracellular signal transduction	0.0212257	6	SOD2/HSPA1A/HSPH1/DNAJA1/NFKBIA/ATF3
GO:1990266	neutrophil migration	0.0212854	3	CCL2/CXCL8/CXCL1
GO:0006612	protein targeting to membrane	0.0212854	4	CCL2/RPS16/RPS26/RPS4Y1
GO:0070585	protein localization to mitochondrion	0.0212854	4	HSP90AA1/UBE2D3/HSPH1/DNAJA1
GO:0050867	positive regulation of cell activation	0.0217507	5	CCL2/CDKN1A/IL6/HSPH1/PELI1
GO:0034198	cellular response to amino acid starvation	0.0217507	2	CDKN1A/ATF3
GO:0071624	positive regulation of granulocyte chemotaxis	0.0217507	2	CXCL8/CXCL1
GO:1902624	positive regulation of neutrophil migration	0.0217507	2	CXCL8/CXCL1
GO:0007569	cell aging	0.0219856	3	ICAM1/CDKN1A/SERPINE1
GO:0010035	response to inorganic substance	0.0221632	6	SOD2/ICAM1/MT1A/IL6/HSPH1/MT1X
GO:0030838	positive regulation of actin filament polymerization	0.0228386	3	ICAM1/CSF3/CDC42EP3
GO:0046685	response to arsenic-containing substance	0.0228386	2	CDKN1A/ATF3
GO:0090022	regulation of neutrophil chemotaxis	0.0228386	2	CXCL8/CXCL1
GO:2000352	negative regulation of endothelial cell apoptotic process	0.0228386	2	ICAM1/SERPINE1
GO:0022604	regulation of cell morphogenesis	0.0228386	6	CCL2/ICAM1/RTN4/IL6/ENPP2/CDC42EP3
GO:0006614	SRP-dependent cotranslational protein targeting to membrane	0.0231608	3	RPS16/RPS26/RPS4Y1
GO:0043200	response to amino acid	0.0231608	3	CCL2/ICAM1/IL6
GO:0009612	response to mechanical stimulus	0.0231608	4	CCL2/IL6/BAG3/NFKBIA
GO:0035666	TRIF-dependent toll-like receptor signaling pathway	0.0238217	2	BIRC3/UBE2D3
GO:0070741	response to interleukin-6	0.0238217	2	CCL2/IL6
GO:0097421	liver regeneration	0.0238217	2	RPS16/NFKBIA
GO:0032965	regulation of collagen biosynthetic process	0.0254283	2	CCL2/IL6
GO:0071621	granulocyte chemotaxis	0.0254283	3	CCL2/CXCL8/CXCL1
GO:0045047	protein targeting to ER	0.02681	3	RPS16/RPS26/RPS4Y1
GO:1902622	regulation of neutrophil migration	0.0269459	2	CXCL8/CXCL1
GO:0006613	cotranslational protein targeting to membrane	0.0273293	3	RPS16/RPS26/RPS4Y1
GO:0000302	response to reactive oxygen species	0.0275721	4	SOD2/IL6/HSPH1/APOD
GO:0001953	negative regulation of cell-matrix adhesion	0.027962	2	SERPINE1/APOD
GO:0010658	striated muscle cell apoptotic process	0.027962	2	HSP90AA1/BAG3
GO:0034142	toll-like receptor 4 signaling pathway	0.027962	2	NFKBIA/PELI1
GO:1902175	regulation of oxidative stress-induced intrinsic apoptotic signaling pathway	0.027962	2	SOD2/HSPH1
GO:0048514	blood vessel morphogenesis	0.027962	6	CCL2/IL6/SERPINE1/ENPP2/CXCL8/APOD
GO:0072599	establishment of protein localization to endoplasmic reticulum	0.0287831	3	RPS16/RPS26/RPS4Y1
GO:0002756	MyD88-independent toll-like receptor signaling pathway	0.0292328	2	BIRC3/UBE2D3
GO:0010574	regulation of vascular endothelial growth factor production	0.0292328	2	CCL2/IL6
GO:0071548	response to dexamethasone	0.0292328	2	CCL2/IL6
GO:0007162	negative regulation of cell adhesion	0.0292328	4	RND1/SERPINE1/PELI1/APOD
GO:0001906	cell killing	0.0297249	3	CCL2/ICAM1/HSP90AB1
GO:0044033	multi-organism metabolic process	0.0299686	4	RPS16/RPS26/CXCL8/RPS4Y1
GO:1904951	positive regulation of establishment of protein localization	0.030112	6	CCL2/HSP90AA1/CSF3/HSP90AB1/IL6/UBE2D3
GO:0097530	granulocyte migration	0.0301359	3	CCL2/CXCL8/CXCL1
GO:0010955	negative regulation of protein processing	0.0302483	2	BIRC3/SERPINE1
GO:1903318	negative regulation of protein maturation	0.0302483	2	BIRC3/SERPINE1
GO:0032273	positive regulation of protein polymerization	0.0305493	3	ICAM1/CSF3/CDC42EP3
GO:0048660	regulation of smooth muscle cell proliferation	0.031223	3	NAMPT/IL6/APOD
GO:0001961	positive regulation of cytokine-mediated signaling pathway	0.0313456	2	HSPA1A/HSPA1B
GO:0002686	negative regulation of leukocyte migration	0.0313456	2	CCL2/APOD
GO:0010573	vascular endothelial growth factor production	0.0313456	2	CCL2/IL6
GO:0010712	regulation of collagen metabolic process	0.0313456	2	CCL2/IL6
GO:0090150	establishment of protein localization to membrane	0.031736	5	CCL2/HSP90AA1/RPS16/RPS26/RPS4Y1
GO:0048659	smooth muscle cell proliferation	0.0318047	3	NAMPT/IL6/APOD
GO:0032964	collagen biosynthetic process	0.0318047	2	CCL2/IL6
GO:0060760	positive regulation of response to cytokine stimulus	0.0318047	2	HSPA1A/HSPA1B
GO:0071675	regulation of mononuclear cell migration	0.0318047	2	CCL2/SERPINE1
GO:1900408	negative regulation of cellular response to oxidative stress	0.0318047	2	SOD2/HSPH1
GO:1901099	negative regulation of signal transduction in absence of ligand	0.0318047	2	HSPA1A/HSPA1B
GO:1902042	negative regulation of extrinsic apoptotic signaling pathway via death domain receptors	0.0318047	2	ICAM1/SERPINE1
GO:1902883	negative regulation of response to oxidative stress	0.0318047	2	SOD2/HSPH1
GO:1903202	negative regulation of oxidative stress-induced cell death	0.0318047	2	SOD2/HSPH1
GO:2001240	negative regulation of extrinsic apoptotic signaling pathway in absence of ligand	0.0318047	2	HSPA1A/HSPA1B
GO:0046718	viral entry into host cell	0.0323947	3	ICAM1/HSPA1A/HSPA1B
GO:0009267	cellular response to starvation	0.0330765	3	CDKN1A/UPP1/ATF3
GO:1904036	negative regulation of epithelial cell apoptotic process	0.0332403	2	ICAM1/SERPINE1
GO:0052548	regulation of endopeptidase activity	0.0332403	5	BIRC3/IL6/SERPINB1/SERPINE1/HSPE1
GO:0045926	negative regulation of growth	0.0332403	4	RTN4/MT1A/CDKN1A/MT1X
GO:0050729	positive regulation of inflammatory response	0.0341963	3	CCL2/IL6/SERPINE1
GO:0010951	negative regulation of endopeptidase activity	0.0356168	4	BIRC3/IL6/SERPINB1/SERPINE1
GO:0030890	positive regulation of B cell proliferation	0.0361166	2	CDKN1A/PELI1
GO:0072678	T cell migration	0.0361166	2	CCL2/APOD
GO:1902743	regulation of lamellipodium organization	0.0361166	2	HSP90AA1/ENPP2
GO:0045471	response to ethanol	0.0368878	3	CCL2/ICAM1/CSF3
GO:0000184	nuclear-transcribed mRNA catabolic process; nonsense-mediated decay	0.0376099	3	RPS16/RPS26/RPS4Y1
GO:2000401	regulation of lymphocyte migration	0.0376215	2	CCL2/APOD
GO:0070372	regulation of ERK1 and ERK2 cascade	0.0379405	4	CCL2/ICAM1/IL6/ATF3
GO:0001933	negative regulation of protein phosphorylation	0.0382854	5	CDKN1A/IL6/HSPH1/DNAJA1/ATF3
GO:0050864	regulation of B cell activation	0.0387853	3	CDKN1A/IL6/PELI1
GO:0046686	response to cadmium ion	0.0388516	2	MT1A/MT1X
GO:2000351	regulation of endothelial cell apoptotic process	0.0388516	2	ICAM1/SERPINE1
GO:0070972	protein localization to endoplasmic reticulum	0.0392341	3	RPS16/RPS26/RPS4Y1
GO:0010466	negative regulation of peptidase activity	0.0396848	4	BIRC3/IL6/SERPINB1/SERPINE1
GO:0050671	positive regulation of lymphocyte proliferation	0.0396848	3	CDKN1A/IL6/PELI1
GO:1990267	response to transition metal nanoparticle	0.0396848	3	ICAM1/MT1A/MT1X
GO:0008347	glial cell migration	0.039963	2	CCL2/RTN4
GO:0052547	regulation of peptidase activity	0.039963	5	BIRC3/IL6/SERPINB1/SERPINE1/HSPE1
GO:0032946	positive regulation of mononuclear cell proliferation	0.0399946	3	CDKN1A/IL6/PELI1
GO:1903747	regulation of establishment of protein localization to mitochondrion	0.0399946	3	UBE2D3/HSPH1/DNAJA1
GO:0032873	negative regulation of stress-activated MAPK cascade	0.04131	2	HSPH1/DNAJA1
GO:0070303	negative regulation of stress-activated protein kinase signaling cascade	0.04131	2	HSPH1/DNAJA1
GO:0031397	negative regulation of protein ubiquitination	0.0413375	3	HSPA1A/HSPA1B/DNAJA1
GO:0040013	negative regulation of locomotion	0.0419219	4	CCL2/SERPINE1/ARRDC3/APOD
GO:0034614	cellular response to reactive oxygen species	0.0419422	3	SOD2/IL6/HSPH1
GO:0002532	production of molecular mediator involved in inflammatory response	0.0424026	2	SERPINE1/APOD
GO:0010883	regulation of lipid storage	0.0424026	2	IL6/NFKBIA
GO:0044236	multicellular organism metabolic process	0.0424026	3	CCL2/IL6/ARRDC3
GO:0051249	regulation of lymphocyte activation	0.0427141	5	CCL2/CDKN1A/IL6/HSPH1/PELI1
GO:0070371	ERK1 and ERK2 cascade	0.0428	4	CCL2/ICAM1/IL6/ATF3
GO:0070665	positive regulation of leukocyte proliferation	0.0437741	3	CDKN1A/IL6/PELI1
GO:0045123	cellular extravasation	0.0457579	2	CCL2/ICAM1
GO:0043524	negative regulation of neuron apoptotic process	0.0462532	3	SOD2/CCL2/HSP90AB1
GO:0008631	intrinsic apoptotic signaling pathway in response to oxidative stress	0.0471476	2	SOD2/HSPH1
GO:0042220	response to cocaine	0.0471476	2	HSP90AA1/HSP90AB1
GO:0072577	endothelial cell apoptotic process	0.0471476	2	ICAM1/SERPINE1
GO:0034976	response to endoplasmic reticulum stress	0.0471836	4	CCL2/HSPA1A/CXCL8/ATF3
GO:0060491	regulation of cell projection assembly	0.0471982	3	ICAM1/HSP90AA1/CDC42EP3
GO:1903321	negative regulation of protein modification by small protein conjugation or removal	0.0471982	3	HSPA1A/HSPA1B/DNAJA1
GO:0051384	response to glucocorticoid	0.04799	3	CCL2/CDKN1A/IL6
GO:0071346	cellular response to interferon-gamma	0.0487877	3	CCL2/ICAM1/HSP90AB1
GO:0042326	negative regulation of phosphorylation	0.0490151	5	CDKN1A/IL6/HSPH1/DNAJA1/ATF3

## Sheet: Cluster5_lowqT
ID	Description	p.adjust	Count	geneID
GO:0071621	granulocyte chemotaxis	6.43015e-05	9	CCL2/LGALS3/CCL20/S100A9/RARRES2/CXCL2/IL1B/CCL21/FCER1G
GO:0071248	cellular response to metal ion	6.43015e-05	10	MT2A/MT1M/MT1A/ATF4/FABP4/MT1E/FBP1/MT1X/PRNP/ALOX5AP
GO:0070486	leukocyte aggregation	6.43015e-05	17	CCL2/LGALS3/LGALS1/BATF/AGER/RELB/S100A9/TNFRSF4/XBP1/CAV1/IL1B/CCL21/IL6/PRDM1/SOX4/FCER1G/PRNP
GO:0097530	granulocyte migration	6.43015e-05	9	CCL2/LGALS3/CCL20/S100A9/RARRES2/CXCL2/IL1B/CCL21/FCER1G
GO:0035966	response to topologically incorrect protein	6.43015e-05	11	HSPA1A/CCL2/HSP90AA1/ATF4/SDF2L1/HSPE1/XBP1/SEC61B/HSPA6/SEC61G/HSP90AB1
GO:0007159	leukocyte cell-cell adhesion	6.43015e-05	17	CCL2/LGALS3/LGALS1/BATF/AGER/RELB/S100A9/TNFRSF4/XBP1/CAV1/IL1B/CCL21/IL6/PRDM1/SOX4/FCER1G/PRNP
GO:0030595	leukocyte chemotaxis	6.43015e-05	11	CCL2/LGALS3/CCL20/S100A9/RARRES2/CXCL2/IL1B/CCL21/IL6/CH25H/FCER1G
GO:0071294	cellular response to zinc ion	6.43015e-05	5	MT2A/MT1M/MT1A/MT1E/MT1X
GO:0030593	neutrophil chemotaxis	6.43015e-05	8	CCL2/LGALS3/CCL20/S100A9/CXCL2/IL1B/CCL21/FCER1G
GO:0071241	cellular response to inorganic substance	6.43015e-05	10	MT2A/MT1M/MT1A/ATF4/FABP4/MT1E/FBP1/MT1X/PRNP/ALOX5AP
GO:0048514	blood vessel morphogenesis	6.43015e-05	17	CCL2/DCN/ANXA2/SAT1/XBP1/EGFL7/TCF21/GPX1/HPGD/CAV1/IL1B/RHOA/IL6/PRDM1/SOX4/TNFRSF12A/APOD
GO:0097529	myeloid leukocyte migration	6.43015e-05	10	CCL2/LGALS3/CCL20/S100A9/RARRES2/CXCL2/IL1B/CCL21/IL6/FCER1G
GO:0042110	T cell activation	6.43015e-05	16	CCL2/LGALS3/LGALS1/BATF/AGER/RELB/TNFRSF4/XBP1/CAV1/IL1B/CCL21/IL6/PRDM1/SOX4/FCER1G/PRNP
GO:0070489	T cell aggregation	6.43015e-05	16	CCL2/LGALS3/LGALS1/BATF/AGER/RELB/TNFRSF4/XBP1/CAV1/IL1B/CCL21/IL6/PRDM1/SOX4/FCER1G/PRNP
GO:0071593	lymphocyte aggregation	6.43015e-05	16	CCL2/LGALS3/LGALS1/BATF/AGER/RELB/TNFRSF4/XBP1/CAV1/IL1B/CCL21/IL6/PRDM1/SOX4/FCER1G/PRNP
GO:1990266	neutrophil migration	7.72898e-05	8	CCL2/LGALS3/CCL20/S100A9/CXCL2/IL1B/CCL21/FCER1G
GO:0061041	regulation of wound healing	8.68569e-05	9	ANXA2/HOPX/AGER/S100A9/XBP1/SERPING1/CAV1/FCER1G/TNFRSF12A
GO:1990267	response to transition metal nanoparticle	8.68569e-05	9	MT2A/MT1M/MT1A/ATF4/C1QA/MT1E/ADIRF/MT1X/PRNP
GO:0010035	response to inorganic substance	8.68569e-05	16	MT2A/MT1M/MT1A/SOD2/ATF4/TXN/FABP4/C1QA/MT1E/GPX1/CAV1/IL6/FBP1/MT1X/PRNP/ALOX5AP
GO:0010038	response to metal ion	8.89835e-05	13	MT2A/MT1M/MT1A/ATF4/FABP4/C1QA/MT1E/CAV1/IL6/FBP1/MT1X/PRNP/ALOX5AP
GO:0001765	membrane raft assembly	9.49507e-05	4	ANXA2/S100A10/CAV1/CAV2
GO:0006986	response to unfolded protein	9.56715e-05	10	HSPA1A/CCL2/HSP90AA1/ATF4/HSPE1/XBP1/SEC61B/HSPA6/SEC61G/HSP90AB1
GO:0035690	cellular response to drug	0.000111088	7	MT2A/CCL2/PPP1R14A/IL1B/HSP90AB1/FBP1/PRNP
GO:0050900	leukocyte migration	0.000118993	14	CCL2/LGALS3/CCL20/S100A9/RARRES2/TNFRSF18/CXCL2/CAV1/IL1B/CCL21/IL6/CH25H/FCER1G/APOD
GO:0000060	protein import into nucleus; translocation	0.000145827	6	HSP90AA1/TXN/SEC61B/NFKBIA/IL6/HSP90AB1
GO:0002687	positive regulation of leukocyte migration	0.000196772	8	CCL2/LGALS3/CCL20/RARRES2/TNFRSF18/CXCL2/CCL21/IL6
GO:1903034	regulation of response to wounding	0.000196772	9	ANXA2/HOPX/AGER/S100A9/XBP1/SERPING1/CAV1/FCER1G/TNFRSF12A
GO:0002685	regulation of leukocyte migration	0.000238533	9	CCL2/LGALS3/CCL20/RARRES2/TNFRSF18/CXCL2/CCL21/IL6/APOD
GO:0046718	viral entry into host cell	0.00026914	8	HSPA1A/HSPA1B/IFITM3/LGALS1/TNFRSF4/FCN3/CAV1/CAV2
GO:0060326	cell chemotaxis	0.000286607	11	CCL2/LGALS3/CCL20/S100A9/RARRES2/CXCL2/IL1B/CCL21/IL6/CH25H/FCER1G
GO:2001236	regulation of extrinsic apoptotic signaling pathway	0.000289382	9	HSPA1A/LGALS3/HSPA1B/TIMP3/GPX1/CAV1/IL1B/CTNNA1/TNFRSF12A
GO:0030260	entry into host cell	0.000289382	8	HSPA1A/HSPA1B/IFITM3/LGALS1/TNFRSF4/FCN3/CAV1/CAV2
GO:0044409	entry into host	0.000289382	8	HSPA1A/HSPA1B/IFITM3/LGALS1/TNFRSF4/FCN3/CAV1/CAV2
GO:0051806	entry into cell of other organism involved in symbiotic interaction	0.000289382	8	HSPA1A/HSPA1B/IFITM3/LGALS1/TNFRSF4/FCN3/CAV1/CAV2
GO:0051828	entry into other organism involved in symbiotic interaction	0.000289382	8	HSPA1A/HSPA1B/IFITM3/LGALS1/TNFRSF4/FCN3/CAV1/CAV2
GO:0050727	regulation of inflammatory response	0.000289382	12	CCL2/FABP4/AGER/A2M/S100A9/BIRC3/GPX1/SERPING1/IL1B/IL6/FCER1G/APOD
GO:0001525	angiogenesis	0.000334747	14	CCL2/DCN/ANXA2/SAT1/XBP1/EGFL7/TCF21/GPX1/CAV1/IL1B/RHOA/IL6/TNFRSF12A/APOD
GO:0071356	cellular response to tumor necrosis factor	0.000334747	11	HSPA1A/CCL2/CCL20/HSPA1B/TNFRSF4/BIRC3/TNFRSF18/CCL21/IL6/TNFRSF12A/TANK
GO:0046822	regulation of nucleocytoplasmic transport	0.000411757	10	HSP90AA1/TXN/IFI27/IL1B/NFKBIA/RHOA/IL6/HSP90AB1/SOX4/APOD
GO:2001233	regulation of apoptotic signaling pathway	0.000459275	13	TPT1/HSPA1A/LGALS3/HSPA1B/TIMP3/SOD2/S100A9/XBP1/GPX1/CAV1/IL1B/CTNNA1/TNFRSF12A
GO:0033158	regulation of protein import into nucleus; translocation	0.000527949	4	HSP90AA1/TXN/IL6/HSP90AB1
GO:0034612	response to tumor necrosis factor	0.000585804	11	HSPA1A/CCL2/CCL20/HSPA1B/TNFRSF4/BIRC3/TNFRSF18/CCL21/IL6/TNFRSF12A/TANK
GO:0097191	extrinsic apoptotic signaling pathway	0.000628636	10	HSPA1A/LGALS3/HSPA1B/TIMP3/TNFRSF18/GPX1/CAV1/IL1B/CTNNA1/TNFRSF12A
GO:0031579	membrane raft organization	0.000628636	4	ANXA2/S100A10/CAV1/CAV2
GO:0019058	viral life cycle	0.000670586	14	RPS26/HSPA1A/CCL2/RPS4Y1/HSPA1B/IFITM3/STOM/LGALS1/TNFRSF4/FCN3/CAV1/CAV2/HSP90AB1/PPIB
GO:0052547	regulation of peptidase activity	0.000685142	13	TIMP3/A2M/S100A9/FBLN1/HSPE1/BIRC3/IFI27/GPX1/SERPING1/TIMP1/CAV1/IL6/TANK
GO:1902532	negative regulation of intracellular signal transduction	0.000692478	14	TPT1/HSPA1A/DCN/TIMP3/SOD2/FBLN1/XBP1/GPX1/CAV1/IL1B/NFKBIA/FBP1/PRNP/TANK
GO:0031349	positive regulation of defense response	0.000860795	13	HSPA1A/CCL2/HSPA1B/FABP4/RELB/S100A9/BIRC3/CAV1/IL1B/NFKBIA/IL6/FCER1G/TANK
GO:0042493	response to drug	0.00086596	13	MT2A/CCL2/HSP90AA1/LGALS1/PPP1R14A/NNMT/IL1B/ADIRF/IL6/HSP90AB1/FBP1/PRNP/APOD
GO:0050863	regulation of T cell activation	0.000995712	11	CCL2/LGALS3/LGALS1/AGER/XBP1/CAV1/IL1B/CCL21/IL6/PRDM1/PRNP
GO:0007596	blood coagulation	0.00111212	12	ANXA2/A2M/S100A9/FBLN1/ANXA5/MYL9/SERPING1/CAV1/RHOA/IL6/GNA15/FCER1G
GO:0045088	regulation of innate immune response	0.00111212	12	HSPA1A/HSPA1B/A2M/RELB/BIRC3/IFNGR1/SERPING1/CAV1/NFKBIA/HSP90AB1/FCER1G/TANK
GO:0002576	platelet degranulation	0.00111212	7	TIMP3/A2M/CD63/RARRES2/SERPING1/TIMP1/FCER1G
GO:0071674	mononuclear cell migration	0.00115275	6	CCL2/LGALS3/CCL20/RARRES2/CCL21/IL6
GO:0042026	protein refolding	0.00115275	4	HSPA1A/HSP90AA1/HSPA1B/HSPA6
GO:0050817	coagulation	0.00115275	12	ANXA2/A2M/S100A9/FBLN1/ANXA5/MYL9/SERPING1/CAV1/RHOA/IL6/GNA15/FCER1G
GO:0032496	response to lipopolysaccharide	0.00115275	11	CCL2/DCN/CCL20/TNFRSF4/XBP1/TNFRSF18/CXCL2/IL1B/NFKBIA/IL6/PRDM1
GO:0007599	hemostasis	0.00115275	12	ANXA2/A2M/S100A9/FBLN1/ANXA5/MYL9/SERPING1/CAV1/RHOA/IL6/GNA15/FCER1G
GO:0032602	chemokine production	0.00116492	6	AGER/S100A9/IL1B/ACKR1/IL6/APOD
GO:0002696	positive regulation of leukocyte activation	0.00117112	11	CCL2/LGALS1/AGER/TNFRSF4/XBP1/CAV1/IL1B/CCL21/IL6/PRDM1/FCER1G
GO:1903037	regulation of leukocyte cell-cell adhesion	0.001262	11	CCL2/LGALS3/LGALS1/AGER/XBP1/CAV1/IL1B/CCL21/IL6/PRDM1/PRNP
GO:0002683	negative regulation of immune system process	0.00131989	12	CCL2/LGALS3/A2M/GPX1/SERPING1/NFKBIA/CCL21/PRDM1/FCER1G/GPR171/PRNP/APOD
GO:0033157	regulation of intracellular protein transport	0.00131989	12	CCL2/HSP90AA1/STOM/TXN/IFI27/IL1B/NFKBIA/RHOA/IL6/HSP90AB1/SOX4/APOD
GO:0050867	positive regulation of cell activation	0.00143705	11	CCL2/LGALS1/AGER/TNFRSF4/XBP1/CAV1/IL1B/CCL21/IL6/PRDM1/FCER1G
GO:2001234	negative regulation of apoptotic signaling pathway	0.00143705	9	TPT1/HSPA1A/LGALS3/HSPA1B/SOD2/XBP1/GPX1/IL1B/CTNNA1
GO:0002697	regulation of immune effector process	0.00143705	11	CCL2/LGALS3/AGER/A2M/TNFRSF4/XBP1/BIRC3/SERPING1/IL1B/IL6/FCER1G
GO:0002237	response to molecule of bacterial origin	0.00145773	11	CCL2/DCN/CCL20/TNFRSF4/XBP1/TNFRSF18/CXCL2/IL1B/NFKBIA/IL6/PRDM1
GO:0051701	interaction with host	0.00156766	8	HSPA1A/HSPA1B/IFITM3/LGALS1/TNFRSF4/FCN3/CAV1/CAV2
GO:0032103	positive regulation of response to external stimulus	0.00165509	10	CCL2/FABP4/AGER/S100A9/RARRES2/CXCL2/IL1B/CCL21/IL6/FCER1G
GO:0001819	positive regulation of cytokine production	0.00167178	12	HSPA1A/CCL2/CCL20/HSPA1B/LUM/ATF4/AGER/XBP1/BIRC3/IL1B/IL6/FCER1G
GO:0071709	membrane assembly	0.0018121	4	ANXA2/S100A10/CAV1/CAV2
GO:0042306	regulation of protein import into nucleus	0.00190493	8	HSP90AA1/TXN/IL1B/NFKBIA/RHOA/IL6/HSP90AB1/APOD
GO:0010043	response to zinc ion	0.00190493	5	MT2A/MT1M/MT1A/MT1E/MT1X
GO:0045428	regulation of nitric oxide biosynthetic process	0.00190493	5	HSP90AA1/CAV1/IL1B/IL6/HSP90AB1
GO:0033160	positive regulation of protein import into nucleus; translocation	0.00190493	3	HSP90AA1/IL6/HSP90AB1
GO:0051024	positive regulation of immunoglobulin secretion	0.00190493	3	TNFRSF4/XBP1/IL6
GO:2001044	regulation of integrin-mediated signaling pathway	0.00190493	3	CD63/TIMP1/CTNNA1
GO:0046916	cellular transition metal ion homeostasis	0.00192271	6	FTL/MT2A/S100A9/SLC39A6/MT1X/PRNP
GO:0002694	regulation of leukocyte activation	0.00192271	13	CCL2/LGALS3/LGALS1/AGER/TNFRSF4/XBP1/CAV1/IL1B/CCL21/IL6/PRDM1/FCER1G/PRNP
GO:1904589	regulation of protein import	0.00204769	8	HSP90AA1/TXN/IL1B/NFKBIA/RHOA/IL6/HSP90AB1/APOD
GO:0032386	regulation of intracellular transport	0.00214571	13	CCL2/HSP90AA1/STOM/TXN/IFI27/IL1B/NFKBIA/RHOA/IL6/HSP90AB1/SOX4/FCER1G/APOD
GO:0006457	protein folding	0.00218672	9	HSPA1A/HSP90AA1/HSPA1B/TXN/FKBP11/HSPE1/HSPA6/HSP90AB1/PPIB
GO:0051251	positive regulation of lymphocyte activation	0.00218672	10	CCL2/LGALS1/AGER/TNFRSF4/XBP1/CAV1/IL1B/CCL21/IL6/PRDM1
GO:0050818	regulation of coagulation	0.00218672	6	ANXA2/S100A9/ANXA5/SERPING1/CAV1/FCER1G
GO:0051249	regulation of lymphocyte activation	0.00226347	12	CCL2/LGALS3/LGALS1/AGER/TNFRSF4/XBP1/CAV1/IL1B/CCL21/IL6/PRDM1/PRNP
GO:0044794	positive regulation by host of viral process	0.00230479	3	STOM/CAV2/PPIB
GO:0070431	nucleotide-binding oligomerization domain containing 2 signaling pathway	0.00230479	3	HSPA1A/HSPA1B/NFKBIA
GO:0044091	membrane biogenesis	0.00261514	4	ANXA2/S100A10/CAV1/CAV2
GO:0002548	monocyte chemotaxis	0.00275165	5	CCL2/LGALS3/CCL20/CCL21/IL6
GO:0006611	protein export from nucleus	0.00275165	5	TXN/EIF5A/IFI27/IL1B/SOX4
GO:0010574	regulation of vascular endothelial growth factor production	0.00288584	4	CCL2/ATF4/IL1B/IL6
GO:0051770	positive regulation of nitric-oxide synthase biosynthetic process	0.00288922	3	CCL2/CCL20/NAMPT
GO:1903533	regulation of protein targeting	0.00312666	10	CCL2/HSP90AA1/STOM/TXN/IL1B/NFKBIA/RHOA/IL6/HSP90AB1/APOD
GO:0002460	adaptive immune response based on somatic recombination of immune receptors built from immunoglobulin superfamily domains	0.00326243	9	C1QB/BATF/AGER/RELB/C1QA/SERPING1/IL1B/IL6/FCER1G
GO:0050865	regulation of cell activation	0.00326243	13	CCL2/LGALS3/LGALS1/AGER/TNFRSF4/XBP1/CAV1/IL1B/CCL21/IL6/PRDM1/FCER1G/PRNP
GO:0001959	regulation of cytokine-mediated signaling pathway	0.00336815	7	HSPA1A/HSPA1B/BIRC3/IFNGR1/CAV1/IL6/HSP90AB1
GO:0010573	vascular endothelial growth factor production	0.00336815	4	CCL2/ATF4/IL1B/IL6
GO:0046825	regulation of protein export from nucleus	0.00336815	4	TXN/IFI27/IL1B/SOX4
GO:0035967	cellular response to topologically incorrect protein	0.00336815	7	HSPA1A/CCL2/ATF4/SDF2L1/XBP1/SEC61B/SEC61G
GO:0019372	lipoxygenase pathway	0.00336815	3	GPX1/HPGD/ALOX5AP
GO:0071605	monocyte chemotactic protein-1 production	0.00336815	3	AGER/IL1B/APOD
GO:0071637	regulation of monocyte chemotactic protein-1 production	0.00336815	3	AGER/IL1B/APOD
GO:0030100	regulation of endocytosis	0.00345499	8	CCL2/LGALS3/ANXA2/CD63/CAV1/IL1B/CCL21/FCER1G
GO:0006809	nitric oxide biosynthetic process	0.00348636	5	HSP90AA1/CAV1/IL1B/IL6/HSP90AB1
GO:1900408	negative regulation of cellular response to oxidative stress	0.00348636	4	SOD2/ATF4/TXN/GPX1
GO:1901099	negative regulation of signal transduction in absence of ligand	0.00348636	4	HSPA1A/HSPA1B/IL1B/CTNNA1
GO:1902883	negative regulation of response to oxidative stress	0.00348636	4	SOD2/ATF4/TXN/GPX1
GO:1903202	negative regulation of oxidative stress-induced cell death	0.00348636	4	SOD2/ATF4/TXN/GPX1
GO:2001240	negative regulation of extrinsic apoptotic signaling pathway in absence of ligand	0.00348636	4	HSPA1A/HSPA1B/IL1B/CTNNA1
GO:2001237	negative regulation of extrinsic apoptotic signaling pathway	0.00359107	6	HSPA1A/LGALS3/HSPA1B/GPX1/IL1B/CTNNA1
GO:0050878	regulation of body fluid levels	0.00363311	13	ANXA2/A2M/S100A9/FBLN1/ANXA5/XBP1/MYL9/SERPING1/CAV1/RHOA/IL6/GNA15/FCER1G
GO:0060759	regulation of response to cytokine stimulus	0.00371391	7	HSPA1A/HSPA1B/BIRC3/IFNGR1/CAV1/IL6/HSP90AB1
GO:0071222	cellular response to lipopolysaccharide	0.00371391	7	CCL2/CCL20/XBP1/IL1B/NFKBIA/IL6/PRDM1
GO:0070423	nucleotide-binding oligomerization domain containing signaling pathway	0.00371391	4	HSPA1A/HSPA1B/BIRC3/NFKBIA
GO:1903426	regulation of reactive oxygen species biosynthetic process	0.00371391	5	HSP90AA1/CAV1/IL1B/IL6/HSP90AB1
GO:2001242	regulation of intrinsic apoptotic signaling pathway	0.00381931	7	TPT1/HSPA1A/SOD2/S100A9/XBP1/GPX1/CAV1
GO:0035872	nucleotide-binding domain; leucine rich repeat containing receptor signaling pathway	0.00407524	4	HSPA1A/HSPA1B/BIRC3/NFKBIA
GO:0022407	regulation of cell-cell adhesion	0.00428497	11	CCL2/LGALS3/LGALS1/AGER/XBP1/CAV1/IL1B/CCL21/IL6/PRDM1/PRNP
GO:0002285	lymphocyte activation involved in immune response	0.00428497	7	LGALS3/LGALS1/BATF/RELB/XBP1/IL6/FCER1G
GO:0006979	response to oxidative stress	0.00428497	11	HSPA1A/GPX3/HSPA1B/SOD2/ATF4/TXN/GPX1/IL6/NDUFA6/PRNP/APOD
GO:0032642	regulation of chemokine production	0.00428497	5	AGER/IL1B/ACKR1/IL6/APOD
GO:0046209	nitric oxide metabolic process	0.00428497	5	HSP90AA1/CAV1/IL1B/IL6/HSP90AB1
GO:0071622	regulation of granulocyte chemotaxis	0.00428497	4	CCL2/RARRES2/CXCL2/CCL21
GO:0072678	T cell migration	0.00428497	4	CCL2/CCL20/CCL21/APOD
GO:0071276	cellular response to cadmium ion	0.00432202	3	MT1A/MT1E/MT1X
GO:0071219	cellular response to molecule of bacterial origin	0.00432202	7	CCL2/CCL20/XBP1/IL1B/NFKBIA/IL6/PRDM1
GO:0050870	positive regulation of T cell activation	0.00438568	8	CCL2/LGALS1/AGER/XBP1/CAV1/IL1B/CCL21/IL6
GO:0007249	I-kappaB kinase/NF-kappaB signaling	0.00438568	9	LGALS1/RELB/BIRC3/TIFA/IL1B/NFKBIA/CCL21/RHOA/TANK
GO:0009408	response to heat	0.00438568	7	HSPA1A/CCL2/HSP90AA1/HSPA1B/HSPA6/IL6/HSP90AB1
GO:0072376	protein activation cascade	0.00438568	6	C1QB/A2M/FBLN1/C1QA/FCN3/SERPING1
GO:2000401	regulation of lymphocyte migration	0.00450552	4	CCL2/CCL20/CCL21/APOD
GO:0002673	regulation of acute inflammatory response	0.0045937	5	A2M/SERPING1/IL1B/IL6/FCER1G
GO:0006913	nucleocytoplasmic transport	0.00467434	12	HSP90AA1/TXN/SEC61B/EIF5A/IFI27/IL1B/NFKBIA/RHOA/IL6/HSP90AB1/SOX4/APOD
GO:0009266	response to temperature stimulus	0.00475602	8	HSPA1A/CCL2/HSP90AA1/HSPA1B/HSPA6/NFKBIA/IL6/HSP90AB1
GO:2001057	reactive nitrogen species metabolic process	0.00475602	5	HSP90AA1/CAV1/IL1B/IL6/HSP90AB1
GO:0046686	response to cadmium ion	0.00475602	4	MT1A/MT1E/MT1X/PRNP
GO:0051023	regulation of immunoglobulin secretion	0.00475602	3	TNFRSF4/XBP1/IL6
GO:0051767	nitric-oxide synthase biosynthetic process	0.00475602	3	CCL2/CCL20/NAMPT
GO:0051769	regulation of nitric-oxide synthase biosynthetic process	0.00475602	3	CCL2/CCL20/NAMPT
GO:0002521	leukocyte differentiation	0.00483658	12	ANXA2/LGALS1/BATF/AGER/RELB/TYROBP/XBP1/IL6/PRDM1/GLO1/SOX4/FCER1G
GO:0051259	protein oligomerization	0.00483658	12	GPX3/ANXA2/S100A10/STOM/SOD2/BIRC3/CAV1/CAV2/CTNNA1/FBP1/PRNP/ALOX5AP
GO:0034341	response to interferon-gamma	0.00483658	7	MT2A/CCL2/CCL20/IFITM3/IFNGR1/CCL21/HSP90AB1
GO:0045429	positive regulation of nitric oxide biosynthetic process	0.00483658	4	HSP90AA1/IL1B/IL6/HSP90AB1
GO:1904407	positive regulation of nitric oxide metabolic process	0.00483658	4	HSP90AA1/IL1B/IL6/HSP90AB1
GO:0006606	protein import into nucleus	0.00483658	9	HSP90AA1/TXN/SEC61B/IL1B/NFKBIA/RHOA/IL6/HSP90AB1/APOD
GO:0044744	protein targeting to nucleus	0.00483658	9	HSP90AA1/TXN/SEC61B/IL1B/NFKBIA/RHOA/IL6/HSP90AB1/APOD
GO:1902593	single-organism nuclear import	0.00483658	9	HSP90AA1/TXN/SEC61B/IL1B/NFKBIA/RHOA/IL6/HSP90AB1/APOD
GO:1903039	positive regulation of leukocyte cell-cell adhesion	0.00483658	8	CCL2/LGALS1/AGER/XBP1/CAV1/IL1B/CCL21/IL6
GO:0055076	transition metal ion homeostasis	0.00483658	6	FTL/MT2A/S100A9/SLC39A6/MT1X/PRNP
GO:0002757	immune response-activating signal transduction	0.00483658	12	HSPA1A/LGALS3/HSP90AA1/HSPA1B/RELB/BIRC3/CAV1/NFKBIA/HSP90AB1/FCER1G/PRNP/TANK
GO:0051169	nuclear transport	0.00483658	12	HSP90AA1/TXN/SEC61B/EIF5A/IFI27/IL1B/NFKBIA/RHOA/IL6/HSP90AB1/SOX4/APOD
GO:0031099	regeneration	0.00490424	7	CCL2/HOPX/NNMT/GPX1/NFKBIA/CTNNA1/APOD
GO:1900180	regulation of protein localization to nucleus	0.00491079	8	HSP90AA1/TXN/IL1B/NFKBIA/RHOA/IL6/HSP90AB1/APOD
GO:0002366	leukocyte activation involved in immune response	0.00517038	8	LGALS3/LGALS1/BATF/RELB/TYROBP/XBP1/IL6/FCER1G
GO:0050729	positive regulation of inflammatory response	0.00517038	6	CCL2/FABP4/S100A9/IL1B/IL6/FCER1G
GO:0002263	cell activation involved in immune response	0.00546159	8	LGALS3/LGALS1/BATF/RELB/TYROBP/XBP1/IL6/FCER1G
GO:0050921	positive regulation of chemotaxis	0.00560137	6	CCL2/AGER/RARRES2/CXCL2/CCL21/IL6
GO:2000146	negative regulation of cell motility	0.00609759	8	CCL2/DCN/FBLN1/TIMP1/CCL21/RHOA/CTNNA1/APOD
GO:0002690	positive regulation of leukocyte chemotaxis	0.00632468	5	CCL2/RARRES2/CXCL2/CCL21/IL6
GO:0044788	modulation by host of viral process	0.00702358	3	STOM/CAV2/PPIB
GO:0070098	chemokine-mediated signaling pathway	0.00702358	5	CCL2/CCL20/CXCL2/ACKR1/CCL21
GO:0071216	cellular response to biotic stimulus	0.00712647	7	CCL2/CCL20/XBP1/IL1B/NFKBIA/IL6/PRDM1
GO:0051170	nuclear import	0.00717321	9	HSP90AA1/TXN/SEC61B/IL1B/NFKBIA/RHOA/IL6/HSP90AB1/APOD
GO:0072676	lymphocyte migration	0.00730256	5	CCL2/CCL20/CCL21/CH25H/APOD
GO:0030968	endoplasmic reticulum unfolded protein response	0.00757755	6	HSPA1A/CCL2/ATF4/XBP1/SEC61B/SEC61G
GO:0072593	reactive oxygen species metabolic process	0.00757755	8	HSP90AA1/GPX3/SOD2/GPX1/CAV1/IL1B/IL6/HSP90AB1
GO:0048305	immunoglobulin secretion	0.00787404	3	TNFRSF4/XBP1/IL6
GO:1903428	positive regulation of reactive oxygen species biosynthetic process	0.00803495	4	HSP90AA1/IL1B/IL6/HSP90AB1
GO:0002764	immune response-regulating signaling pathway	0.00808107	12	HSPA1A/LGALS3/HSP90AA1/HSPA1B/RELB/BIRC3/CAV1/NFKBIA/HSP90AB1/FCER1G/PRNP/TANK
GO:0030193	regulation of blood coagulation	0.00811933	5	ANXA2/S100A9/SERPING1/CAV1/FCER1G
GO:1900046	regulation of hemostasis	0.00811933	5	ANXA2/S100A9/SERPING1/CAV1/FCER1G
GO:1903409	reactive oxygen species biosynthetic process	0.00811933	5	HSP90AA1/CAV1/IL1B/IL6/HSP90AB1
GO:0007565	female pregnancy	0.00811933	7	CCL2/FBLN1/HPGD/TIMP1/NAMPT/IL1B/PRDM1
GO:0034620	cellular response to unfolded protein	0.00811933	6	HSPA1A/CCL2/ATF4/XBP1/SEC61B/SEC61G
GO:0050821	protein stabilization	0.00811933	6	HSPA1A/HSP90AA1/HSPA1B/HSP90AB1/SOX4/PPIB
GO:2001239	regulation of extrinsic apoptotic signaling pathway in absence of ligand	0.00831604	4	HSPA1A/HSPA1B/IL1B/CTNNA1
GO:0006956	complement activation	0.0083993	5	C1QB/A2M/C1QA/FCN3/SERPING1
GO:0071347	cellular response to interleukin-1	0.0083993	5	CCL2/CCL20/CCL21/IL6/TANK
GO:0051043	regulation of membrane protein ectodomain proteolysis	0.00852108	3	TIMP3/TIMP1/IL1B
GO:0051092	positive regulation of NF-kappaB transcription factor activity	0.00892243	6	HSPA1A/HSPA1B/AGER/S100A9/IL1B/NFKBIA
GO:0002449	lymphocyte mediated immunity	0.0089398	8	C1QB/BATF/AGER/C1QA/SERPING1/IL1B/IL6/FCER1G
GO:0051051	negative regulation of transport	0.0089398	11	HSPA1A/LGALS3/ANXA2/ATF4/TXN/CAV1/IL1B/NFKBIA/IL6/SOX4/APOD
GO:0043900	regulation of multi-organism process	0.0089398	10	IFITM3/STOM/LGALS1/BIRC3/FCN3/TIMP1/CAV1/CAV2/PRDM1/PPIB
GO:0052548	regulation of endopeptidase activity	0.0089398	10	TIMP3/A2M/S100A9/HSPE1/BIRC3/IFI27/GPX1/SERPING1/TIMP1/IL6
GO:0002758	innate immune response-activating signal transduction	0.0089398	8	HSPA1A/HSPA1B/RELB/BIRC3/CAV1/NFKBIA/FCER1G/TANK
GO:0022409	positive regulation of cell-cell adhesion	0.0089398	8	CCL2/LGALS1/AGER/XBP1/CAV1/IL1B/CCL21/IL6
GO:0002526	acute inflammatory response	0.0089398	6	A2M/IL22/SERPING1/IL1B/IL6/FCER1G
GO:0031663	lipopolysaccharide-mediated signaling pathway	0.00910262	4	CCL2/IL1B/NFKBIA/PRDM1
GO:0007229	integrin-mediated signaling pathway	0.00924167	5	CD63/TYROBP/TIMP1/CTNNA1/FCER1G
GO:0014002	astrocyte development	0.00924167	3	AGER/S100A9/MT1X
GO:0050670	regulation of lymphocyte proliferation	0.00933071	7	LGALS3/AGER/TNFRSF4/IL1B/IL6/PRDM1/PRNP
GO:0032944	regulation of mononuclear cell proliferation	0.00955879	7	LGALS3/AGER/TNFRSF4/IL1B/IL6/PRDM1/PRNP
GO:0002286	T cell activation involved in immune response	0.00955879	5	LGALS3/BATF/RELB/IL6/FCER1G
GO:0002250	adaptive immune response	0.00963851	10	C1QB/BATF/AGER/RELB/C1QA/SERPING1/IL1B/IL6/PRDM1/FCER1G
GO:0045785	positive regulation of cell adhesion	0.00999475	10	CCL2/S100A10/LGALS1/AGER/XBP1/TNFRSF18/CAV1/IL1B/CCL21/IL6
GO:1903201	regulation of oxidative stress-induced cell death	0.0100877	4	SOD2/ATF4/TXN/GPX1
GO:2001238	positive regulation of extrinsic apoptotic signaling pathway	0.0100877	4	TIMP3/CAV1/CTNNA1/TNFRSF12A
GO:0002218	activation of innate immune response	0.0101626	8	HSPA1A/HSPA1B/RELB/BIRC3/CAV1/NFKBIA/FCER1G/TANK
GO:2001243	negative regulation of intrinsic apoptotic signaling pathway	0.0102567	5	TPT1/HSPA1A/SOD2/XBP1/GPX1
GO:0071346	cellular response to interferon-gamma	0.0105514	6	MT2A/CCL2/CCL20/IFNGR1/CCL21/HSP90AB1
GO:0040013	negative regulation of locomotion	0.0105514	8	CCL2/DCN/FBLN1/TIMP1/CCL21/RHOA/CTNNA1/APOD
GO:0002753	cytoplasmic pattern recognition receptor signaling pathway	0.0105765	4	HSPA1A/HSPA1B/BIRC3/NFKBIA
GO:0051271	negative regulation of cellular component movement	0.0107236	8	CCL2/DCN/FBLN1/TIMP1/CCL21/RHOA/CTNNA1/APOD
GO:0042307	positive regulation of protein import into nucleus	0.0110417	5	HSP90AA1/IL1B/RHOA/IL6/HSP90AB1
GO:0009895	negative regulation of catabolic process	0.011074	6	ANXA2/TIMP3/TIMP1/IL1B/HSP90AB1/FBP1
GO:2000404	regulation of T cell migration	0.011074	3	CCL20/CCL21/APOD
GO:0002688	regulation of leukocyte chemotaxis	0.0114209	5	CCL2/RARRES2/CXCL2/CCL21/IL6
GO:0070663	regulation of leukocyte proliferation	0.0116424	7	LGALS3/AGER/TNFRSF4/IL1B/IL6/PRDM1/PRNP
GO:0017038	protein import	0.0116424	9	HSP90AA1/TXN/SEC61B/IL1B/NFKBIA/RHOA/IL6/HSP90AB1/APOD
GO:0048247	lymphocyte chemotaxis	0.0116424	4	CCL2/CCL20/CCL21/CH25H
GO:0051702	interaction with symbiont	0.0116424	4	STOM/GPX1/CAV2/PPIB
GO:0098754	detoxification	0.0116424	5	GPX3/SOD2/S100A9/GPX1/MT1X
GO:1904591	positive regulation of protein import	0.0116424	5	HSP90AA1/IL1B/RHOA/IL6/HSP90AB1
GO:0002292	T cell differentiation involved in immune response	0.0122953	4	BATF/RELB/IL6/FCER1G
GO:0045444	fat cell differentiation	0.0123467	7	CEBPD/FABP4/XBP1/RARRES2/GPX1/ADIRF/IL6
GO:0043491	protein kinase B signaling	0.0126413	6	CCL2/TXN/GPX1/IL1B/CCL21/IL6
GO:0034976	response to endoplasmic reticulum stress	0.0129908	8	HSPA1A/CCL2/ATF4/SDF2L1/XBP1/SEC61B/SEC61G/CAV1
GO:0002675	positive regulation of acute inflammatory response	0.0129908	3	IL1B/IL6/FCER1G
GO:0006882	cellular zinc ion homeostasis	0.0129908	3	S100A9/SLC39A6/MT1X
GO:0048246	macrophage chemotaxis	0.0129908	3	CCL2/LGALS3/RARRES2
GO:0072378	blood coagulation; fibrin clot formation	0.0129908	3	A2M/FBLN1/SERPING1
GO:0006959	humoral immune response	0.0129908	7	CCL2/C1QB/A2M/C1QA/FCN3/SERPING1/IL6
GO:0044706	multi-multicellular organism process	0.0129908	7	CCL2/FBLN1/HPGD/TIMP1/NAMPT/IL1B/PRDM1
GO:0010952	positive regulation of peptidase activity	0.0140284	6	S100A9/FBLN1/HSPE1/IFI27/CAV1/TANK
GO:0046596	regulation of viral entry into host cell	0.0144005	3	IFITM3/LGALS1/FCN3
GO:1903320	regulation of protein modification by small protein conjugation or removal	0.0147202	8	HSPA1A/HSP90AA1/HSPA1B/BIRC3/CAV1/HSP90AB1/SOX4/TANK
GO:0030217	T cell differentiation	0.0151268	7	BATF/RELB/XBP1/IL6/PRDM1/SOX4/FCER1G
GO:0007568	aging	0.0153025	8	CCL2/DCN/SOD2/SERPING1/TIMP1/IL6/CTNNA1/APOD
GO:0006875	cellular metal ion homeostasis	0.0155033	11	TPT1/FTL/MT2A/CCL2/S100A9/CAV1/CCL21/GNA15/SLC39A6/MT1X/PRNP
GO:0055069	zinc ion homeostasis	0.0156872	3	S100A9/SLC39A6/MT1X
GO:0071559	response to transforming growth factor beta	0.0157101	7	CCL2/RUNX3/HPGD/CLDN5/CAV1/RHOA/CAV2
GO:0002699	positive regulation of immune effector process	0.0159397	6	CCL2/TNFRSF4/XBP1/IL1B/IL6/FCER1G
GO:0033209	tumor necrosis factor-mediated signaling pathway	0.0159397	6	HSPA1A/HSPA1B/TNFRSF4/BIRC3/TNFRSF18/TNFRSF12A
GO:0045765	regulation of angiogenesis	0.0159397	7	CCL2/DCN/XBP1/IL1B/RHOA/IL6/TNFRSF12A
GO:0002221	pattern recognition receptor signaling pathway	0.0163259	6	HSPA1A/HSPA1B/BIRC3/CAV1/NFKBIA/TANK
GO:1900407	regulation of cellular response to oxidative stress	0.0163259	4	SOD2/ATF4/TXN/GPX1
GO:0045807	positive regulation of endocytosis	0.0163759	5	CCL2/CD63/IL1B/CCL21/FCER1G
GO:0043903	regulation of symbiosis; encompassing mutualism through parasitism	0.0167939	8	IFITM3/STOM/LGALS1/BIRC3/FCN3/CAV1/CAV2/PPIB
GO:0097193	intrinsic apoptotic signaling pathway	0.0167939	8	TPT1/HSPA1A/SOD2/ATF4/S100A9/XBP1/GPX1/CAV1
GO:0040017	positive regulation of locomotion	0.0175446	10	CCL2/LGALS3/CCL20/AGER/XBP1/RARRES2/TNFRSF18/CXCL2/CCL21/IL6
GO:0019915	lipid storage	0.0179146	4	CAV1/IL1B/NFKBIA/IL6
GO:0032755	positive regulation of interleukin-6 production	0.0179146	4	XBP1/IL1B/IL6/FCER1G
GO:0031647	regulation of protein stability	0.0179473	7	HSPA1A/HSP90AA1/HSPA1B/XBP1/HSP90AB1/SOX4/PPIB
GO:0034605	cellular response to heat	0.0179473	5	HSPA1A/HSP90AA1/HSPA1B/HSPA6/HSP90AB1
GO:0032388	positive regulation of intracellular transport	0.0179473	8	CCL2/HSP90AA1/STOM/IL1B/RHOA/IL6/HSP90AB1/FCER1G
GO:0001935	endothelial cell proliferation	0.0186151	5	CCL2/XBP1/EGFL7/CAV1/CAV2
GO:0050678	regulation of epithelial cell proliferation	0.0190413	8	CCL2/XBP1/EGFL7/RUNX3/GPX1/CAV1/CAV2/IL6
GO:0070555	response to interleukin-1	0.0192233	5	CCL2/CCL20/CCL21/IL6/TANK
GO:0002702	positive regulation of production of molecular mediator of immune response	0.0192992	4	TNFRSF4/XBP1/IL6/FCER1G
GO:0035710	CD4-positive; alpha-beta T cell activation	0.0192992	4	BATF/AGER/RELB/IL6
GO:0036498	IRE1-mediated unfolded protein response	0.0192992	4	HSPA1A/XBP1/SEC61B/SEC61G
GO:0034599	cellular response to oxidative stress	0.0192992	7	HSPA1A/HSPA1B/SOD2/ATF4/TXN/GPX1/IL6
GO:0046631	alpha-beta T cell activation	0.0196089	5	BATF/AGER/RELB/IL6/PRDM1
GO:0034504	protein localization to nucleus	0.0198751	9	HSP90AA1/TXN/SEC61B/IL1B/NFKBIA/RHOA/IL6/HSP90AB1/APOD
GO:0007259	JAK-STAT cascade	0.0199046	6	CCL2/DCN/IL22/TNFRSF18/CAV1/IL6
GO:0097696	STAT cascade	0.0199046	6	CCL2/DCN/IL22/TNFRSF18/CAV1/IL6
GO:0036473	cell death in response to oxidative stress	0.0199046	4	SOD2/ATF4/TXN/GPX1
GO:1902882	regulation of response to oxidative stress	0.0199046	4	SOD2/ATF4/TXN/GPX1
GO:0007179	transforming growth factor beta receptor signaling pathway	0.0202972	6	CCL2/HPGD/CLDN5/CAV1/RHOA/CAV2
GO:0042098	T cell proliferation	0.0202972	6	LGALS3/AGER/TNFRSF4/IL1B/IL6/PRNP
GO:0002639	positive regulation of immunoglobulin production	0.0202972	3	TNFRSF4/XBP1/IL6
GO:0010955	negative regulation of protein processing	0.0202972	3	A2M/BIRC3/SERPING1
GO:1903318	negative regulation of protein maturation	0.0202972	3	A2M/BIRC3/SERPING1
GO:0046824	positive regulation of nucleocytoplasmic transport	0.0203241	5	HSP90AA1/IL1B/RHOA/IL6/HSP90AB1
GO:0045089	positive regulation of innate immune response	0.0206915	8	HSPA1A/HSPA1B/RELB/BIRC3/CAV1/NFKBIA/FCER1G/TANK
GO:0051098	regulation of binding	0.0215183	8	ANXA2/S100A10/HOPX/TXN/AGER/CAV1/NFKBIA/HSP90AB1
GO:0002686	negative regulation of leukocyte migration	0.0218661	3	CCL2/CCL21/APOD
GO:0051091	positive regulation of sequence-specific DNA binding transcription factor activity	0.0221992	7	HSPA1A/HSPA1B/AGER/S100A9/IL1B/NFKBIA/IL6
GO:0051090	regulation of sequence-specific DNA binding transcription factor activity	0.0231135	9	HSPA1A/HSPA1B/AGER/S100A9/TNFRSF4/IL1B/NFKBIA/IL6/PRNP
GO:1903900	regulation of viral life cycle	0.0233638	6	IFITM3/STOM/LGALS1/FCN3/CAV2/PPIB
GO:0046823	negative regulation of nucleocytoplasmic transport	0.0233638	4	TXN/NFKBIA/SOX4/APOD
GO:0071675	regulation of mononuclear cell migration	0.0233638	3	CCL2/LGALS3/RARRES2
GO:0010951	negative regulation of endopeptidase activity	0.0233638	7	TIMP3/A2M/BIRC3/GPX1/SERPING1/TIMP1/IL6
GO:0043122	regulation of I-kappaB kinase/NF-kappaB signaling	0.0233638	7	LGALS1/BIRC3/IL1B/NFKBIA/CCL21/RHOA/TANK
GO:1901342	regulation of vasculature development	0.023848	7	CCL2/DCN/XBP1/IL1B/RHOA/IL6/TNFRSF12A
GO:0038034	signal transduction in absence of ligand	0.0249892	4	HSPA1A/HSPA1B/IL1B/CTNNA1
GO:0097192	extrinsic apoptotic signaling pathway in absence of ligand	0.0249892	4	HSPA1A/HSPA1B/IL1B/CTNNA1
GO:0002921	negative regulation of humoral immune response	0.0249892	2	A2M/SERPING1
GO:0010759	positive regulation of macrophage chemotaxis	0.0249892	2	CCL2/RARRES2
GO:0045793	positive regulation of cell size	0.0249892	2	HSP90AA1/HSP90AB1
GO:0072540	T-helper 17 cell lineage commitment	0.0249892	2	BATF/IL6
GO:2000647	negative regulation of stem cell proliferation	0.0249892	2	FBLN1/CTNNA1
GO:0045861	negative regulation of proteolysis	0.025441	8	TIMP3/A2M/BIRC3/GPX1/SERPING1/TIMP1/IL6/HSP90AB1
GO:0051222	positive regulation of protein transport	0.0260014	10	CCL2/HSP90AA1/STOM/TNFRSF4/XBP1/IL1B/RHOA/IL6/HSP90AB1/SOX4
GO:0050920	regulation of chemotaxis	0.0270713	6	CCL2/AGER/RARRES2/CXCL2/CCL21/IL6
GO:1900182	positive regulation of protein localization to nucleus	0.0271259	5	HSP90AA1/IL1B/RHOA/IL6/HSP90AB1
GO:0002443	leukocyte mediated immunity	0.0271942	8	C1QB/BATF/AGER/C1QA/SERPING1/IL1B/IL6/FCER1G
GO:0030098	lymphocyte differentiation	0.0276458	8	LGALS1/BATF/RELB/XBP1/IL6/PRDM1/SOX4/FCER1G
GO:1900034	regulation of cellular response to heat	0.028162	4	HSPA1A/HSP90AA1/HSPA1B/HSP90AB1
GO:0010466	negative regulation of peptidase activity	0.0285888	7	TIMP3/A2M/BIRC3/GPX1/SERPING1/TIMP1/IL6
GO:0044827	modulation by host of viral genome replication	0.0287529	2	STOM/PPIB
GO:0060544	regulation of necroptotic process	0.0287529	2	BIRC3/CAV1
GO:0060547	negative regulation of necrotic cell death	0.0287529	2	BIRC3/CAV1
GO:0090084	negative regulation of inclusion body assembly	0.0287529	2	HSPA1A/HSPA1B
GO:1900746	regulation of vascular endothelial growth factor signaling pathway	0.0287529	2	DCN/CD63
GO:1901550	regulation of endothelial cell development	0.0287529	2	CLDN5/IL1B
GO:1901568	fatty acid derivative metabolic process	0.0287529	2	HPGD/ALOX5AP
GO:1903140	regulation of establishment of endothelial barrier	0.0287529	2	CLDN5/IL1B
GO:0031396	regulation of protein ubiquitination	0.0290158	7	HSPA1A/HSP90AA1/HSPA1B/BIRC3/CAV1/HSP90AB1/SOX4
GO:0021782	glial cell development	0.0297002	4	AGER/S100A9/SOX4/MT1X
GO:0031330	negative regulation of cellular catabolic process	0.0297002	4	ANXA2/TIMP3/TIMP1/HSP90AB1
GO:0046651	lymphocyte proliferation	0.0300471	7	LGALS3/AGER/TNFRSF4/IL1B/IL6/PRDM1/PRNP
GO:0006509	membrane protein ectodomain proteolysis	0.0309035	3	TIMP3/TIMP1/IL1B
GO:0097028	dendritic cell differentiation	0.0309035	3	BATF/AGER/RELB
GO:0032943	mononuclear cell proliferation	0.0309035	7	LGALS3/AGER/TNFRSF4/IL1B/IL6/PRDM1/PRNP
GO:0090316	positive regulation of intracellular protein transport	0.0309035	7	CCL2/HSP90AA1/STOM/IL1B/RHOA/IL6/HSP90AB1
GO:0016064	immunoglobulin mediated immune response	0.0309035	5	C1QB/BATF/C1QA/SERPING1/FCER1G
GO:0030335	positive regulation of cell migration	0.0309035	9	CCL2/LGALS3/CCL20/XBP1/RARRES2/TNFRSF18/CXCL2/CCL21/IL6
GO:0051897	positive regulation of protein kinase B signaling	0.0316917	4	TXN/GPX1/CCL21/IL6
GO:0046677	response to antibiotic	0.0322678	3	CCL2/HSP90AA1/IL6
GO:0051496	positive regulation of stress fiber assembly	0.0322678	3	S100A10/GPR65/RHOA
GO:0019724	B cell mediated immunity	0.0322678	5	C1QB/BATF/C1QA/SERPING1/FCER1G
GO:0001771	immunological synapse formation	0.0322678	2	LGALS3/CCL21
GO:0016264	gap junction assembly	0.0322678	2	CAV1/CTNNA1
GO:0071402	cellular response to lipoprotein particle stimulus	0.0322678	2	CCL2/FCER1G
GO:1900103	positive regulation of endoplasmic reticulum unfolded protein response	0.0322678	2	HSPA1A/XBP1
GO:1902547	regulation of cellular response to vascular endothelial growth factor stimulus	0.0322678	2	DCN/CD63
GO:0050792	regulation of viral process	0.0325593	7	IFITM3/STOM/LGALS1/BIRC3/FCN3/CAV2/PPIB
GO:0051224	negative regulation of protein transport	0.0333165	6	TXN/IL1B/NFKBIA/IL6/SOX4/APOD
GO:0031623	receptor internalization	0.0334354	4	ANXA2/CD63/CAV1/FCER1G
GO:0009409	response to cold	0.0338316	3	HSP90AA1/NFKBIA/IL6
GO:0045806	negative regulation of endocytosis	0.0338316	3	LGALS3/ANXA2/CAV1
GO:2000379	positive regulation of reactive oxygen species metabolic process	0.0343263	4	HSP90AA1/IL1B/IL6/HSP90AB1
GO:0034329	cell junction assembly	0.0343263	6	S100A10/CLDN5/CAV1/RHOA/CTNNA1/APOD
GO:0043281	regulation of cysteine-type endopeptidase activity involved in apoptotic process	0.0343263	6	S100A9/HSPE1/BIRC3/IFI27/GPX1/IL6
GO:0051099	positive regulation of binding	0.0343263	5	ANXA2/S100A10/TXN/CAV1/HSP90AB1
GO:0032102	negative regulation of response to external stimulus	0.0352086	7	CCL2/ANXA2/AGER/GPX1/SERPING1/PRDM1/APOD
GO:0051262	protein tetramerization	0.0352086	5	GPX3/ANXA2/S100A10/SOD2/FBP1
GO:0008625	extrinsic apoptotic signaling pathway via death domain receptors	0.0352405	4	LGALS3/TIMP3/TNFRSF18/GPX1
GO:0032757	positive regulation of interleukin-8 production	0.0352405	3	HSPA1A/HSPA1B/IL1B
GO:0050766	positive regulation of phagocytosis	0.0352405	3	CCL2/IL1B/FCER1G
GO:0051260	protein homooligomerization	0.0354406	7	GPX3/STOM/SOD2/CAV1/FBP1/PRNP/ALOX5AP
GO:2000147	positive regulation of cell motility	0.035461	9	CCL2/LGALS3/CCL20/XBP1/RARRES2/TNFRSF18/CXCL2/CCL21/IL6
GO:0002283	neutrophil activation involved in immune response	0.0355805	2	TYROBP/FCER1G
GO:0002295	T-helper cell lineage commitment	0.0355805	2	BATF/IL6
GO:0002523	leukocyte migration involved in inflammatory response	0.0355805	2	CCL2/S100A9
GO:0006878	cellular copper ion homeostasis	0.0355805	2	MT2A/PRNP
GO:0045073	regulation of chemokine biosynthetic process	0.0355805	2	IL1B/IL6
GO:0072657	protein localization to membrane	0.0366395	10	RPS26/CCL2/HSP90AA1/RPS4Y1/ANXA2/S100A10/STOM/AGER/CAV1/FCER1G
GO:0006984	ER-nucleus signaling pathway	0.0366696	3	CCL2/ATF4/XBP1
GO:0030198	extracellular matrix organization	0.0367633	8	DCN/ANXA2/LUM/A2M/FBLN1/GPX1/TIMP1/HSP90AB1
GO:0043062	extracellular structure organization	0.0373192	8	DCN/ANXA2/LUM/A2M/FBLN1/GPX1/TIMP1/HSP90AB1
GO:0070661	leukocyte proliferation	0.038049	7	LGALS3/AGER/TNFRSF4/IL1B/IL6/PRDM1/PRNP
GO:0046632	alpha-beta T cell differentiation	0.038291	4	BATF/RELB/IL6/PRDM1
GO:0050871	positive regulation of B cell activation	0.038291	4	TNFRSF4/XBP1/IL6/PRDM1
GO:0001501	skeletal system development	0.0385767	10	MGP/ANXA2/LUM/TYROBP/RUNX3/TIMP1/RHOA/SOX4/HAPLN3/PPIB
GO:0042129	regulation of T cell proliferation	0.0387956	5	LGALS3/AGER/IL1B/IL6/PRNP
GO:0051272	positive regulation of cellular component movement	0.0393187	9	CCL2/LGALS3/CCL20/XBP1/RARRES2/TNFRSF18/CXCL2/CCL21/IL6
GO:0050673	epithelial cell proliferation	0.0393187	8	CCL2/XBP1/EGFL7/RUNX3/GPX1/CAV1/CAV2/IL6
GO:1904950	negative regulation of establishment of protein localization	0.0393187	6	TXN/IL1B/NFKBIA/IL6/SOX4/APOD
GO:0007567	parturition	0.0393187	2	CCL2/HPGD
GO:0033194	response to hydroperoxide	0.0393187	2	GPX3/GPX1
GO:0042033	chemokine biosynthetic process	0.0393187	2	IL1B/IL6
GO:0043373	CD4-positive; alpha-beta T cell lineage commitment	0.0393187	2	BATF/IL6
GO:0045579	positive regulation of B cell differentiation	0.0393187	2	XBP1/PRDM1
GO:0042345	regulation of NF-kappaB import into nucleus	0.0396977	3	IL1B/NFKBIA/RHOA
GO:0042348	NF-kappaB import into nucleus	0.0396977	3	IL1B/NFKBIA/RHOA
GO:0002377	immunoglobulin production	0.0397682	4	BATF/TNFRSF4/XBP1/IL6
GO:0090317	negative regulation of intracellular protein transport	0.0397682	4	TXN/NFKBIA/SOX4/APOD
GO:0098869	cellular oxidant detoxification	0.0397682	4	GPX3/SOD2/S100A9/GPX1
GO:0031348	negative regulation of defense response	0.040755	5	AGER/A2M/GPX1/SERPING1/APOD
GO:0042326	negative regulation of phosphorylation	0.0413348	9	DCN/TIMP3/FABP4/FBLN1/CAV1/IL1B/IL6/FBP1/PRNP
GO:0009620	response to fungus	0.0413853	3	S100A9/COTL1/IL6
GO:0050999	regulation of nitric-oxide synthase activity	0.0413853	3	HSP90AA1/CAV1/IL1B
GO:0046425	regulation of JAK-STAT cascade	0.0413853	5	DCN/IL22/TNFRSF18/CAV1/IL6
GO:1904892	regulation of STAT cascade	0.0413853	5	DCN/IL22/TNFRSF18/CAV1/IL6
GO:0000302	response to reactive oxygen species	0.041621	6	GPX3/SOD2/TXN/GPX1/IL6/APOD
GO:0007043	cell-cell junction assembly	0.041621	4	CLDN5/CAV1/RHOA/CTNNA1
GO:0042177	negative regulation of protein catabolic process	0.041621	4	ANXA2/TIMP3/TIMP1/HSP90AB1
GO:0048010	vascular endothelial growth factor receptor signaling pathway	0.041621	4	CCL2/HSP90AA1/IL1B/RHOA
GO:1903902	positive regulation of viral life cycle	0.041621	4	STOM/LGALS1/CAV2/PPIB
GO:1990748	cellular detoxification	0.041621	4	GPX3/SOD2/S100A9/GPX1
GO:0009894	regulation of catabolic process	0.041764	10	ANXA2/TIMP3/XBP1/RARRES2/GPX1/TIMP1/CAV1/IL1B/HSP90AB1/FBP1
GO:0007517	muscle organ development	0.0419162	8	DCN/TAGLN/XBP1/TCF21/GPX1/CAV1/CAV2/IL6
GO:0006953	acute-phase response	0.0419162	3	IL22/IL1B/IL6
GO:0042093	T-helper cell differentiation	0.0419162	3	BATF/RELB/IL6
GO:0090303	positive regulation of wound healing	0.0419162	3	HOPX/S100A9/XBP1
GO:0002313	mature B cell differentiation involved in immune response	0.0419162	2	LGALS1/XBP1
GO:0002363	alpha-beta T cell lineage commitment	0.0419162	2	BATF/IL6
GO:0010758	regulation of macrophage chemotaxis	0.0419162	2	CCL2/RARRES2
GO:0050755	chemokine metabolic process	0.0419162	2	IL1B/IL6
GO:0072539	T-helper 17 cell differentiation	0.0419162	2	BATF/IL6
GO:0071560	cellular response to transforming growth factor beta stimulus	0.0419162	6	CCL2/HPGD/CLDN5/CAV1/RHOA/CAV2
GO:0045055	regulated exocytosis	0.0423084	7	TIMP3/A2M/CD63/RARRES2/SERPING1/TIMP1/FCER1G
GO:0030336	negative regulation of cell migration	0.0426365	6	CCL2/DCN/TIMP1/CCL21/RHOA/APOD
GO:1904951	positive regulation of establishment of protein localization	0.0426365	10	CCL2/HSP90AA1/STOM/TNFRSF4/XBP1/IL1B/RHOA/IL6/HSP90AB1/SOX4
GO:2000377	regulation of reactive oxygen species metabolic process	0.0426478	5	HSP90AA1/CAV1/IL1B/IL6/HSP90AB1
GO:0001936	regulation of endothelial cell proliferation	0.04307	4	CCL2/EGFL7/CAV1/CAV2
GO:0002637	regulation of immunoglobulin production	0.0434261	3	TNFRSF4/XBP1/IL6
GO:0007566	embryo implantation	0.0434261	3	FBLN1/TIMP1/IL1B
GO:0032233	positive regulation of actin filament bundle assembly	0.0434261	3	S100A10/GPR65/RHOA
GO:0045862	positive regulation of proteolysis	0.0444182	8	S100A9/FBLN1/HSPE1/XBP1/IFI27/CAV1/IL1B/TANK
GO:0007162	negative regulation of cell adhesion	0.0447317	6	LGALS3/LGALS1/FBLN1/CCL21/PRNP/APOD
GO:1901652	response to peptide	0.0448344	9	CCL2/XBP1/RARRES2/TIMP1/CAV1/IL1B/NFKBIA/CAV2/IL6
GO:0002294	CD4-positive; alpha-beta T cell differentiation involved in immune response	0.0453157	3	BATF/RELB/IL6
GO:0061077	chaperone-mediated protein folding	0.0453157	3	FKBP11/HSPE1/PPIB
GO:0036035	osteoclast development	0.0453157	2	ANXA2/TYROBP
GO:0043369	CD4-positive or CD8-positive; alpha-beta T cell lineage commitment	0.0453157	2	BATF/IL6
GO:0045064	T-helper 2 cell differentiation	0.0453157	2	BATF/IL6
GO:0050860	negative regulation of T cell receptor signaling pathway	0.0453157	2	LGALS3/PRNP
GO:0055070	copper ion homeostasis	0.0453157	2	MT2A/PRNP
GO:0090083	regulation of inclusion body assembly	0.0453157	2	HSPA1A/HSPA1B
GO:0007519	skeletal muscle tissue development	0.0465094	5	DCN/TCF21/GPX1/CAV1/CAV2
GO:0002287	alpha-beta T cell activation involved in immune response	0.0465094	3	BATF/RELB/IL6
GO:0002293	alpha-beta T cell differentiation involved in immune response	0.0465094	3	BATF/RELB/IL6
GO:0002709	regulation of T cell mediated immunity	0.0465094	3	AGER/IL1B/IL6
GO:0032722	positive regulation of chemokine production	0.0465094	3	AGER/IL1B/IL6
GO:0042246	tissue regeneration	0.0465094	3	HOPX/GPX1/APOD
GO:0050819	negative regulation of coagulation	0.0465094	3	ANXA2/ANXA5/SERPING1
GO:0071887	leukocyte apoptotic process	0.0472147	4	LGALS3/CCL21/IL6/FCER1G
GO:0050679	positive regulation of epithelial cell proliferation	0.047379	5	CCL2/XBP1/EGFL7/CAV2/IL6
GO:2000116	regulation of cysteine-type endopeptidase activity	0.0476495	6	S100A9/HSPE1/BIRC3/IFI27/GPX1/IL6
GO:0001885	endothelial cell development	0.0484238	3	GPX1/CLDN5/IL1B
GO:0010803	regulation of tumor necrosis factor-mediated signaling pathway	0.0484238	3	HSPA1A/HSPA1B/BIRC3
GO:0010812	negative regulation of cell-substrate adhesion	0.0484238	3	LGALS1/FBLN1/APOD
GO:0006898	receptor-mediated endocytosis	0.0487872	7	HSP90AA1/ANXA2/CD63/CAV1/CCL21/CAV2/FCER1G
GO:0045216	cell-cell junction organization	0.0487872	6	S100A10/CLDN5/CAV1/RHOA/CTNNA1/APOD
GO:0010888	negative regulation of lipid storage	0.0487872	2	NFKBIA/IL6
GO:0032682	negative regulation of chemokine production	0.0487872	2	IL6/APOD
GO:0072538	T-helper 17 type immune response	0.0487872	2	BATF/IL6
GO:2000778	positive regulation of interleukin-6 secretion	0.0487872	2	XBP1/IL1B
GO:0071375	cellular response to peptide hormone stimulus	0.0491441	7	CCL2/XBP1/RARRES2/CAV1/IL1B/CAV2/IL6
GO:0042176	regulation of protein catabolic process	0.0492337	8	ANXA2/TIMP3/XBP1/GPX1/TIMP1/CAV1/IL1B/HSP90AB1
GO:0002440	production of molecular mediator of immune response	0.0497364	5	BATF/TNFRSF4/XBP1/IL6/FCER1G

## Sheet: Cluster6_Bcells
ID	Description	p.adjust	Count	geneID
GO:0010038	response to metal ion	1.19412e-06	15	MT2A/MT1E/C1QA/MT1M/FABP4/SDC1/CAV1/MT1X/MT1A/MT1G/SPARC/CLIC4/AQP3/ATF4/MDM2
GO:0071294	cellular response to zinc ion	1.19412e-06	6	MT2A/MT1E/MT1M/MT1X/MT1A/MT1G
GO:0010035	response to inorganic substance	3.50763e-06	17	MT2A/MT1E/C1QA/MT1M/FABP4/SDC1/CAV1/MT1X/CST3/MT1A/MT1G/SPARC/PYCR1/CLIC4/AQP3/ATF4/MDM2
GO:1990267	response to transition metal nanoparticle	3.87523e-06	10	MT2A/MT1E/C1QA/MT1M/MT1X/ADIRF/MT1A/MT1G/ATF4/MDM2
GO:0071248	cellular response to metal ion	6.41411e-05	9	MT2A/MT1E/MT1M/FABP4/MT1X/MT1A/MT1G/CLIC4/ATF4
GO:0035966	response to topologically incorrect protein	9.44391e-05	10	HSPA1A/CCL2/SRPRB/HSPB1/SDF2L1/XBP1/HSPA6/HSP90AA1/ATF4/MANF
GO:0071241	cellular response to inorganic substance	0.00015677	9	MT2A/MT1E/MT1M/FABP4/MT1X/MT1A/MT1G/CLIC4/ATF4
GO:0006959	humoral immune response	0.000186361	10	C1QB/CCL2/C1QA/A2M/JCHAIN/SERPING1/FCN3/HIST1H2BJ/C1R/C1QC
GO:0010043	response to zinc ion	0.000243857	6	MT2A/MT1E/MT1M/MT1X/MT1A/MT1G
GO:0006956	complement activation	0.000247316	7	C1QB/C1QA/A2M/SERPING1/FCN3/C1R/C1QC
GO:0006986	response to unfolded protein	0.000247316	9	HSPA1A/CCL2/SRPRB/HSPB1/XBP1/HSPA6/HSP90AA1/ATF4/MANF
GO:0071276	cellular response to cadmium ion	0.000390065	4	MT1E/MT1X/MT1A/MT1G
GO:0040017	positive regulation of locomotion	0.000396186	13	CCL2/LGALS3/TNFRSF18/CXCL2/SPARC/IGF1/HSPB1/AGER/XBP1/FN1/CCL20/MDM2/RARRES2
GO:0046686	response to cadmium ion	0.000773624	5	MT1E/MT1X/MT1A/MT1G/SPARC
GO:0002576	platelet degranulation	0.000850602	7	A2M/SERPING1/TIMP1/SPARC/IGF1/FN1/RARRES2
GO:0072376	protein activation cascade	0.000850602	7	C1QB/C1QA/A2M/SERPING1/FCN3/C1R/C1QC
GO:0030335	positive regulation of cell migration	0.000909634	12	CCL2/LGALS3/TNFRSF18/CXCL2/SPARC/IGF1/HSPB1/XBP1/FN1/CCL20/MDM2/RARRES2
GO:0051249	regulation of lymphocyte activation	0.00111216	12	HLA-DQA1/CCL2/LGALS3/CAV1/MERTK/MZB1/IGF1/CD38/AGER/XBP1/TNFRSF4/CDC42
GO:2000147	positive regulation of cell motility	0.0011367	12	CCL2/LGALS3/TNFRSF18/CXCL2/SPARC/IGF1/HSPB1/XBP1/FN1/CCL20/MDM2/RARRES2
GO:0051272	positive regulation of cellular component movement	0.00138381	12	CCL2/LGALS3/TNFRSF18/CXCL2/SPARC/IGF1/HSPB1/XBP1/FN1/CCL20/MDM2/RARRES2
GO:0050900	leukocyte migration	0.00224954	11	CCL2/LGALS3/CAV1/TNFRSF18/S100A9/CXCL2/MERTK/FN1/CCL20/CDC42/RARRES2
GO:0002697	regulation of immune effector process	0.00302437	10	CCL2/LGALS3/BIRC3/A2M/SERPING1/MZB1/AGER/XBP1/TNFRSF4/CADM1
GO:0002694	regulation of leukocyte activation	0.00302437	12	HLA-DQA1/CCL2/LGALS3/CAV1/MERTK/MZB1/IGF1/CD38/AGER/XBP1/TNFRSF4/CDC42
GO:0071621	granulocyte chemotaxis	0.00351475	6	CCL2/LGALS3/S100A9/CXCL2/CCL20/RARRES2
GO:0043434	response to peptide hormone	0.00373631	11	CCL2/RAB13/CAV1/GNG11/TIMP1/CISH/MZB1/SPARC/XBP1/MDM2/RARRES2
GO:0006958	complement activation; classical pathway	0.0040492	5	C1QB/C1QA/SERPING1/C1R/C1QC
GO:0010955	negative regulation of protein processing	0.0040492	4	BIRC3/A2M/SERPING1/MDM2
GO:1903318	negative regulation of protein maturation	0.0040492	4	BIRC3/A2M/SERPING1/MDM2
GO:0050865	regulation of cell activation	0.00448364	12	HLA-DQA1/CCL2/LGALS3/CAV1/MERTK/MZB1/IGF1/CD38/AGER/XBP1/TNFRSF4/CDC42
GO:0002687	positive regulation of leukocyte migration	0.00448364	6	CCL2/LGALS3/TNFRSF18/CXCL2/CCL20/RARRES2
GO:0097530	granulocyte migration	0.00448364	6	CCL2/LGALS3/S100A9/CXCL2/CCL20/RARRES2
GO:0051251	positive regulation of lymphocyte activation	0.00503562	9	HLA-DQA1/CCL2/CAV1/IGF1/CD38/AGER/XBP1/TNFRSF4/CDC42
GO:0046718	viral entry into host cell	0.00559929	6	HSPA1A/CAV1/IFITM3/FCN3/LDLR/TNFRSF4
GO:0060009	Sertoli cell development	0.00559929	3	RAB13/SDC1/CST3
GO:1901652	response to peptide	0.00559929	11	CCL2/RAB13/CAV1/GNG11/TIMP1/CISH/MZB1/SPARC/XBP1/MDM2/RARRES2
GO:0071375	cellular response to peptide hormone stimulus	0.00559929	9	CCL2/RAB13/CAV1/GNG11/CISH/MZB1/XBP1/MDM2/RARRES2
GO:0002455	humoral immune response mediated by circulating immunoglobulin	0.00559929	5	C1QB/C1QA/SERPING1/C1R/C1QC
GO:0030260	entry into host cell	0.00559929	6	HSPA1A/CAV1/IFITM3/FCN3/LDLR/TNFRSF4
GO:0044409	entry into host	0.00559929	6	HSPA1A/CAV1/IFITM3/FCN3/LDLR/TNFRSF4
GO:0051806	entry into cell of other organism involved in symbiotic interaction	0.00559929	6	HSPA1A/CAV1/IFITM3/FCN3/LDLR/TNFRSF4
GO:0051828	entry into other organism involved in symbiotic interaction	0.00559929	6	HSPA1A/CAV1/IFITM3/FCN3/LDLR/TNFRSF4
GO:0032496	response to lipopolysaccharide	0.00687672	9	CCL2/TNFRSF18/DCN/TRIB1/CXCL2/SPARC/XBP1/TNFRSF4/CCL20
GO:0051222	positive regulation of protein transport	0.00690367	11	CCL2/IGF1/CD38/XBP1/CHP1/HSP90AA1/TNFRSF4/CDC42/SPTBN1/MDM2/CADM1
GO:0002696	positive regulation of leukocyte activation	0.00690367	9	HLA-DQA1/CCL2/CAV1/IGF1/CD38/AGER/XBP1/TNFRSF4/CDC42
GO:1901653	cellular response to peptide	0.00745748	9	CCL2/RAB13/CAV1/GNG11/CISH/MZB1/XBP1/MDM2/RARRES2
GO:0001819	positive regulation of cytokine production	0.00746829	10	HSPA1A/CCL2/BIRC3/HSPB1/AGER/XBP1/CCL20/SPTBN1/ATF4/CADM1
GO:0060326	cell chemotaxis	0.0075461	8	CCL2/LGALS3/RAB13/S100A9/CXCL2/HSPB1/CCL20/RARRES2
GO:0050867	positive regulation of cell activation	0.00790093	9	HLA-DQA1/CCL2/CAV1/IGF1/CD38/AGER/XBP1/TNFRSF4/CDC42
GO:0002237	response to molecule of bacterial origin	0.0081222	9	CCL2/TNFRSF18/DCN/TRIB1/CXCL2/SPARC/XBP1/TNFRSF4/CCL20
GO:0030593	neutrophil chemotaxis	0.00824944	5	CCL2/LGALS3/S100A9/CXCL2/CCL20
GO:0052547	regulation of peptidase activity	0.00833125	10	BIRC3/CAV1/A2M/SERPING1/S100A9/CST3/TIMP1/IFI6/FN1/MDM2
GO:0006887	exocytosis	0.00869718	10	RAB13/SDC1/A2M/SERPING1/TIMP1/SPARC/IGF1/CHP1/FN1/RARRES2
GO:0046916	cellular transition metal ion homeostasis	0.00921457	5	MT2A/FTL/MT1X/S100A9/SLC39A8
GO:0034104	negative regulation of tissue remodeling	0.00966322	3	CST3/CD38/AGER
GO:0007159	leukocyte cell-cell adhesion	0.00987578	11	HLA-DQA1/CCL2/LGALS3/CAV1/S100A9/CERCAM/IGF1/AGER/XBP1/TNFRSF4/CDC42
GO:0022617	extracellular matrix disassembly	0.0100784	5	DCN/A2M/CST3/TIMP1/FN1
GO:1990266	neutrophil migration	0.0100784	5	CCL2/LGALS3/S100A9/CXCL2/CCL20
GO:0060008	Sertoli cell differentiation	0.0105351	3	RAB13/SDC1/CST3
GO:0032103	positive regulation of response to external stimulus	0.0106298	8	CCL2/FABP4/S100A9/CXCL2/HSPB1/AGER/LDLR/RARRES2
GO:0035967	cellular response to topologically incorrect protein	0.0111042	6	HSPA1A/CCL2/SRPRB/SDF2L1/XBP1/ATF4
GO:0001525	angiogenesis	0.0115074	10	CCL2/CAV1/DCN/SPARC/HSPB1/CLIC4/XBP1/ADM2/FN1/CDC42
GO:0009636	response to toxic substance	0.0117978	7	SDC1/GPX3/MT1X/S100A9/CST3/PRDX4/MDM2
GO:0050870	positive regulation of T cell activation	0.0119625	7	HLA-DQA1/CCL2/CAV1/IGF1/AGER/XBP1/CDC42
GO:1904951	positive regulation of establishment of protein localization	0.0123904	11	CCL2/IGF1/CD38/XBP1/CHP1/HSP90AA1/TNFRSF4/CDC42/SPTBN1/MDM2/CADM1
GO:0014002	astrocyte development	0.0123904	3	MT1X/S100A9/AGER
GO:0042026	protein refolding	0.0123904	3	HSPA1A/HSPA6/HSP90AA1
GO:0002685	regulation of leukocyte migration	0.0124349	6	CCL2/LGALS3/TNFRSF18/CXCL2/CCL20/RARRES2
GO:0045055	regulated exocytosis	0.0127727	8	A2M/SERPING1/TIMP1/SPARC/IGF1/CHP1/FN1/RARRES2
GO:0043901	negative regulation of multi-organism process	0.0134492	6	IFITM3/FCN3/TRIB1/TIMP1/IGF1/PRDX4
GO:1903039	positive regulation of leukocyte cell-cell adhesion	0.0135412	7	HLA-DQA1/CCL2/CAV1/IGF1/AGER/XBP1/CDC42
GO:0097529	myeloid leukocyte migration	0.0135412	6	CCL2/LGALS3/S100A9/CXCL2/CCL20/RARRES2
GO:0031647	regulation of protein stability	0.0151992	7	HSPA1A/IGF1/XBP1/CHP1/HSP90AA1/CDC42/MDM2
GO:0050863	regulation of T cell activation	0.0169324	8	HLA-DQA1/CCL2/LGALS3/CAV1/IGF1/AGER/XBP1/CDC42
GO:0019058	viral life cycle	0.0171464	10	RPS4Y1/HSPA1A/RPS26/CCL2/CAV1/IFITM3/FCN3/LDLR/TNFRSF4/CDC42
GO:0070486	leukocyte aggregation	0.0171464	10	HLA-DQA1/CCL2/LGALS3/CAV1/S100A9/IGF1/AGER/XBP1/TNFRSF4/CDC42
GO:0051701	interaction with host	0.0171535	6	HSPA1A/CAV1/IFITM3/FCN3/LDLR/TNFRSF4
GO:2001233	regulation of apoptotic signaling pathway	0.0171535	9	HSPA1A/LGALS3/CAV1/S100A9/IGF1/HSPB1/XBP1/IFI6/BIK
GO:0006882	cellular zinc ion homeostasis	0.0171535	3	MT1X/S100A9/SLC39A8
GO:0048246	macrophage chemotaxis	0.0171535	3	CCL2/LGALS3/RARRES2
GO:0050727	regulation of inflammatory response	0.0176811	8	CCL2/FABP4/BIRC3/A2M/SERPING1/S100A9/AGER/LDLR
GO:0045785	positive regulation of cell adhesion	0.0177105	9	HLA-DQA1/CCL2/CAV1/TNFRSF18/IGF1/AGER/XBP1/FN1/CDC42
GO:0006469	negative regulation of protein kinase activity	0.0177105	7	FABP4/CAV1/DCN/TRIB1/CISH/HSPB1/CHP1
GO:0007259	JAK-STAT cascade	0.0177105	6	CCL2/CAV1/TNFRSF18/DCN/CISH/IGF1
GO:0097696	STAT cascade	0.0177105	6	CCL2/CAV1/TNFRSF18/DCN/CISH/IGF1
GO:0006979	response to oxidative stress	0.0186976	9	HSPA1A/SDC1/GPX3/CST3/HSPB1/CD38/PYCR1/ATF4/MDM2
GO:0010951	negative regulation of endopeptidase activity	0.0189484	7	BIRC3/A2M/SERPING1/CST3/TIMP1/IFI6/MDM2
GO:0051592	response to calcium ion	0.0190069	5	SDC1/CAV1/SPARC/CLIC4/AQP3
GO:1903037	regulation of leukocyte cell-cell adhesion	0.0190069	8	HLA-DQA1/CCL2/LGALS3/CAV1/IGF1/AGER/XBP1/CDC42
GO:0055069	zinc ion homeostasis	0.0190069	3	MT1X/S100A9/SLC39A8
GO:0055076	transition metal ion homeostasis	0.0201513	5	MT2A/FTL/MT1X/S100A9/SLC39A8
GO:0002449	lymphocyte mediated immunity	0.0213362	7	C1QB/C1QA/SERPING1/AGER/C1R/C1QC/CADM1
GO:0022409	positive regulation of cell-cell adhesion	0.021628	7	HLA-DQA1/CCL2/CAV1/IGF1/AGER/XBP1/CDC42
GO:0050921	positive regulation of chemotaxis	0.0227662	5	CCL2/CXCL2/HSPB1/AGER/RARRES2
GO:0010466	negative regulation of peptidase activity	0.0227662	7	BIRC3/A2M/SERPING1/CST3/TIMP1/IFI6/MDM2
GO:0033673	negative regulation of kinase activity	0.0231397	7	FABP4/CAV1/DCN/TRIB1/CISH/HSPB1/CHP1
GO:0072657	protein localization to membrane	0.0231397	10	RPS4Y1/RPS26/CCL2/RAB13/CAV1/SRPRB/AGER/CHP1/HSP90AA1/SPTBN1
GO:0042632	cholesterol homeostasis	0.0231397	4	FABP4/CAV1/XBP1/LDLR
GO:0055092	sterol homeostasis	0.0231397	4	FABP4/CAV1/XBP1/LDLR
GO:0031349	positive regulation of defense response	0.0231397	9	HSPA1A/CCL2/FABP4/BIRC3/CAV1/S100A9/LDLR/ICAM2/CADM1
GO:0002639	positive regulation of immunoglobulin production	0.0251391	3	MZB1/XBP1/TNFRSF4
GO:0071356	cellular response to tumor necrosis factor	0.0252842	7	HSPA1A/CCL2/BIRC3/TNFRSF18/TNFRSF17/TNFRSF4/CCL20
GO:0048514	blood vessel morphogenesis	0.0252842	10	CCL2/CAV1/DCN/SPARC/HSPB1/CLIC4/XBP1/ADM2/FN1/CDC42
GO:0030595	leukocyte chemotaxis	0.0252842	6	CCL2/LGALS3/S100A9/CXCL2/CCL20/RARRES2
GO:0032869	cellular response to insulin stimulus	0.0252842	6	CCL2/RAB13/CISH/MZB1/XBP1/RARRES2
GO:0061041	regulation of wound healing	0.0254646	5	CAV1/SERPING1/S100A9/AGER/XBP1
GO:0006612	protein targeting to membrane	0.0254646	6	RPS4Y1/RPS26/CCL2/SRPRB/CHP1/SPTBN1
GO:0050670	regulation of lymphocyte proliferation	0.0254646	6	LGALS3/MZB1/IGF1/CD38/AGER/TNFRSF4
GO:0071674	mononuclear cell migration	0.0254646	4	CCL2/LGALS3/CCL20/RARRES2
GO:0030968	endoplasmic reticulum unfolded protein response	0.0254646	5	HSPA1A/CCL2/SRPRB/XBP1/ATF4
GO:0032944	regulation of mononuclear cell proliferation	0.0254646	6	LGALS3/MZB1/IGF1/CD38/AGER/TNFRSF4
GO:0009894	regulation of catabolic process	0.0254646	10	CAV1/CST3/TRIB1/TIMP1/IGF1/XBP1/LDLR/CDC42/MDM2/RARRES2
GO:0030198	extracellular matrix organization	0.0254646	8	DCN/A2M/CST3/TIMP1/SPARC/PRDX4/ICAM2/FN1
GO:0043062	extracellular structure organization	0.0254646	8	DCN/A2M/CST3/TIMP1/SPARC/PRDX4/ICAM2/FN1
GO:0043277	apoptotic cell clearance	0.0254646	3	CCL2/FCN3/MERTK
GO:0071675	regulation of mononuclear cell migration	0.0254646	3	CCL2/LGALS3/RARRES2
GO:1900408	negative regulation of cellular response to oxidative stress	0.0254646	3	HSPB1/PYCR1/ATF4
GO:1902883	negative regulation of response to oxidative stress	0.0254646	3	HSPB1/PYCR1/ATF4
GO:1903202	negative regulation of oxidative stress-induced cell death	0.0254646	3	HSPB1/PYCR1/ATF4
GO:0002064	epithelial cell development	0.0260705	6	RAB13/SDC1/CST3/CLIC4/XBP1/CDC42
GO:0034620	cellular response to unfolded protein	0.0264083	5	HSPA1A/CCL2/SRPRB/XBP1/ATF4
GO:0034976	response to endoplasmic reticulum stress	0.0267715	7	HSPA1A/CCL2/CAV1/SRPRB/SDF2L1/XBP1/ATF4
GO:0016064	immunoglobulin mediated immune response	0.0268868	5	C1QB/C1QA/SERPING1/C1R/C1QC
GO:0019724	B cell mediated immunity	0.0285461	5	C1QB/C1QA/SERPING1/C1R/C1QC
GO:0030225	macrophage differentiation	0.028646	3	TRIB1/C1QC/CDC42
GO:0070663	regulation of leukocyte proliferation	0.029101	6	LGALS3/MZB1/IGF1/CD38/AGER/TNFRSF4
GO:0008584	male gonad development	0.0295582	5	RAB13/SDC1/CST3/PRDX4/BIK
GO:0046546	development of primary male sexual characteristics	0.0295582	5	RAB13/SDC1/CST3/PRDX4/BIK
GO:0071622	regulation of granulocyte chemotaxis	0.0296994	3	CCL2/CXCL2/RARRES2
GO:0034612	response to tumor necrosis factor	0.0296994	7	HSPA1A/CCL2/BIRC3/TNFRSF18/TNFRSF17/TNFRSF4/CCL20
GO:0051047	positive regulation of secretion	0.0296994	8	SDC1/S100A9/IGF1/CD38/XBP1/TNFRSF4/SPTBN1/CADM1
GO:0070613	regulation of protein processing	0.0296994	4	BIRC3/A2M/SERPING1/MDM2
GO:0002921	negative regulation of humoral immune response	0.0296994	2	A2M/SERPING1
GO:0010759	positive regulation of macrophage chemotaxis	0.0296994	2	CCL2/RARRES2
GO:0033160	positive regulation of protein import into nucleus; translocation	0.0296994	2	IGF1/HSP90AA1
GO:0051024	positive regulation of immunoglobulin secretion	0.0296994	2	XBP1/TNFRSF4
GO:1903317	regulation of protein maturation	0.0303176	4	BIRC3/A2M/SERPING1/MDM2
GO:0035924	cellular response to vascular endothelial growth factor stimulus	0.0303506	3	DCN/MT1G/HSPB1
GO:0042110	T cell activation	0.0319259	9	HLA-DQA1/CCL2/LGALS3/CAV1/IGF1/AGER/XBP1/TNFRSF4/CDC42
GO:0070489	T cell aggregation	0.0319259	9	HLA-DQA1/CCL2/LGALS3/CAV1/IGF1/AGER/XBP1/TNFRSF4/CDC42
GO:0007431	salivary gland development	0.0319259	3	CST3/XBP1/CDC42
GO:0071593	lymphocyte aggregation	0.0319259	9	HLA-DQA1/CCL2/LGALS3/CAV1/IGF1/AGER/XBP1/TNFRSF4/CDC42
GO:0090150	establishment of protein localization to membrane	0.0319259	8	RPS4Y1/RPS26/CCL2/RAB13/SRPRB/CHP1/HSP90AA1/SPTBN1
GO:2001234	negative regulation of apoptotic signaling pathway	0.0319504	6	HSPA1A/LGALS3/IGF1/HSPB1/XBP1/IFI6
GO:0001666	response to hypoxia	0.0322412	7	CCL2/CAV1/CST3/CD38/AGER/PLOD1/MDM2
GO:0033273	response to vitamin	0.0324978	4	CCL2/SPARC/AQP3/MDM2
GO:0050714	positive regulation of protein secretion	0.0325327	6	IGF1/CD38/XBP1/TNFRSF4/SPTBN1/CADM1
GO:0046677	response to antibiotic	0.0325327	3	CCL2/HSP90AA1/MDM2
GO:0031953	negative regulation of protein autophosphorylation	0.0325327	2	CAV1/CHP1
GO:0060544	regulation of necroptotic process	0.0325327	2	BIRC3/CAV1
GO:0060547	negative regulation of necrotic cell death	0.0325327	2	BIRC3/CAV1
GO:1901800	positive regulation of proteasomal protein catabolic process	0.0325878	4	CAV1/TRIB1/XBP1/MDM2
GO:0048771	tissue remodeling	0.0329032	5	CAV1/CST3/CD38/AGER/MDM2
GO:1903034	regulation of response to wounding	0.0334283	5	CAV1/SERPING1/S100A9/AGER/XBP1
GO:0032570	response to progesterone	0.0334283	3	CCL2/CAV1/CD38
GO:0045765	regulation of angiogenesis	0.0334283	6	CCL2/DCN/SPARC/HSPB1/XBP1/ADM2
GO:0043900	regulation of multi-organism process	0.0334283	8	BIRC3/CAV1/IFITM3/FCN3/TRIB1/TIMP1/IGF1/PRDX4
GO:0052548	regulation of endopeptidase activity	0.0334283	8	BIRC3/A2M/SERPING1/S100A9/CST3/TIMP1/IFI6/MDM2
GO:0046425	regulation of JAK-STAT cascade	0.0334283	5	CAV1/TNFRSF18/DCN/CISH/IGF1
GO:1904892	regulation of STAT cascade	0.0334283	5	CAV1/TNFRSF18/DCN/CISH/IGF1
GO:0036293	response to decreased oxygen levels	0.0340473	7	CCL2/CAV1/CST3/CD38/AGER/PLOD1/MDM2
GO:1903018	regulation of glycoprotein metabolic process	0.0344985	3	CST3/IGF1/CHP1
GO:2001242	regulation of intrinsic apoptotic signaling pathway	0.0355125	5	HSPA1A/CAV1/S100A9/HSPB1/XBP1
GO:0051770	positive regulation of nitric-oxide synthase biosynthetic process	0.0355125	2	CCL2/CCL20
GO:1900103	positive regulation of endoplasmic reticulum unfolded protein response	0.0355125	2	HSPA1A/XBP1
GO:0002250	adaptive immune response	0.0355125	8	C1QB/C1QA/JCHAIN/TNFRSF17/SERPING1/AGER/C1R/C1QC
GO:0006984	ER-nucleus signaling pathway	0.0358024	3	CCL2/XBP1/ATF4
GO:0030307	positive regulation of cell growth	0.0358408	5	S100A9/IGF1/CD38/FN1/CDC42
GO:0002757	immune response-activating signal transduction	0.0363195	9	HSPA1A/HLA-DQA1/LGALS3/BIRC3/CAV1/CD38/ICAM2/HSP90AA1/CDC42
GO:0048010	vascular endothelial growth factor receptor signaling pathway	0.037126	4	CCL2/HSPB1/HSP90AA1/CDC42
GO:0046426	negative regulation of JAK-STAT cascade	0.037126	3	CAV1/DCN/CISH
GO:1904893	negative regulation of STAT cascade	0.037126	3	CAV1/DCN/CISH
GO:0022407	regulation of cell-cell adhesion	0.0376053	8	HLA-DQA1/CCL2/LGALS3/CAV1/IGF1/AGER/XBP1/CDC42
GO:0071417	cellular response to organonitrogen compound	0.0379189	9	CCL2/RAB13/CAV1/GNG11/CISH/MZB1/XBP1/MDM2/RARRES2
GO:0034599	cellular response to oxidative stress	0.0382578	6	HSPA1A/CST3/HSPB1/PYCR1/ATF4/MDM2
GO:0097191	extrinsic apoptotic signaling pathway	0.0387732	6	HSPA1A/LGALS3/CAV1/TNFRSF18/IGF1/IFI6
GO:0002523	leukocyte migration involved in inflammatory response	0.0387732	2	CCL2/S100A9
GO:2000651	positive regulation of sodium ion transmembrane transporter activity	0.0387732	2	GLRX/CHP1
GO:0009408	response to heat	0.0388038	5	HSPA1A/CCL2/IGF1/HSPA6/HSP90AA1
GO:0002699	positive regulation of immune effector process	0.0392433	5	CCL2/MZB1/XBP1/TNFRSF4/CADM1
GO:0033209	tumor necrosis factor-mediated signaling pathway	0.0392433	5	HSPA1A/BIRC3/TNFRSF18/TNFRSF17/TNFRSF4
GO:2001236	regulation of extrinsic apoptotic signaling pathway	0.0392433	5	HSPA1A/LGALS3/CAV1/IGF1/IFI6
GO:0046661	male sex differentiation	0.0398755	5	RAB13/SDC1/CST3/PRDX4/BIK
GO:0098754	detoxification	0.0398755	4	GPX3/MT1X/S100A9/PRDX4
GO:0045861	negative regulation of proteolysis	0.0398755	7	BIRC3/A2M/SERPING1/CST3/TIMP1/IFI6/MDM2
GO:0070482	response to oxygen levels	0.0398755	7	CCL2/CAV1/CST3/CD38/AGER/PLOD1/MDM2
GO:0045926	negative regulation of growth	0.0408611	6	MT2A/MT1E/MT1M/MT1X/MT1A/MT1G
GO:0006875	cellular metal ion homeostasis	0.0409862	9	MT2A/FTL/CCL2/JSRP1/CAV1/MT1X/S100A9/SLC39A8/CD38
GO:0009100	glycoprotein metabolic process	0.0416645	8	DCN/CHPF/CST3/IGF1/SDF2L1/PHLDA1/CHP1/MAN1A1
GO:0002443	leukocyte mediated immunity	0.0417446	7	C1QB/C1QA/SERPING1/AGER/C1R/C1QC/CADM1
GO:2000117	negative regulation of cysteine-type endopeptidase activity	0.0417446	4	BIRC3/CST3/IFI6/MDM2
GO:0033194	response to hydroperoxide	0.0417446	2	GPX3/CD38
GO:0002637	regulation of immunoglobulin production	0.0421944	3	MZB1/XBP1/TNFRSF4
GO:0034341	response to interferon-gamma	0.0421944	5	MT2A/HLA-DQA1/CCL2/IFITM3/CCL20
GO:0010959	regulation of metal ion transport	0.042379	7	CCL2/LGALS3/JSRP1/CAV1/GLRX/CHP1/ATF4
GO:0001910	regulation of leukocyte mediated cytotoxicity	0.0440807	3	CCL2/AGER/CADM1
GO:1901342	regulation of vasculature development	0.0440807	6	CCL2/DCN/SPARC/HSPB1/XBP1/ADM2
GO:0051346	negative regulation of hydrolase activity	0.0442977	8	BIRC3/A2M/SERPING1/CST3/TIMP1/CHP1/IFI6/MDM2
GO:0042493	response to drug	0.0458854	8	MT2A/CCL2/ADIRF/NNMT/CST3/CD38/HSP90AA1/MDM2
GO:0010758	regulation of macrophage chemotaxis	0.0458854	2	CCL2/RARRES2
GO:2001237	negative regulation of extrinsic apoptotic signaling pathway	0.0458854	4	HSPA1A/LGALS3/IGF1/IFI6
GO:0032868	response to insulin	0.0467131	6	CCL2/RAB13/CISH/MZB1/XBP1/RARRES2
GO:0002764	immune response-regulating signaling pathway	0.0473722	9	HSPA1A/HLA-DQA1/LGALS3/BIRC3/CAV1/CD38/ICAM2/HSP90AA1/CDC42
GO:0014910	regulation of smooth muscle cell migration	0.0473722	3	TRIB1/IGF1/MDM2
GO:0035272	exocrine system development	0.0473722	3	CST3/XBP1/CDC42
GO:0007584	response to nutrient	0.0474838	5	CCL2/SPARC/XBP1/AQP3/MDM2
GO:0002460	adaptive immune response based on somatic recombination of immune receptors built from immunoglobulin superfamily domains	0.0474838	6	C1QB/C1QA/SERPING1/AGER/C1R/C1QC
GO:1903532	positive regulation of secretion by cell	0.0484956	7	SDC1/IGF1/CD38/XBP1/TNFRSF4/SPTBN1/CADM1
GO:0048146	positive regulation of fibroblast proliferation	0.0484956	3	S100A6/IGF1/FN1
GO:1903201	regulation of oxidative stress-induced cell death	0.0484956	3	HSPB1/PYCR1/ATF4
GO:0050878	regulation of body fluid levels	0.0484956	9	CAV1/A2M/SERPING1/S100A9/MERTK/HSPB1/XBP1/AQP3/CDC42
GO:0010560	positive regulation of glycoprotein biosynthetic process	0.0484956	2	IGF1/CHP1
GO:0030852	regulation of granulocyte differentiation	0.0484956	2	TRIB1/C1QC
GO:0051023	regulation of immunoglobulin secretion	0.0484956	2	XBP1/TNFRSF4
GO:0051767	nitric-oxide synthase biosynthetic process	0.0484956	2	CCL2/CCL20
GO:0051769	regulation of nitric-oxide synthase biosynthetic process	0.0484956	2	CCL2/CCL20
GO:0030888	regulation of B cell proliferation	0.0491816	3	MZB1/CD38/TNFRSF4
GO:0045600	positive regulation of fat cell differentiation	0.0491816	3	ADIRF/XBP1/RARRES2
GO:0051881	regulation of mitochondrial membrane potential	0.0491816	3	DCN/PYCR1/IFI6
GO:2000242	negative regulation of reproductive process	0.0491816	3	TIMP1/IGF1/PRDX4

## Sheet: Cluster7_ciliated
ID	Description	p.adjust	Count	geneID
GO:0046718	viral entry into host cell	1.89809e-05	10	LGALS1/CD55/PPIA/HSPA1B/CAV1/IFITM2/LDLR/HSPA1A/ICAM1/CD46
GO:0030260	entry into host cell	1.89809e-05	10	LGALS1/CD55/PPIA/HSPA1B/CAV1/IFITM2/LDLR/HSPA1A/ICAM1/CD46
GO:0044409	entry into host	1.89809e-05	10	LGALS1/CD55/PPIA/HSPA1B/CAV1/IFITM2/LDLR/HSPA1A/ICAM1/CD46
GO:0051806	entry into cell of other organism involved in symbiotic interaction	1.89809e-05	10	LGALS1/CD55/PPIA/HSPA1B/CAV1/IFITM2/LDLR/HSPA1A/ICAM1/CD46
GO:0051828	entry into other organism involved in symbiotic interaction	1.89809e-05	10	LGALS1/CD55/PPIA/HSPA1B/CAV1/IFITM2/LDLR/HSPA1A/ICAM1/CD46
GO:0072376	protein activation cascade	0.000105419	9	CD55/RGCC/C1QB/A2M/C1QA/C6/TFPI/FGA/CD46
GO:0071222	cellular response to lipopolysaccharide	0.0001198	10	CCL2/CD55/NFKBIA/TFPI/IL1B/CEBPB/TRIB1/CSF3/CCL20/ICAM1
GO:0071219	cellular response to molecule of bacterial origin	0.000152433	10	CCL2/CD55/NFKBIA/TFPI/IL1B/CEBPB/TRIB1/CSF3/CCL20/ICAM1
GO:0051701	interaction with host	0.000217591	10	LGALS1/CD55/PPIA/HSPA1B/CAV1/IFITM2/LDLR/HSPA1A/ICAM1/CD46
GO:0002526	acute inflammatory response	0.000344997	9	CD55/A2M/SAA1/C6/IL1B/CEBPB/ICAM1/SAA2/CD46
GO:0071216	cellular response to biotic stimulus	0.000344997	10	CCL2/CD55/NFKBIA/TFPI/IL1B/CEBPB/TRIB1/CSF3/CCL20/ICAM1
GO:0045785	positive regulation of cell adhesion	0.00044204	14	S100A10/LGALS1/CCL2/CD55/AGR2/CCL21/SAA1/TGFB2/IL1B/CAV1/FGA/SHB/CD46/IGF2
GO:0022407	regulation of cell-cell adhesion	0.000462556	14	LGALS1/CCL2/EPCAM/CD55/RGCC/CCL21/IL1B/CAV1/CEBPB/FGA/EFNA5/SHB/CD46/IGF2
GO:0070555	response to interleukin-1	0.000583827	8	CCL2/CCL21/HNMT/TFPI/EGR1/CEBPB/CCL20/ICAM1
GO:0019058	viral life cycle	0.000583827	15	RPS4Y1/LGALS1/CCL2/CD55/UBC/PPIA/HSPA1B/CAV1/IFITM2/LDLR/HSPA1A/ICAM1/VPS37B/NEDD4L/CD46
GO:0010035	response to inorganic substance	0.000694798	15	FABP4/AREG/RHOB/C1QA/ALOX5AP/MT2A/SOD2/CAV1/AKR1C3/FGA/SLC40A1/ICAM1/LDHA/NEDD4L/MT1M
GO:0030593	neutrophil chemotaxis	0.000694798	7	CCL2/TREM1/CCL21/SAA1/TGFB2/IL1B/CCL20
GO:2001236	regulation of extrinsic apoptotic signaling pathway	0.000694798	9	TNFRSF12A/G0S2/TGFB2/IL1B/HSPA1B/CAV1/FGA/HSPA1A/ICAM1
GO:0006959	humoral immune response	0.000720574	10	CCL2/CD55/RGCC/TREM1/C1QB/A2M/C1QA/C6/FGA/CD46
GO:0032496	response to lipopolysaccharide	0.000720574	12	MGST1/CCL2/CD55/NFKBIA/TFPI/IL1B/DCN/CEBPB/TRIB1/CSF3/CCL20/ICAM1
GO:0006956	complement activation	0.000720574	7	CD55/RGCC/C1QB/A2M/C1QA/C6/CD46
GO:0071347	cellular response to interleukin-1	0.000720574	7	CCL2/CCL21/TFPI/EGR1/CEBPB/CCL20/ICAM1
GO:1990266	neutrophil migration	0.000868816	7	CCL2/TREM1/CCL21/SAA1/TGFB2/IL1B/CCL20
GO:0002237	response to molecule of bacterial origin	0.000994257	12	MGST1/CCL2/CD55/NFKBIA/TFPI/IL1B/DCN/CEBPB/TRIB1/CSF3/CCL20/ICAM1
GO:0071621	granulocyte chemotaxis	0.00152269	7	CCL2/TREM1/CCL21/SAA1/TGFB2/IL1B/CCL20
GO:0006469	negative regulation of protein kinase activity	0.00171586	10	MLLT1/FABP4/IL1B/CAV1/CDKN1A/DCN/TRIB1/SOCS2/ERRFI1/SHB
GO:0097530	granulocyte migration	0.00248244	7	CCL2/TREM1/CCL21/SAA1/TGFB2/IL1B/CCL20
GO:0022409	positive regulation of cell-cell adhesion	0.00248244	10	LGALS1/CCL2/CD55/CCL21/IL1B/CAV1/FGA/SHB/CD46/IGF2
GO:0033673	negative regulation of kinase activity	0.00278799	10	MLLT1/FABP4/IL1B/CAV1/CDKN1A/DCN/TRIB1/SOCS2/ERRFI1/SHB
GO:0010038	response to metal ion	0.00278799	11	FABP4/C1QA/ALOX5AP/MT2A/CAV1/AKR1C3/FGA/SLC40A1/ICAM1/NEDD4L/MT1M
GO:0003158	endothelium development	0.00278799	7	NRG1/RHOB/IL1B/CLDN5/GJA1/SLC40A1/ICAM1
GO:0050870	positive regulation of T cell activation	0.0034738	9	LGALS1/CCL2/CD55/CCL21/IL1B/CAV1/SHB/CD46/IGF2
GO:0048514	blood vessel morphogenesis	0.0034738	14	TNFRSF12A/SOX4/CCL2/RGCC/FOLR1/RHOB/C6/TGFB2/IL1B/ENPP2/GJA1/CAV1/DCN/SHB
GO:0071396	cellular response to lipid	0.00360369	14	CCL2/CD55/NFKBIA/TFPI/IL1B/CEBPB/TRIB1/CSF3/CCL20/AKR1C3/EFNA5/LDLR/ERRFI1/ICAM1
GO:0031663	lipopolysaccharide-mediated signaling pathway	0.0039615	5	CCL2/CD55/NFKBIA/IL1B/TRIB1
GO:0042110	T cell activation	0.0039615	13	SOX4/LGALS1/CCL2/CD55/CCL21/EGR1/IL1B/CAV1/CEBPB/ICAM1/SHB/CD46/IGF2
GO:0070489	T cell aggregation	0.0039615	13	SOX4/LGALS1/CCL2/CD55/CCL21/EGR1/IL1B/CAV1/CEBPB/ICAM1/SHB/CD46/IGF2
GO:1903039	positive regulation of leukocyte cell-cell adhesion	0.0039615	9	LGALS1/CCL2/CD55/CCL21/IL1B/CAV1/SHB/CD46/IGF2
GO:0071593	lymphocyte aggregation	0.0039615	13	SOX4/LGALS1/CCL2/CD55/CCL21/EGR1/IL1B/CAV1/CEBPB/ICAM1/SHB/CD46/IGF2
GO:0007179	transforming growth factor beta receptor signaling pathway	0.00412468	8	CCL2/UBC/FOLR1/TGFB2/CLDN5/CAV1/PEG10/USP9Y
GO:0050730	regulation of peptidyl-tyrosine phosphorylation	0.00419327	9	NRG1/SPINK1/ENPP2/CAV1/CSF3/EFNA5/ERRFI1/ICAM1/IGF2
GO:0070486	leukocyte aggregation	0.00432302	13	SOX4/LGALS1/CCL2/CD55/CCL21/EGR1/IL1B/CAV1/CEBPB/ICAM1/SHB/CD46/IGF2
GO:1902532	negative regulation of intracellular signal transduction	0.00452035	13	TPT1/NFKBIA/DLC1/SPINK1/TGFB2/IL1B/SOD2/CAV1/DCN/SOCS2/HSPA1A/ERRFI1/TLE1
GO:0097191	extrinsic apoptotic signaling pathway	0.00494103	9	TNFRSF12A/G0S2/TGFB2/IL1B/HSPA1B/CAV1/FGA/HSPA1A/ICAM1
GO:0048247	lymphocyte chemotaxis	0.00494103	5	CCL2/CH25H/CCL21/SAA1/CCL20
GO:0070431	nucleotide-binding oligomerization domain containing 2 signaling pathway	0.00494103	3	NFKBIA/HSPA1B/HSPA1A
GO:0051251	positive regulation of lymphocyte activation	0.0049732	10	LGALS1/CCL2/CD55/CCL21/IL1B/CAV1/CDKN1A/SHB/CD46/IGF2
GO:0097164	ammonium ion metabolic process	0.00554279	6	LPCAT1/ENPP2/LDLR/PNPLA8/FABP5/SGMS2
GO:0051348	negative regulation of transferase activity	0.00562617	11	MLLT1/UBC/FABP4/IL1B/CAV1/CDKN1A/DCN/TRIB1/SOCS2/ERRFI1/SHB
GO:0051770	positive regulation of nitric-oxide synthase biosynthetic process	0.00584119	3	CCL2/CCL20/NAMPT
GO:0030449	regulation of complement activation	0.00584119	4	CD55/A2M/C6/CD46
GO:0045907	positive regulation of vasoconstriction	0.00584119	4	GJA1/CAV1/FGA/ICAM1
GO:1901342	regulation of vasculature development	0.00601792	9	TNFRSF12A/CCL2/RGCC/RHOB/C6/EGR1/IL1B/ENPP2/DCN
GO:0030595	leukocyte chemotaxis	0.00616007	8	CCL2/TREM1/CH25H/CCL21/SAA1/TGFB2/IL1B/CCL20
GO:0050863	regulation of T cell activation	0.00616007	10	LGALS1/CCL2/CD55/CCL21/IL1B/CAV1/CEBPB/SHB/CD46/IGF2
GO:2000257	regulation of protein activation cascade	0.00616007	4	CD55/A2M/C6/CD46
GO:0007159	leukocyte cell-cell adhesion	0.00639686	13	SOX4/LGALS1/CCL2/CD55/CCL21/EGR1/IL1B/CAV1/CEBPB/ICAM1/SHB/CD46/IGF2
GO:0006958	complement activation; classical pathway	0.00692738	5	CD55/C1QB/C1QA/C6/CD46
GO:0060326	cell chemotaxis	0.00698383	9	CCL2/TREM1/CH25H/CCL21/SAA1/TGFB2/IL1B/CCL20/SAA2
GO:0002696	positive regulation of leukocyte activation	0.00771648	10	LGALS1/CCL2/CD55/CCL21/IL1B/CAV1/CDKN1A/SHB/CD46/IGF2
GO:0050900	leukocyte migration	0.00772055	11	CCL2/TREM1/CH25H/PPIA/CCL21/SAA1/TGFB2/IL1B/CAV1/CCL20/ICAM1
GO:0042448	progesterone metabolic process	0.00772055	3	AKR1C1/EGR1/AKR1C3
GO:0070423	nucleotide-binding oligomerization domain containing signaling pathway	0.00772055	4	UBC/NFKBIA/HSPA1B/HSPA1A
GO:0043491	protein kinase B signaling	0.00772055	7	CCL2/NRG1/CCL21/IL1B/CSF3/AKR1C3/IGF2
GO:1903037	regulation of leukocyte cell-cell adhesion	0.00772055	10	LGALS1/CCL2/CD55/CCL21/IL1B/CAV1/CEBPB/SHB/CD46/IGF2
GO:0006641	triglyceride metabolic process	0.00798884	6	FABP4/FABP6/LPCAT1/CAV1/LDLR/FABP5
GO:0035872	nucleotide-binding domain; leucine rich repeat containing receptor signaling pathway	0.00808513	4	UBC/NFKBIA/HSPA1B/HSPA1A
GO:2001233	regulation of apoptotic signaling pathway	0.00808513	11	TPT1/TNFRSF12A/G0S2/TGFB2/IL1B/HSPA1B/SOD2/CAV1/FGA/HSPA1A/ICAM1
GO:0007178	transmembrane receptor protein serine/threonine kinase signaling pathway	0.00808513	10	GPC3/CCL2/UBC/FOLR1/TGFB2/EGR1/CLDN5/CAV1/PEG10/USP9Y
GO:1904951	positive regulation of establishment of protein localization	0.00811883	13	SOX4/CCL2/RGCC/NRG1/PPIA/AGR2/HNMT/SAA1/TGFB2/IL1B/GJA1/CSF3/FGA
GO:0046470	phosphatidylcholine metabolic process	0.00816405	5	LPCAT1/ENPP2/LDLR/PNPLA8/FABP5
GO:0050867	positive regulation of cell activation	0.00816405	10	LGALS1/CCL2/CD55/CCL21/IL1B/CAV1/CDKN1A/SHB/CD46/IGF2
GO:0050755	chemokine metabolic process	0.0083843	3	TREM1/EGR1/IL1B
GO:0009743	response to carbohydrate	0.00845833	8	SOX4/LGALS1/EGR1/IL1B/GJA1/EFNA5/ICAM1/LDHA
GO:0097529	myeloid leukocyte migration	0.00848918	7	CCL2/TREM1/CCL21/SAA1/TGFB2/IL1B/CCL20
GO:0006869	lipid transport	0.00857569	10	NFKBIA/FABP6/AKR1C1/IL1B/CAV1/SFTPA1/PLIN2/SLCO3A1/LDLR/PNPLA8
GO:0002673	regulation of acute inflammatory response	0.00878916	5	CD55/A2M/C6/IL1B/CD46
GO:0032612	interleukin-1 production	0.00878916	5	SAA1/EGR1/IL1B/CCL20/ERRFI1
GO:0042107	cytokine metabolic process	0.00878916	6	TREM1/EGR1/IL1B/CEBPB/CCL20/ERRFI1
GO:0032970	regulation of actin filament-based process	0.00878916	10	TMSB4X/S100A10/RGCC/DLC1/CCL21/TGFB2/CAV1/CSF3/EFNA5/ICAM1
GO:0001933	negative regulation of protein phosphorylation	0.00878916	11	MLLT1/FABP4/SPINK1/IL1B/CAV1/CDKN1A/DCN/TRIB1/SOCS2/ERRFI1/SHB
GO:0051222	positive regulation of protein transport	0.00878916	12	SOX4/CCL2/RGCC/NRG1/PPIA/HNMT/SAA1/TGFB2/IL1B/GJA1/CSF3/FGA
GO:0051767	nitric-oxide synthase biosynthetic process	0.00878916	3	CCL2/CCL20/NAMPT
GO:0051769	regulation of nitric-oxide synthase biosynthetic process	0.00878916	3	CCL2/CCL20/NAMPT
GO:2000351	regulation of endothelial cell apoptotic process	0.00878916	4	RGCC/AKR1C3/FGA/ICAM1
GO:1901888	regulation of cell junction assembly	0.00878916	5	S100A10/DLC1/GJA1/CAV1/EFNA5
GO:0050714	positive regulation of protein secretion	0.00878916	8	SOX4/RGCC/PPIA/SAA1/TGFB2/IL1B/GJA1/FGA
GO:0071560	cellular response to transforming growth factor beta stimulus	0.00896856	8	CCL2/UBC/FOLR1/TGFB2/CLDN5/CAV1/PEG10/USP9Y
GO:0002694	regulation of leukocyte activation	0.00896856	12	LGALS1/CCL2/CD55/CCL21/IL1B/CAV1/CDKN1A/ADGRF5/CEBPB/SHB/CD46/IGF2
GO:0002455	humoral immune response mediated by circulating immunoglobulin	0.00896856	5	CD55/C1QB/C1QA/C6/CD46
GO:0030336	negative regulation of cell migration	0.00896856	8	CCL2/RGCC/NRG1/DLC1/CCL21/RHOB/DCN/TRIB1
GO:0071559	response to transforming growth factor beta	0.00916221	8	CCL2/UBC/FOLR1/TGFB2/CLDN5/CAV1/PEG10/USP9Y
GO:0045765	regulation of angiogenesis	0.00928254	8	TNFRSF12A/CCL2/RGCC/RHOB/C6/IL1B/ENPP2/DCN
GO:0034341	response to interferon-gamma	0.00928254	7	CCL2/CCL21/MT2A/CCL20/IFITM2/ICAM1/IFNGR1
GO:0031099	regeneration	0.00954115	7	HOPX/CCL2/NFKBIA/FOLR1/GJA1/CDKN1A/CEBPB
GO:1901654	response to ketone	0.00980527	7	CCL2/CCL21/TGFB2/CAV1/CDKN1A/EFNA5/ERRFI1
GO:0051249	regulation of lymphocyte activation	0.0108939	11	LGALS1/CCL2/CD55/CCL21/IL1B/CAV1/CDKN1A/CEBPB/SHB/CD46/IGF2
GO:0006639	acylglycerol metabolic process	0.0112323	6	FABP4/FABP6/LPCAT1/CAV1/LDLR/FABP5
GO:0006638	neutral lipid metabolic process	0.0116324	6	FABP4/FABP6/LPCAT1/CAV1/LDLR/FABP5
GO:2000146	negative regulation of cell motility	0.0118796	8	CCL2/RGCC/NRG1/DLC1/CCL21/RHOB/DCN/TRIB1
GO:0045123	cellular extravasation	0.0119605	4	CCL2/TREM1/CCL21/ICAM1
GO:0009749	response to glucose	0.0127505	7	SOX4/LGALS1/EGR1/GJA1/EFNA5/ICAM1/LDHA
GO:0072577	endothelial cell apoptotic process	0.0127505	4	RGCC/AKR1C3/FGA/ICAM1
GO:0051897	positive regulation of protein kinase B signaling	0.0127505	5	NRG1/CCL21/CSF3/AKR1C3/IGF2
GO:0090287	regulation of cellular response to growth factor stimulus	0.0127505	8	GPC3/UBC/FOLR1/FGFBP1/IL1B/CAV1/DCN/PEG10
GO:0032956	regulation of actin cytoskeleton organization	0.0131002	9	TMSB4X/S100A10/RGCC/DLC1/CCL21/TGFB2/CSF3/EFNA5/ICAM1
GO:0072676	lymphocyte migration	0.0131509	5	CCL2/CH25H/CCL21/SAA1/CCL20
GO:0001525	angiogenesis	0.0133622	11	TNFRSF12A/CCL2/RGCC/RHOB/C6/TGFB2/IL1B/ENPP2/CAV1/DCN/SHB
GO:0010876	lipid localization	0.0134948	10	NFKBIA/FABP6/AKR1C1/IL1B/CAV1/SFTPA1/PLIN2/SLCO3A1/LDLR/PNPLA8
GO:0010810	regulation of cell-substrate adhesion	0.0136485	7	S100A10/LGALS1/AGR2/DLC1/CCL21/FGA/EFNA5
GO:0042326	negative regulation of phosphorylation	0.0136643	11	MLLT1/FABP4/SPINK1/IL1B/CAV1/CDKN1A/DCN/TRIB1/SOCS2/ERRFI1/SHB
GO:0050865	regulation of cell activation	0.0136643	12	LGALS1/CCL2/CD55/CCL21/IL1B/CAV1/CDKN1A/ADGRF5/CEBPB/SHB/CD46/IGF2
GO:0009746	response to hexose	0.0136643	7	SOX4/LGALS1/EGR1/GJA1/EFNA5/ICAM1/LDHA
GO:0006953	acute-phase response	0.0136643	4	SAA1/IL1B/CEBPB/SAA2
GO:1903524	positive regulation of blood circulation	0.0144611	5	TGFB2/GJA1/CAV1/FGA/ICAM1
GO:2001239	regulation of extrinsic apoptotic signaling pathway in absence of ligand	0.0145583	4	TGFB2/IL1B/HSPA1B/HSPA1A
GO:0002691	regulation of cellular extravasation	0.0147571	3	CCL2/CCL21/ICAM1
GO:0071248	cellular response to metal ion	0.0149308	6	FABP4/ALOX5AP/MT2A/AKR1C3/SLC40A1/MT1M
GO:0034284	response to monosaccharide	0.0149308	7	SOX4/LGALS1/EGR1/GJA1/EFNA5/ICAM1/LDHA
GO:0046503	glycerolipid catabolic process	0.0152286	4	FABP4/FABP6/PNPLA8/FABP5
GO:0050727	regulation of inflammatory response	0.0153301	9	CCL2/CD55/FABP4/A2M/SAA1/C6/IL1B/LDLR/CD46
GO:0007507	heart development	0.0153301	12	HOPX/SOX4/GPC3/NRG1/FOLR1/LRP2/DLC1/FREM2/TGFB2/CLDN5/GJA1/PDLIM3
GO:0051092	positive regulation of NF-kappaB transcription factor activity	0.0155822	6	UBC/NFKBIA/IL1B/HSPA1B/HSPA1A/ICAM1
GO:0002920	regulation of humoral immune response	0.0159191	4	CD55/A2M/C6/CD46
GO:0031589	cell-substrate adhesion	0.0170478	9	TNFRSF12A/S100A10/LGALS1/AGR2/DLC1/CCL21/FGA/EFNA5/SGCE
GO:0070482	response to oxygen levels	0.0170478	9	CCL2/UBC/RGCC/TGFB2/EGR1/CAV1/CDKN1A/ICAM1/LDHA
GO:0001523	retinoid metabolic process	0.0170478	5	GPC3/AKR1C1/LRP2/SDC2/AKR1C3
GO:2001238	positive regulation of extrinsic apoptotic signaling pathway	0.0179037	4	TNFRSF12A/G0S2/TGFB2/CAV1
GO:0015718	monocarboxylic acid transport	0.0187827	6	FABP6/AKR1C1/IL1B/PLIN2/SLCO3A1/PNPLA8
GO:0002753	cytoplasmic pattern recognition receptor signaling pathway	0.0188637	4	UBC/NFKBIA/HSPA1B/HSPA1A
GO:0034330	cell junction organization	0.0188637	8	S100A10/LAMB3/DLC1/TGFB2/CLDN5/GJA1/CAV1/EFNA5
GO:0071346	cellular response to interferon-gamma	0.0190645	6	CCL2/CCL21/MT2A/CCL20/ICAM1/IFNGR1
GO:0045732	positive regulation of protein catabolic process	0.0190733	8	GPC3/UBC/LPCAT1/IL1B/GJA1/CAV1/TRIB1/NEDD4L
GO:0040013	negative regulation of locomotion	0.019431	8	CCL2/RGCC/NRG1/DLC1/CCL21/RHOB/DCN/TRIB1
GO:0070252	actin-mediated cell contraction	0.0195699	5	TNNT3/GJA1/CAV1/TNNI2/NEDD4L
GO:0051271	negative regulation of cellular component movement	0.0195873	8	CCL2/RGCC/NRG1/DLC1/CCL21/RHOB/DCN/TRIB1
GO:0034329	cell junction assembly	0.0195873	7	S100A10/LAMB3/DLC1/CLDN5/GJA1/CAV1/EFNA5
GO:0001819	positive regulation of cytokine production	0.0197249	10	CCL2/RGCC/SAA1/EGR1/IL1B/HSPA1B/CEBPB/CCL20/HSPA1A/CD46
GO:0071356	cellular response to tumor necrosis factor	0.0197267	8	TNFRSF12A/CCL2/UBC/CCL21/HSPA1B/CCL20/HSPA1A/ICAM1
GO:0009612	response to mechanical stimulus	0.019757	7	CCL2/NFKBIA/SLITRK6/SLC38A2/IL1B/GJA1/DCN
GO:0016101	diterpenoid metabolic process	0.0214635	5	GPC3/AKR1C1/LRP2/SDC2/AKR1C3
GO:0042035	regulation of cytokine biosynthetic process	0.0214635	5	EGR1/IL1B/CEBPB/CCL20/ERRFI1
GO:0072378	blood coagulation; fibrin clot formation	0.0229156	3	A2M/TFPI/FGA
GO:0019229	regulation of vasoconstriction	0.0240246	4	GJA1/CAV1/FGA/ICAM1
GO:0007015	actin filament organization	0.0243963	9	TMSB4X/S100A10/RGCC/DLC1/CCL21/PDLIM3/PLS3/CSF3/ICAM1
GO:0022604	regulation of cell morphogenesis	0.0247754	11	TNFRSF12A/S100A10/CCL2/NRG1/DLC1/SDC2/ENPP2/FGA/EFNA5/ICAM1/NEDD4L
GO:0071241	cellular response to inorganic substance	0.0254417	6	FABP4/ALOX5AP/MT2A/AKR1C3/SLC40A1/MT1M
GO:2001234	negative regulation of apoptotic signaling pathway	0.0256685	7	TPT1/IL1B/HSPA1B/SOD2/FGA/HSPA1A/ICAM1
GO:2001237	negative regulation of extrinsic apoptotic signaling pathway	0.0256685	5	IL1B/HSPA1B/FGA/HSPA1A/ICAM1
GO:0006977	DNA damage response; signal transduction by p53 class mediator resulting in cell cycle arrest	0.0260066	4	SOX4/UBC/RGCC/CDKN1A
GO:0032652	regulation of interleukin-1 production	0.0260066	4	SAA1/EGR1/CCL20/ERRFI1
GO:0090066	regulation of anatomical structure size	0.0262354	11	TMSB4X/TNFRSF12A/NRG1/CCL21/GJA1/SOD2/CAV1/CSF3/FGA/EFNA5/ICAM1
GO:0031349	positive regulation of defense response	0.0262354	10	CCL2/UBC/FABP4/NFKBIA/IL1B/HSPA1B/GJA1/CAV1/LDLR/HSPA1A
GO:0032965	regulation of collagen biosynthetic process	0.0263861	3	CCL2/RGCC/ERRFI1
GO:0042493	response to drug	0.0263861	10	MGST1/LGALS1/CCL2/TGFB2/MT2A/IL1B/CDKN1A/PLIN2/ICAM1/LDHA
GO:0031960	response to corticosteroid	0.0264335	6	CCL2/AREG/HNMT/CDKN1A/AKR1C3/ERRFI1
GO:0072431	signal transduction involved in mitotic G1 DNA damage checkpoint	0.0264335	4	SOX4/UBC/RGCC/CDKN1A
GO:1902400	intracellular signal transduction involved in G1 DNA damage checkpoint	0.0264335	4	SOX4/UBC/RGCC/CDKN1A
GO:0034612	response to tumor necrosis factor	0.0268567	8	TNFRSF12A/CCL2/UBC/CCL21/HSPA1B/CCL20/HSPA1A/ICAM1
GO:0043410	positive regulation of MAPK cascade	0.0270537	11	CCL2/UBC/NRG1/CCL21/SAA1/TGFB2/IL1B/CCL20/FGA/ICAM1/IGF2
GO:0072413	signal transduction involved in mitotic cell cycle checkpoint	0.0270537	4	SOX4/UBC/RGCC/CDKN1A
GO:1902402	signal transduction involved in mitotic DNA damage checkpoint	0.0270537	4	SOX4/UBC/RGCC/CDKN1A
GO:1902403	signal transduction involved in mitotic DNA integrity checkpoint	0.0270537	4	SOX4/UBC/RGCC/CDKN1A
GO:1904035	regulation of epithelial cell apoptotic process	0.0270537	4	RGCC/AKR1C3/FGA/ICAM1
GO:0006875	cellular metal ion homeostasis	0.0272104	11	FTL/TPT1/CCL2/CD55/CCL21/SAA1/MT2A/GJA1/CAV1/SLC40A1/NEDD4L
GO:0060306	regulation of membrane repolarization	0.0272104	3	GJA1/CAV1/NEDD4L
GO:0045807	positive regulation of endocytosis	0.0272104	5	GPC3/CCL2/CCL21/IL1B/NEDD4L
GO:0048639	positive regulation of developmental growth	0.0272317	6	HOPX/TNFRSF12A/NRG1/AGR2/EFNA5/NEDD4L
GO:0007162	negative regulation of cell adhesion	0.0273026	7	LGALS1/EPCAM/RGCC/DLC1/CCL21/CEBPB/EFNA5
GO:0050673	epithelial cell proliferation	0.0273026	9	GPC3/CCL2/RGCC/AREG/TGFB2/GJA1/CAV1/CEBPB/ERRFI1
GO:0006721	terpenoid metabolic process	0.0277109	5	GPC3/AKR1C1/LRP2/SDC2/AKR1C3
GO:0008202	steroid metabolic process	0.0278879	8	FABP6/CH25H/AKR1C1/LRP2/EGR1/IL1B/AKR1C3/LDLR
GO:0002576	platelet degranulation	0.0279196	5	TMSB4X/A2M/TGFB2/FGA/IGF2
GO:0042089	cytokine biosynthetic process	0.0279196	5	EGR1/IL1B/CEBPB/CCL20/ERRFI1
GO:0014068	positive regulation of phosphatidylinositol 3-kinase signaling	0.0279196	4	NRG1/TGFB2/DCN/CSF3
GO:0019915	lipid storage	0.0279196	4	NFKBIA/IL1B/CAV1/PLIN2
GO:0072401	signal transduction involved in DNA integrity checkpoint	0.0279196	4	SOX4/UBC/RGCC/CDKN1A
GO:0072422	signal transduction involved in DNA damage checkpoint	0.0279196	4	SOX4/UBC/RGCC/CDKN1A
GO:0001937	negative regulation of endothelial cell proliferation	0.0279196	3	RGCC/GJA1/CAV1
GO:0071229	cellular response to acid chemical	0.0289203	6	CCL2/FOLR1/AKR1C1/CEBPB/AKR1C3/LDLR
GO:0001666	response to hypoxia	0.029027	8	CCL2/UBC/RGCC/TGFB2/EGR1/CAV1/ICAM1/LDHA
GO:0072395	signal transduction involved in cell cycle checkpoint	0.0290397	4	SOX4/UBC/RGCC/CDKN1A
GO:0035239	tube morphogenesis	0.0302462	9	SOX4/GPC3/AREG/FOLR1/AGR2/DLC1/RHOB/TGFB2/GJA1
GO:0045216	cell-cell junction organization	0.0302462	7	S100A10/DLC1/TGFB2/CLDN5/GJA1/CAV1/EFNA5
GO:0050731	positive regulation of peptidyl-tyrosine phosphorylation	0.030921	6	NRG1/ENPP2/CSF3/EFNA5/ICAM1/IGF2
GO:0008207	C21-steroid hormone metabolic process	0.0324401	3	AKR1C1/EGR1/AKR1C3
GO:0044057	regulation of system process	0.0328434	11	HOPX/NRG1/TNNT3/TGFB2/IL1B/GJA1/CAV1/FGA/TNNI2/ERRFI1/ICAM1
GO:0036293	response to decreased oxygen levels	0.0332006	8	CCL2/UBC/RGCC/TGFB2/EGR1/CAV1/ICAM1/LDHA
GO:0044259	multicellular organismal macromolecule metabolic process	0.0332006	5	CCL2/RGCC/CTSD/AKR1C3/ERRFI1
GO:0006898	receptor-mediated endocytosis	0.0336645	8	FOLR1/LRP2/CCL21/SAA1/ENPP2/CAV1/SCGB3A2/LDLR
GO:0031571	mitotic G1 DNA damage checkpoint	0.0336645	4	SOX4/UBC/RGCC/CDKN1A
GO:0042632	cholesterol homeostasis	0.0336645	4	FABP4/AKR1C1/CAV1/LDLR
GO:0044819	mitotic G1/S transition checkpoint	0.0336645	4	SOX4/UBC/RGCC/CDKN1A
GO:0055092	sterol homeostasis	0.0336645	4	FABP4/AKR1C1/CAV1/LDLR
GO:0010712	regulation of collagen metabolic process	0.0336645	3	CCL2/RGCC/ERRFI1
GO:0019433	triglyceride catabolic process	0.0336645	3	FABP4/FABP6/FABP5
GO:0003007	heart morphogenesis	0.033748	7	SOX4/NRG1/FOLR1/DLC1/TGFB2/CLDN5/GJA1
GO:1901652	response to peptide	0.0338681	10	CCL2/NFKBIA/AREG/EGR1/IL1B/GJA1/CAV1/SOCS2/ERRFI1/IGF2
GO:0030048	actin filament-based movement	0.0338681	5	TNNT3/GJA1/CAV1/TNNI2/NEDD4L
GO:0050680	negative regulation of epithelial cell proliferation	0.0338681	5	GPC3/RGCC/TGFB2/GJA1/CAV1
GO:0045926	negative regulation of growth	0.0339078	7	GPC3/ENO1/TGFB2/MT2A/GJA1/CDKN1A/MT1M
GO:0018108	peptidyl-tyrosine phosphorylation	0.0339841	9	NRG1/SPINK1/ENPP2/CAV1/CSF3/EFNA5/ERRFI1/ICAM1/IGF2
GO:0044783	G1 DNA damage checkpoint	0.0341801	4	SOX4/UBC/RGCC/CDKN1A
GO:0018212	peptidyl-tyrosine modification	0.0344223	9	NRG1/SPINK1/ENPP2/CAV1/CSF3/EFNA5/ERRFI1/ICAM1/IGF2
GO:0051091	positive regulation of sequence-specific DNA binding transcription factor activity	0.0344223	7	UBC/RGCC/NFKBIA/IL1B/HSPA1B/HSPA1A/ICAM1
GO:0032964	collagen biosynthetic process	0.0344223	3	CCL2/RGCC/ERRFI1
GO:0044246	regulation of multicellular organismal metabolic process	0.0344223	3	CCL2/RGCC/ERRFI1
GO:1901099	negative regulation of signal transduction in absence of ligand	0.0344223	3	IL1B/HSPA1B/HSPA1A
GO:2001240	negative regulation of extrinsic apoptotic signaling pathway in absence of ligand	0.0344223	3	IL1B/HSPA1B/HSPA1A
GO:0031100	animal organ regeneration	0.0347293	4	CCL2/NFKBIA/CDKN1A/CEBPB
GO:0051051	negative regulation of transport	0.0347293	10	SOX4/RGCC/NRG1/NFKBIA/SPINK1/IL1B/CAV1/HSPA1A/ICAM1/NEDD4L
GO:0042176	regulation of protein catabolic process	0.0348924	9	GPC3/UBC/NRG1/LPCAT1/IL1B/GJA1/CAV1/TRIB1/NEDD4L
GO:0043122	regulation of I-kappaB kinase/NF-kappaB signaling	0.0353738	7	LGALS1/UBC/NFKBIA/CCL21/IL1B/GJA1/TLE1
GO:0001765	membrane raft assembly	0.0353738	2	S100A10/CAV1
GO:0002921	negative regulation of humoral immune response	0.0353738	2	CD55/A2M
GO:0045080	positive regulation of chemokine biosynthetic process	0.0353738	2	EGR1/IL1B
GO:0048875	chemical homeostasis within a tissue	0.0353738	2	LPCAT1/ADGRF5
GO:0072203	cell proliferation involved in metanephros development	0.0353738	2	GPC3/EGR1
GO:0072584	caveolin-mediated endocytosis	0.0353738	2	CAV1/NEDD4L
GO:0002683	negative regulation of immune system process	0.0353738	9	CCL2/CD55/NFKBIA/CCL21/A2M/TGFB2/ADGRF5/CEBPB/TRIB1
GO:0043900	regulation of multi-organism process	0.0353738	9	LGALS1/CD55/PPIA/SPINK1/CAV1/TRIB1/IFITM2/SHB/VPS37B
GO:0030856	regulation of epithelial cell differentiation	0.03539	5	IL1B/CLDN5/CAV1/MAFF/ERRFI1
GO:0002456	T cell mediated immunity	0.0357726	4	CD55/IL1B/ICAM1/CD46
GO:0030301	cholesterol transport	0.0357726	4	NFKBIA/AKR1C1/CAV1/LDLR
GO:0038034	signal transduction in absence of ligand	0.0357726	4	TGFB2/IL1B/HSPA1B/HSPA1A
GO:0097192	extrinsic apoptotic signaling pathway in absence of ligand	0.0357726	4	TGFB2/IL1B/HSPA1B/HSPA1A
GO:0010770	positive regulation of cell morphogenesis involved in differentiation	0.0362978	5	TNFRSF12A/S100A10/NRG1/FGA/EFNA5
GO:0051896	regulation of protein kinase B signaling	0.0362978	5	NRG1/CCL21/CSF3/AKR1C3/IGF2
GO:0032732	positive regulation of interleukin-1 production	0.0362978	3	SAA1/EGR1/CCL20
GO:0061028	establishment of endothelial barrier	0.0362978	3	IL1B/CLDN5/ICAM1
GO:0086002	cardiac muscle cell action potential involved in contraction	0.0362978	3	GJA1/CAV1/NEDD4L
GO:0086009	membrane repolarization	0.0362978	3	GJA1/CAV1/NEDD4L
GO:0015918	sterol transport	0.0362978	4	NFKBIA/AKR1C1/CAV1/LDLR
GO:0042310	vasoconstriction	0.0362978	4	GJA1/CAV1/FGA/ICAM1
GO:0045927	positive regulation of growth	0.0368967	7	HOPX/TNFRSF12A/NRG1/AGR2/TGFB2/EFNA5/NEDD4L
GO:0002449	lymphocyte mediated immunity	0.0379929	7	CD55/C1QB/C1QA/C6/IL1B/ICAM1/CD46
GO:0002460	adaptive immune response based on somatic recombination of immune receptors built from immunoglobulin superfamily domains	0.0379929	7	CD55/C1QB/C1QA/C6/IL1B/ICAM1/CD46
GO:0019068	virion assembly	0.0379929	3	UBC/PPIA/VPS37B
GO:0072678	T cell migration	0.0379929	3	CCL2/CCL21/CCL20
GO:0050671	positive regulation of lymphocyte proliferation	0.0379929	5	CD55/IL1B/CDKN1A/CD46/IGF2
GO:0061041	regulation of wound healing	0.0379929	5	HOPX/TNFRSF12A/GJA1/CAV1/FGA
GO:1990267	response to transition metal nanoparticle	0.0379929	5	C1QA/MT2A/SLC40A1/ICAM1/MT1M
GO:0010566	regulation of ketone biosynthetic process	0.0379929	2	EGR1/AKR1C3
GO:0031953	negative regulation of protein autophosphorylation	0.0379929	2	CAV1/ERRFI1
GO:0034116	positive regulation of heterotypic cell-cell adhesion	0.0379929	2	IL1B/FGA
GO:0090084	negative regulation of inclusion body assembly	0.0379929	2	HSPA1B/HSPA1A
GO:1901550	regulation of endothelial cell development	0.0379929	2	IL1B/CLDN5
GO:1903140	regulation of establishment of endothelial barrier	0.0379929	2	IL1B/CLDN5
GO:2000047	regulation of cell-cell adhesion mediated by cadherin	0.0379929	2	EPCAM/RGCC
GO:0002443	leukocyte mediated immunity	0.0379929	8	CD55/TREM1/C1QB/C1QA/C6/IL1B/ICAM1/CD46
GO:0032946	positive regulation of mononuclear cell proliferation	0.0386797	5	CD55/IL1B/CDKN1A/CD46/IGF2
GO:0060840	artery development	0.0388476	4	SOX4/FOLR1/LRP2/TGFB2
GO:0030111	regulation of Wnt signaling pathway	0.0388476	8	WIF1/SOX4/GPC3/UBC/FOLR1/EGR1/CAV1/TLE1
GO:0060562	epithelial tube morphogenesis	0.0388476	8	SOX4/GPC3/AREG/FOLR1/DLC1/RHOB/TGFB2/GJA1
GO:2000401	regulation of lymphocyte migration	0.0388476	3	CCL2/CCL21/CCL20
GO:0050708	regulation of protein secretion	0.0390867	9	SOX4/RGCC/PPIA/SAA1/TGFB2/IL1B/GJA1/FGA/EFNA5
GO:0046890	regulation of lipid biosynthetic process	0.0390867	5	EGR1/IL1B/ADGRF5/AKR1C3/LDLR
GO:0031397	negative regulation of protein ubiquitination	0.0402724	5	SOX4/UBC/HSPA1B/CAV1/HSPA1A
GO:0044242	cellular lipid catabolic process	0.0402978	6	FABP4/FABP6/ENPP2/AKR1C3/PNPLA8/FABP5
GO:0002697	regulation of immune effector process	0.0402978	8	CCL2/CD55/A2M/C6/TGFB2/IL1B/SHB/CD46
GO:0046461	neutral lipid catabolic process	0.040495	3	FABP4/FABP6/FABP5
GO:0046464	acylglycerol catabolic process	0.040495	3	FABP4/FABP6/FABP5
GO:0050873	brown fat cell differentiation	0.040495	3	FABP4/LAMB3/CEBPB
GO:0006720	isoprenoid metabolic process	0.040495	5	GPC3/AKR1C1/LRP2/SDC2/AKR1C3
GO:0046651	lymphocyte proliferation	0.040495	7	CD55/IL1B/CDKN1A/CEBPB/SHB/CD46/IGF2
GO:0001558	regulation of cell growth	0.040495	9	TNFRSF12A/NRG1/ENO1/TGFB2/GJA1/CDKN1A/EFNA5/SOCS2/NEDD4L
GO:0050670	regulation of lymphocyte proliferation	0.040495	6	CD55/IL1B/CDKN1A/CEBPB/CD46/IGF2
GO:0016064	immunoglobulin mediated immune response	0.040495	5	CD55/C1QB/C1QA/C6/CD46
GO:0044236	multicellular organism metabolic process	0.040495	5	CCL2/RGCC/CTSD/AKR1C3/ERRFI1
GO:0046683	response to organophosphorus	0.040495	5	CCL2/AREG/AKR1C1/IL1B/LDHA
GO:0070098	chemokine-mediated signaling pathway	0.040495	4	CCL2/CCL21/CCL20/ACKR1
GO:0070613	regulation of protein processing	0.040495	4	CD55/A2M/C6/CD46
GO:0002693	positive regulation of cellular extravasation	0.040495	2	CCL2/ICAM1
GO:0007171	activation of transmembrane receptor protein tyrosine kinase activity	0.040495	2	NRG1/EFNA5
GO:0016264	gap junction assembly	0.040495	2	GJA1/CAV1
GO:0030656	regulation of vitamin metabolic process	0.040495	2	IL1B/AKR1C3
GO:0042574	retinal metabolic process	0.040495	2	AKR1C1/AKR1C3
GO:1900103	positive regulation of endoplasmic reticulum unfolded protein response	0.040495	2	AGR2/HSPA1A
GO:1903894	regulation of IRE1-mediated unfolded protein response	0.040495	2	AGR2/HSPA1A
GO:0032944	regulation of mononuclear cell proliferation	0.040495	6	CD55/IL1B/CDKN1A/CEBPB/CD46/IGF2
GO:0032943	mononuclear cell proliferation	0.0405039	7	CD55/IL1B/CDKN1A/CEBPB/SHB/CD46/IGF2
GO:0045860	positive regulation of protein kinase activity	0.0406466	10	UBC/RGCC/NRG1/CCL21/SAA1/TGFB2/IL1B/CDKN1A/EFNA5/IGF2
GO:0045787	positive regulation of cell cycle	0.0407532	8	SOX4/UBC/RGCC/TGFB2/IL1B/CDKN1A/SHB/IGF2
GO:0071900	regulation of protein serine/threonine kinase activity	0.0409805	10	UBC/RGCC/NRG1/SERTAD1/SAA1/IL1B/CAV1/CDKN1A/TRIB1/IGF2
GO:1903317	regulation of protein maturation	0.0410227	4	CD55/A2M/C6/CD46
GO:0009306	protein secretion	0.0410227	10	SOX4/RGCC/TREM1/PPIA/SAA1/TGFB2/IL1B/GJA1/FGA/EFNA5
GO:0006766	vitamin metabolic process	0.0410227	5	FOLR1/LRP2/IL1B/AKR1C3/NAMPT
GO:0019724	B cell mediated immunity	0.0410227	5	CD55/C1QB/C1QA/C6/CD46
GO:0070665	positive regulation of leukocyte proliferation	0.0410227	5	CD55/IL1B/CDKN1A/CD46/IGF2
GO:0071417	cellular response to organonitrogen compound	0.0415502	10	CCL2/FOLR1/EGR1/IL1B/CAV1/CEBPB/SOCS2/ERRFI1/ICAM1/IGF2
GO:0050880	regulation of blood vessel size	0.0415502	5	GJA1/SOD2/CAV1/FGA/ICAM1
GO:0002064	epithelial cell development	0.0415502	6	SLITRK6/IL1B/CLDN5/GJA1/CDKN1A/ICAM1
GO:0071158	positive regulation of cell cycle arrest	0.0415502	4	SOX4/UBC/RGCC/CDKN1A
GO:0003254	regulation of membrane depolarization	0.0415502	3	GJA1/DCN/NEDD4L
GO:0032570	response to progesterone	0.0415502	3	CCL2/TGFB2/CAV1
GO:0050732	negative regulation of peptidyl-tyrosine phosphorylation	0.0415502	3	SPINK1/CAV1/ERRFI1
GO:1903532	positive regulation of secretion by cell	0.0418701	8	SOX4/RGCC/PPIA/SAA1/TGFB2/IL1B/GJA1/FGA
GO:0043434	response to peptide hormone	0.0419972	9	CCL2/AREG/EGR1/IL1B/GJA1/CAV1/SOCS2/ERRFI1/IGF2
GO:0030100	regulation of endocytosis	0.042048	6	GPC3/CCL2/CCL21/IL1B/CAV1/NEDD4L
GO:0035150	regulation of tube size	0.0420905	5	GJA1/SOD2/CAV1/FGA/ICAM1
GO:0009896	positive regulation of catabolic process	0.0420905	8	GPC3/UBC/LPCAT1/IL1B/GJA1/CAV1/TRIB1/NEDD4L
GO:2000379	positive regulation of reactive oxygen species metabolic process	0.0424793	4	IL1B/CDKN1A/AKR1C3/ICAM1
GO:0071496	cellular response to external stimulus	0.042763	7	FOLR1/SLC38A2/IL1B/GJA1/CDKN1A/AKR1C3/ICAM1
GO:0031529	ruffle organization	0.0431716	3	CCL21/CAV1/ICAM1
GO:0032757	positive regulation of interleukin-8 production	0.0431716	3	IL1B/HSPA1B/HSPA1A
GO:0045073	regulation of chemokine biosynthetic process	0.0432506	2	EGR1/IL1B
GO:0071850	mitotic cell cycle arrest	0.0432506	2	RGCC/CDKN1A
GO:2000353	positive regulation of endothelial cell apoptotic process	0.0432506	2	RGCC/AKR1C3
GO:0007160	cell-matrix adhesion	0.0438858	6	S100A10/DLC1/CCL21/FGA/EFNA5/SGCE
GO:1903321	negative regulation of protein modification by small protein conjugation or removal	0.044748	5	SOX4/UBC/HSPA1B/CAV1/HSPA1A
GO:0007044	cell-substrate junction assembly	0.044748	4	S100A10/LAMB3/DLC1/EFNA5
GO:0015908	fatty acid transport	0.044748	4	IL1B/PLIN2/SLCO3A1/PNPLA8
GO:0008206	bile acid metabolic process	0.044748	3	FABP6/CH25H/AKR1C1
GO:0045840	positive regulation of mitotic nuclear division	0.044748	3	RGCC/IL1B/IGF2
GO:0007249	I-kappaB kinase/NF-kappaB signaling	0.044748	7	LGALS1/UBC/NFKBIA/CCL21/IL1B/GJA1/TLE1
GO:0070663	regulation of leukocyte proliferation	0.0450969	6	CD55/IL1B/CDKN1A/CEBPB/CD46/IGF2
GO:0051384	response to glucocorticoid	0.0451796	5	CCL2/AREG/HNMT/CDKN1A/ERRFI1
GO:2000147	positive regulation of cell motility	0.0455792	9	CCL2/EPCAM/CCL21/RHOB/TGFB2/ENPP2/PTP4A1/CCL20/ICAM1
GO:1904019	epithelial cell apoptotic process	0.045618	4	RGCC/AKR1C3/FGA/ICAM1
GO:0046942	carboxylic acid transport	0.0464808	7	FABP6/AKR1C1/SLC38A2/IL1B/PLIN2/SLCO3A1/PNPLA8
GO:0046426	negative regulation of JAK-STAT cascade	0.0464808	3	CAV1/DCN/SOCS2
GO:0046626	regulation of insulin receptor signaling pathway	0.0464808	3	IL1B/SOCS2/IGF2
GO:1904893	negative regulation of STAT cascade	0.0464808	3	CAV1/DCN/SOCS2
GO:0030178	negative regulation of Wnt signaling pathway	0.047132	6	WIF1/GPC3/UBC/EGR1/CAV1/TLE1
GO:0007567	parturition	0.047132	2	CCL2/MAFF
GO:0030299	intestinal cholesterol absorption	0.047132	2	AKR1C1/LDLR
GO:0042033	chemokine biosynthetic process	0.047132	2	EGR1/IL1B
GO:0098856	intestinal lipid absorption	0.047132	2	AKR1C1/LDLR
GO:0070661	leukocyte proliferation	0.0472716	7	CD55/IL1B/CDKN1A/CEBPB/SHB/CD46/IGF2
GO:0001959	regulation of cytokine-mediated signaling pathway	0.0472716	5	UBC/HSPA1B/CAV1/HSPA1A/IFNGR1
GO:0042129	regulation of T cell proliferation	0.0472716	5	CD55/IL1B/CEBPB/CD46/IGF2
GO:0051493	regulation of cytoskeleton organization	0.0472716	9	TMSB4X/S100A10/RGCC/DLC1/CCL21/TGFB2/CSF3/EFNA5/ICAM1
GO:0022617	extracellular matrix disassembly	0.0473973	4	LAMB3/A2M/TGFB2/DCN
GO:0001101	response to acid chemical	0.0475939	7	CCL2/FOLR1/AKR1C1/CEBPB/AKR1C3/LDLR/ICAM1
GO:0000060	protein import into nucleus; translocation	0.0475939	3	NFKBIA/CDKN1A/AKR1C3
GO:0046456	icosanoid biosynthetic process	0.0475939	3	ALOX5AP/AKR1C3/PNPLA8
GO:0010212	response to ionizing radiation	0.0477975	5	CCL2/RHOB/EGR1/CDKN1A/ICAM1
GO:0014066	regulation of phosphatidylinositol 3-kinase signaling	0.0477975	5	NRG1/IER3/TGFB2/DCN/CSF3
GO:0045446	endothelial cell differentiation	0.0484488	4	NRG1/IL1B/CLDN5/ICAM1
GO:0051272	positive regulation of cellular component movement	0.0497286	9	CCL2/EPCAM/CCL21/RHOB/TGFB2/ENPP2/PTP4A1/CCL20/ICAM1
GO:0071715	icosanoid transport	0.0497286	3	IL1B/SLCO3A1/PNPLA8
GO:1900024	regulation of substrate adhesion-dependent cell spreading	0.0497286	3	S100A10/FGA/EFNA5
GO:1903034	regulation of response to wounding	0.049947	5	HOPX/TNFRSF12A/GJA1/CAV1/FGA

## Sheet: Cluster8_AT2
ID	Description	p.adjust	Count	geneID
GO:0090150	establishment of protein localization to membrane	3.15284e-09	36	RPS26/RPL13A/RPL26/RPS17/RPL39/EZR/ANXA2/RPS5/CCL2/YWHAH/RPS11/RPSA/S100A10/CHP1/SDCBP/UBA52/KRT18/KIF5B/STOM/SEC63/SSR3/YWHAG/RAB10/SRP19/ARF6/SSR1/RAB31/YWHAZ/SPTBN1/RAB11A/ITGB1/ACSL3/SEC61A1/ROCK2/LYPLA1/GOLGA4
GO:0072657	protein localization to membrane	3.15284e-09	42	RPS26/RPL13A/RPL26/RPS17/RPL39/EZR/ANXA2/ATP1B3/RPS5/CCL2/YWHAH/RPS11/RPSA/S100A10/CHP1/SDCBP/UBA52/KRT18/KIF5B/STOM/SEC63/SSR3/RAC1/YWHAG/STX3/RAB32/RAB10/SRP19/ARF6/CRB3/SSR1/RAB31/YWHAZ/SPTBN1/RAB11A/RAB38/ITGB1/ACSL3/SEC61A1/ROCK2/LYPLA1/GOLGA4
GO:0006413	translational initiation	1.27645e-07	24	RPS26/RPL13A/RPL26/RPS17/RPL39/ATF4/PPP1R15A/RPS5/RPS11/RPSA/UBA52/EIF4E/EIF4B/NPM1/EIF4H/EIF4G2/EIF3A/PPP1R15B/DNAJC3/EIF3M/AGO2/EIF4EBP1/EIF3I/EIF3D
GO:0070972	protein localization to endoplasmic reticulum	1.30343e-06	18	RPS26/RPL13A/RPL26/RPS17/RPL39/PPP1R15A/RPS5/SEC61G/RPS11/RPSA/UBA52/SEC63/SSR3/KDELR2/RAB10/SRP19/SPCS2/SEC61A1
GO:0006417	regulation of translation	1.30343e-06	30	RPL13A/ATF4/PPP1R15A/RPS5/GAPDH/EIF5A/SERP1/EIF4E/EIF4B/NPM1/HNRNPA2B1/CELF1/EIF4H/ETF1/RAN/ZFP36L1/RBM8A/EIF4G2/EIF3A/QKI/PPP1R15B/DNAJC3/PRKRA/EIF3M/RPS6KA3/HNRNPD/AGO2/EIF4EBP1/EIF3I/EIF3D
GO:0006446	regulation of translational initiation	1.30343e-06	15	RPL13A/ATF4/PPP1R15A/EIF4B/NPM1/EIF4H/EIF4G2/EIF3A/PPP1R15B/DNAJC3/EIF3M/AGO2/EIF4EBP1/EIF3I/EIF3D
GO:0010608	posttranscriptional regulation of gene expression	2.81984e-06	35	RPL13A/ATF4/PPP1R15A/RPS5/GAPDH/EIF5A/YBX1/SERP1/UBA52/EIF4E/EIF4B/NPM1/HNRNPA2B1/CELF1/EIF4H/ETF1/RAN/ZFP36L1/RBM8A/EIF4G2/PSMB2/EIF3A/QKI/PPP1R15B/DNAJC3/PRKRA/YWHAZ/EIF3M/RPS6KA3/HNRNPD/AGO2/EIF4EBP1/EIF3I/PSMA4/EIF3D
GO:0072599	establishment of protein localization to endoplasmic reticulum	2.81984e-06	16	RPS26/RPL13A/RPL26/RPS17/RPL39/RPS5/SEC61G/RPS11/RPSA/UBA52/SEC63/SSR3/RAB10/SRP19/SPCS2/SEC61A1
GO:0034248	regulation of cellular amide metabolic process	5.9738e-06	30	RPL13A/ATF4/PPP1R15A/RPS5/GAPDH/EIF5A/SERP1/EIF4E/EIF4B/NPM1/HNRNPA2B1/CELF1/EIF4H/ETF1/RAN/ZFP36L1/RBM8A/EIF4G2/EIF3A/QKI/PPP1R15B/DNAJC3/PRKRA/EIF3M/RPS6KA3/HNRNPD/AGO2/EIF4EBP1/EIF3I/EIF3D
GO:0030968	endoplasmic reticulum unfolded protein response	5.9738e-06	17	CXCL8/ATF4/PPP1R15A/CCL2/SEC61G/DNAJB9/SERP1/HDGF/SEC63/GFPT1/YOD1/PPP1R15B/DNAJC3/SSR1/PTPN1/SEC61A1/HERPUD1
GO:0034620	cellular response to unfolded protein	7.80085e-06	17	CXCL8/ATF4/PPP1R15A/CCL2/SEC61G/DNAJB9/SERP1/HDGF/SEC63/GFPT1/YOD1/PPP1R15B/DNAJC3/SSR1/PTPN1/SEC61A1/HERPUD1
GO:0045047	protein targeting to ER	7.99376e-06	15	RPS26/RPL13A/RPL26/RPS17/RPL39/RPS5/SEC61G/RPS11/RPSA/UBA52/SEC63/SSR3/SRP19/SPCS2/SEC61A1
GO:0006612	protein targeting to membrane	1.33898e-05	20	RPS26/RPL13A/RPL26/RPS17/RPL39/ANXA2/RPS5/CCL2/RPS11/RPSA/CHP1/SDCBP/UBA52/STOM/SEC63/SSR3/SRP19/SSR1/SPTBN1/SEC61A1
GO:0035967	cellular response to topologically incorrect protein	2.49611e-05	17	CXCL8/ATF4/PPP1R15A/CCL2/SEC61G/DNAJB9/SERP1/HDGF/SEC63/GFPT1/YOD1/PPP1R15B/DNAJC3/SSR1/PTPN1/SEC61A1/HERPUD1
GO:0019058	viral life cycle	2.49611e-05	32	RPS26/RPL13A/RPL26/RPS17/RPL39/CXCL8/RPS5/CCL2/LDLR/PCBP1/RPS11/CLDN1/RPSA/CD55/UBA52/KPNA4/STOM/IFITM2/CXADR/RAN/EIF3A/SRPK1/VPS37B/KPNB1/EFNB2/LGALS1/ITGB1/ROCK2/RAB7A/CHMP2B/POLR2H/EIF3D
GO:0001933	negative regulation of protein phosphorylation	2.69244e-05	29	EZR/PPP1R15A/GPRC5A/ERRFI1/CALM2/TNFAIP3/UBE2B/FABP4/STRAP/CHP1/NPM1/LYN/PPP2CA/YWHAG/EIF3A/HMGCR/SOCS3/WWTR1/HSPH1/PPP1R15B/PRKAR1A/DNAJC3/SPRY2/CNKSR3/AIDA/PTPN1/CEBPA/MYC/PRNP
GO:0006613	cotranslational protein targeting to membrane	4.3794e-05	14	RPS26/RPL13A/RPL26/RPS17/RPL39/RPS5/RPS11/RPSA/UBA52/SEC63/SSR3/SRP19/SSR1/SEC61A1
GO:0006986	response to unfolded protein	4.3794e-05	18	CXCL8/ATF4/PPP1R15A/CCL2/SEC61G/DNAJB9/SERP1/HDGF/SEC63/GFPT1/YOD1/HSPH1/PPP1R15B/DNAJC3/SSR1/PTPN1/SEC61A1/HERPUD1
GO:0042326	negative regulation of phosphorylation	4.46649e-05	30	EZR/PPP1R15A/GPRC5A/ERRFI1/CALM2/TNFAIP3/UBE2B/FABP4/STRAP/CHP1/NPM1/LYN/PPP2CA/YWHAG/EIF3A/HMGCR/SOCS3/WWTR1/HSPH1/PPP1R15B/PRKAR1A/DNAJC3/SPRY2/CNKSR3/AIDA/MIDN/PTPN1/CEBPA/MYC/PRNP
GO:0036499	PERK-mediated unfolded protein response	6.85151e-05	7	CXCL8/ATF4/PPP1R15A/CCL2/PPP1R15B/PTPN1/HERPUD1
GO:0006614	SRP-dependent cotranslational protein targeting to membrane	0.000102977	13	RPS26/RPL13A/RPL26/RPS17/RPL39/RPS5/RPS11/RPSA/UBA52/SEC63/SSR3/SRP19/SEC61A1
GO:0072659	protein localization to plasma membrane	0.000111748	19	EZR/ANXA2/ATP1B3/S100A10/KRT18/KIF5B/RAC1/STX3/RAB10/ARF6/CRB3/RAB31/SPTBN1/RAB11A/ITGB1/ACSL3/ROCK2/LYPLA1/GOLGA4
GO:0035966	response to topologically incorrect protein	0.000125028	18	CXCL8/ATF4/PPP1R15A/CCL2/SEC61G/DNAJB9/SERP1/HDGF/SEC63/GFPT1/YOD1/HSPH1/PPP1R15B/DNAJC3/SSR1/PTPN1/SEC61A1/HERPUD1
GO:1902532	negative regulation of intracellular signal transduction	0.000178612	30	SOD2/TPT1/EZR/MCL1/HIF1A/ERRFI1/CALM2/TNFAIP3/UBE2B/CD44/CHP1/NFKBIA/PPP2CB/LYN/PPP2CA/EIF3A/HMGCR/SOCS3/HSPH1/SPRY2/TANK/CNKSR3/AIDA/PTPN1/ITGB1/ATP2B4/MYC/HERPUD1/PLAUR/PRNP
GO:0001731	formation of translation preinitiation complex	0.00022431	7	RPL13A/EIF4B/EIF4H/EIF3A/EIF3M/EIF3I/EIF3D
GO:1990778	protein localization to cell periphery	0.000248367	19	EZR/ANXA2/ATP1B3/S100A10/KRT18/KIF5B/RAC1/STX3/RAB10/ARF6/CRB3/RAB31/SPTBN1/RAB11A/ITGB1/ACSL3/ROCK2/LYPLA1/GOLGA4
GO:0000956	nuclear-transcribed mRNA catabolic process	0.000338856	18	RPS26/RPL13A/RPL26/RPS17/RPL39/RPS5/RPS11/RPSA/UBA52/EIF4E/EIF4B/PNRC2/CSDE1/ETF1/ZFP36L1/PPP2CA/RBM8A/AGO2
GO:0034976	response to endoplasmic reticulum stress	0.000382234	21	CXCL8/ATF4/PPP1R15A/CCL2/SEC61G/DNAJB9/SERP1/PPP2CB/HDGF/SEC63/UFM1/GFPT1/YOD1/PPP1R15B/DNAJC3/SSR1/PTPN1/PDIA4/UBQLN1/SEC61A1/HERPUD1
GO:0006979	response to oxidative stress	0.000453716	26	SOD2/TXNRD1/LDHA/MCL1/ATF4/HIF1A/CYCS/CYP1B1/TNFAIP3/ANXA1/EPAS1/KPNA4/PPP2CB/NDUFA6/TXN/BNIP3/MGST1/HSPH1/PPP1R15B/FOSL1/PRKRA/GCLM/HNRNPD/UBQLN1/PAWR/PRNP
GO:0006403	RNA localization	0.000468613	18	HNRNPA1/EIF5A/RPSA/CCT6A/EIF4E/HNRNPA2B1/HNRNPA3/RAN/ZFP36L1/RBM8A/TOMM20/QKI/CCT4/NUDT4/HNRNPA1L2/TCP1/CCT8/YY1
GO:0051348	negative regulation of transferase activity	0.000659648	24	GPRC5A/ERRFI1/TNFAIP3/FABP4/CHP1/UBA52/NPM1/LYN/PPP2CA/YWHAG/PSMB2/HMGCR/SOCS3/WWTR1/UBE2D1/PRKAR1A/DNAJC3/SPRY2/AIDA/MIDN/PTPN1/CEBPA/UBE2E1/PSMA4
GO:0036498	IRE1-mediated unfolded protein response	0.000659648	10	SEC61G/DNAJB9/SERP1/HDGF/SEC63/GFPT1/DNAJC3/SSR1/PTPN1/SEC61A1
GO:0006402	mRNA catabolic process	0.000785776	18	RPS26/RPL13A/RPL26/RPS17/RPL39/RPS5/RPS11/RPSA/UBA52/EIF4E/EIF4B/PNRC2/CSDE1/ETF1/ZFP36L1/PPP2CA/RBM8A/AGO2
GO:0071826	ribonucleoprotein complex subunit organization	0.00086295	18	RPL13A/RPS17/RSL24D1/RPS5/RPSA/STRAP/EIF4B/KIF5B/NPM1/SNRPF/CELF1/EIF4H/EIF3A/EIF3M/SBDS/AGO2/EIF3I/EIF3D
GO:0090002	establishment of protein localization to plasma membrane	0.00086295	14	EZR/ANXA2/S100A10/KRT18/KIF5B/RAB10/ARF6/RAB31/SPTBN1/ITGB1/ACSL3/ROCK2/LYPLA1/GOLGA4
GO:0043001	Golgi to plasma membrane protein transport	0.00100781	7	KRT18/RAB10/RAB31/SPTBN1/ACSL3/LYPLA1/GOLGA4
GO:0043555	regulation of translation in response to stress	0.00100781	6	ATF4/PPP1R15A/NPM1/PPP1R15B/DNAJC3/RPS6KA3
GO:0006984	ER-nucleus signaling pathway	0.00101327	8	CXCL8/ATF4/PPP1R15A/CCL2/INSIG1/PPP1R15B/PTPN1/HERPUD1
GO:0000184	nuclear-transcribed mRNA catabolic process; nonsense-mediated decay	0.00101327	13	RPS26/RPL13A/RPL26/RPS17/RPL39/RPS5/RPS11/RPSA/UBA52/PNRC2/ETF1/PPP2CA/RBM8A
GO:0007009	plasma membrane organization	0.00101377	20	EZR/ANXA2/ATP1B3/SERP1/S100A10/KRT18/KIF5B/RAC1/STX3/RAB10/ARF6/CRB3/RAB31/SPTBN1/RAB11A/ITGB1/ACSL3/ROCK2/LYPLA1/GOLGA4
GO:0006401	RNA catabolic process	0.00109903	19	RPS26/RPL13A/RPL26/RPS17/RPL39/RPS5/RPS11/RPSA/UBA52/EIF4E/EIF4B/PNRC2/CSDE1/ETF1/ZFP36L1/PPP2CA/RBM8A/HNRNPD/AGO2
GO:0033673	negative regulation of kinase activity	0.00127844	19	GPRC5A/ERRFI1/TNFAIP3/FABP4/CHP1/NPM1/LYN/PPP2CA/YWHAG/HMGCR/SOCS3/WWTR1/PRKAR1A/DNAJC3/SPRY2/AIDA/MIDN/PTPN1/CEBPA
GO:0022618	ribonucleoprotein complex assembly	0.00138291	17	RPL13A/RPS17/RSL24D1/RPS5/RPSA/STRAP/EIF4B/NPM1/SNRPF/CELF1/EIF4H/EIF3A/EIF3M/SBDS/AGO2/EIF3I/EIF3D
GO:0006469	negative regulation of protein kinase activity	0.00160592	18	GPRC5A/ERRFI1/TNFAIP3/FABP4/CHP1/NPM1/LYN/PPP2CA/YWHAG/HMGCR/SOCS3/WWTR1/PRKAR1A/DNAJC3/SPRY2/AIDA/PTPN1/CEBPA
GO:0009894	regulation of catabolic process	0.00182557	29	EZR/ANXA2/HIF1A/ODC1/EGLN2/LDLR/ADRB2/TNFAIP3/RAD23B/SDCBP/CSNK1A1/UBA52/PPP1CB/GJA1/ZFP36L1/PSMB2/YOD1/UBE2D1/PTPN1/CEBPA/UBE2E1/ITGB1/UBQLN1/ATP2B4/UBE3A/HERPUD1/AGO2/RAB7A/PSMA4
GO:1903078	positive regulation of protein localization to plasma membrane	0.00182557	7	EZR/KIF5B/STX3/ARF6/SPTBN1/ITGB1/ACSL3
GO:1904377	positive regulation of protein localization to cell periphery	0.00182557	7	EZR/KIF5B/STX3/ARF6/SPTBN1/ITGB1/ACSL3
GO:0010035	response to inorganic substance	0.00283662	27	SOD2/LDHA/AQP3/MT2A/ATF4/CALM2/CYP1B1/TNFAIP3/ANXA1/FABP4/KPNA4/PPP2CB/CLIC4/TXN/BNIP3/MT1E/HSPH1/PPP1R15B/FOSL1/ANXA11/KRT8/CEBPA/HNRNPD/PAWR/ATP2B4/PPP3CA/PRNP
GO:0002181	cytoplasmic translation	0.00329813	8	RPL26/EIF4B/EIF4H/RPL22L1/EIF3A/EIF3M/EIF4EBP1/EIF3D
GO:1903201	regulation of oxidative stress-induced cell death	0.00329813	8	SOD2/MCL1/ATF4/HIF1A/TXN/HSPH1/UBQLN1/PAWR
GO:0036473	cell death in response to oxidative stress	0.00329813	9	SOD2/MCL1/ATF4/HIF1A/CYP1B1/TXN/HSPH1/UBQLN1/PAWR
GO:0042542	response to hydrogen peroxide	0.00340918	12	LDHA/CYP1B1/TNFAIP3/ANXA1/KPNA4/PPP2CB/TXN/BNIP3/HSPH1/PPP1R15B/FOSL1/PAWR
GO:0043558	regulation of translational initiation in response to stress	0.0034673	5	ATF4/PPP1R15A/NPM1/PPP1R15B/DNAJC3
GO:2001233	regulation of apoptotic signaling pathway	0.00420391	23	SOD2/TPT1/LGALS3/MCL1/HIF1A/YWHAH/TNFRSF12A/TNFAIP3/CD44/PEA15/BNIP3/YWHAG/YAP1/HSPH1/RB1CC1/PRKRA/YWHAZ/PTPN1/GCLM/UBQLN1/CFLAR/HERPUD1/PLAUR
GO:2001234	negative regulation of apoptotic signaling pathway	0.00424923	16	SOD2/TPT1/LGALS3/MCL1/HIF1A/TNFAIP3/CD44/PEA15/YAP1/HSPH1/RB1CC1/PTPN1/GCLM/CFLAR/HERPUD1/PLAUR
GO:0000302	response to reactive oxygen species	0.0043722	16	SOD2/TXNRD1/LDHA/CYCS/CYP1B1/TNFAIP3/ANXA1/KPNA4/PPP2CB/TXN/BNIP3/HSPH1/PPP1R15B/FOSL1/HNRNPD/PAWR
GO:1990182	exosomal secretion	0.0043722	5	SDCBP/SDC4/STAM/RAB11A/RAB7A
GO:0017148	negative regulation of translation	0.00442197	13	RPL13A/ATF4/GAPDH/EIF4E/HNRNPA2B1/CELF1/RAN/ZFP36L1/QKI/PRKRA/HNRNPD/AGO2/EIF4EBP1
GO:0061041	regulation of wound healing	0.00450538	12	ANXA2/HOPX/TNFRSF12A/TNFAIP3/TC2N/ANXA1/GJA1/LYN/TGFBR2/HMGCR/F3/PLAUR
GO:0070203	regulation of establishment of protein localization to telomere	0.00471304	4	CCT6A/CCT4/TCP1/CCT8
GO:0007173	epidermal growth factor receptor signaling pathway	0.00471304	12	GPRC5A/ERRFI1/UBA52/STAM/EPS8/SPRY2/ARF4/PTPN12/DGKD/RAB7A/PLAUR/KRAS
GO:0032623	interleukin-2 production	0.00517773	8	EZR/TNFAIP3/ANXA1/PNP/RUNX1/SPTBN1/PAWR/PRNP
GO:0015980	energy derivation by oxidation of organic compounds	0.00517773	18	PHLDA2/HIF1A/CYCS/CALM2/COX7B/PPP1CC/NDUFS5/UBA52/PPP1CB/IL6ST/NDUFA6/BNIP3/NDUFV2/GFPT1/ADGRF5/MDH2/MYC/NDUFB10
GO:0006091	generation of precursor metabolites and energy	0.00532946	22	PHLDA2/LDHA/HIF1A/CYCS/CALM2/GAPDH/COX7B/PPP1CC/NDUFS5/UBA52/PPP1CB/IL6ST/NDUFA6/BNIP3/NDUFV2/GFPT1/ADGRF5/MDH2/CEBPA/MYC/NDUFB10/HK1
GO:0044033	multi-organism metabolic process	0.00599693	16	RPS26/RPL13A/RPL26/RPS17/RPL39/CXCL8/RPS5/MAP2K3/PCBP1/RPS11/RPSA/UBA52/EIF3A/ROCK2/POLR2H/EIF3D
GO:0010998	regulation of translational initiation by eIF2 alpha phosphorylation	0.00645968	4	PPP1R15A/NPM1/PPP1R15B/DNAJC3
GO:0070202	regulation of establishment of protein localization to chromosome	0.00645968	4	CCT6A/CCT4/TCP1/CCT8
GO:1904816	positive regulation of protein localization to chromosome; telomeric region	0.00645968	4	CCT6A/CCT4/TCP1/CCT8
GO:0034249	negative regulation of cellular amide metabolic process	0.00649046	13	RPL13A/ATF4/GAPDH/EIF4E/HNRNPA2B1/CELF1/RAN/ZFP36L1/QKI/PRKRA/HNRNPD/AGO2/EIF4EBP1
GO:0001701	in utero embryonic development	0.0078626	20	HOPX/HIF1A/UBE2B/YBX1/CAPN2/EPAS1/KRT19/GJA1/MAFF/ZFP36L1/SF3B6/TGFBR2/SOCS3/FOSL1/MAFG/SPINT1/KRT8/CEBPA/ITGB1/SBDS
GO:0034599	cellular response to oxidative stress	0.00799251	16	SOD2/MCL1/ATF4/HIF1A/CYP1B1/TNFAIP3/ANXA1/EPAS1/TXN/BNIP3/MGST1/HSPH1/PRKRA/HNRNPD/UBQLN1/PAWR
GO:0034655	nucleobase-containing compound catabolic process	0.00799251	22	RPS26/RPL13A/RPL26/RPS17/RPL39/RPS5/RPS11/RPSA/UBA52/EIF4E/EIF4B/PNRC2/CSDE1/ETF1/ZFP36L1/PPP2CA/RBM8A/PNP/KPNB1/NUDT4/HNRNPD/AGO2
GO:1900407	regulation of cellular response to oxidative stress	0.00807465	8	SOD2/MCL1/ATF4/HIF1A/TXN/HSPH1/UBQLN1/PAWR
GO:1903076	regulation of protein localization to plasma membrane	0.00807465	8	EZR/KIF5B/STX3/ARF6/SPTBN1/ITGB1/ACSL3/LYPLA1
GO:0071407	cellular response to organic cyclic compound	0.00825381	27	EZR/H2AFZ/CCL2/EGLN2/YWHAH/ERRFI1/CYP1B1/ANXA1/NFKBIA/NPM1/HNRNPA2B1/UFM1/RAN/ZFP36L1/ABHD2/RAP1A/PRKRA/MED13/CEBPA/GCLM/HNRNPD/LGALS1/ATP2B4/UBE3A/KLF5/ROCK2/AGO2
GO:0008380	RNA splicing	0.0083072	23	RPS26/LGALS3/PCBP1/HNRNPA1/YBX1/STRAP/SNRPF/HNRNPA2B1/CELF1/HNRNPA3/PPP2CA/SF3B6/RBM8A/QKI/HNRNPF/SRPK1/WTAP/HNRNPD/HNRNPA1L2/PTBP3/HNRNPH3/PNN/POLR2H
GO:1904375	regulation of protein localization to cell periphery	0.00869662	8	EZR/KIF5B/STX3/ARF6/SPTBN1/ITGB1/ACSL3/LYPLA1
GO:0031329	regulation of cellular catabolic process	0.00895007	22	EZR/ANXA2/HIF1A/ADRB2/TNFAIP3/RAD23B/SDCBP/CSNK1A1/UBA52/PPP1CB/ZFP36L1/PSMB2/UBE2D1/PTPN1/CEBPA/UBE2E1/UBQLN1/ATP2B4/UBE3A/HERPUD1/AGO2/PSMA4
GO:0015931	nucleobase-containing compound transport	0.00968174	15	HNRNPA1/EIF5A/RPSA/EIF4E/HNRNPA2B1/GJA1/HNRNPA3/RAN/ZFP36L1/RBM8A/TOMM20/QKI/SLC25A36/NUDT4/HNRNPA1L2
GO:0051701	interaction with host	0.00999879	13	CXCL8/LDLR/CLDN1/RPSA/CD55/KPNA4/IFITM2/CXADR/KPNB1/EFNB2/LGALS1/ITGB1/TCP1
GO:1901361	organic cyclic compound catabolic process	0.011017	24	RPS26/RPL13A/RPL26/RPS17/RPL39/RPS5/YWHAH/RPS11/RPSA/UBA52/EIF4E/EIF4B/PNRC2/CSDE1/ETF1/ZFP36L1/PPP2CA/RBM8A/PNP/KPNB1/NUDT4/HNRNPD/MAOA/AGO2
GO:0006596	polyamine biosynthetic process	0.011017	4	ODC1/SMS/AMD1/SRM
GO:1904814	regulation of protein localization to chromosome; telomeric region	0.011017	4	CCT6A/CCT4/TCP1/CCT8
GO:0001889	liver development	0.0117501	11	TNFAIP3/ANXA1/ARID5B/NFKBIA/SEC63/ARF6/RB1CC1/RAP1A/CEBPA/HNRNPD/KRAS
GO:0019439	aromatic compound catabolic process	0.0117501	23	RPS26/RPL13A/RPL26/RPS17/RPL39/RPS5/RPS11/RPSA/UBA52/EIF4E/EIF4B/PNRC2/CSDE1/ETF1/ZFP36L1/PPP2CA/RBM8A/PNP/KPNB1/NUDT4/HNRNPD/MAOA/AGO2
GO:0043620	regulation of DNA-templated transcription in response to stress	0.0117501	8	ATF4/PPP1R15A/HIF1A/EGLN2/EPAS1/UBA52/UBE2D1/RPS6KA3
GO:1902882	regulation of response to oxidative stress	0.0117501	8	SOD2/MCL1/ATF4/HIF1A/TXN/HSPH1/UBQLN1/PAWR
GO:1903034	regulation of response to wounding	0.0117501	12	ANXA2/HOPX/TNFRSF12A/TNFAIP3/TC2N/ANXA1/GJA1/LYN/TGFBR2/HMGCR/F3/PLAUR
GO:0022613	ribonucleoprotein complex biogenesis	0.0124665	25	RPS26/RPL13A/RPL26/RPS17/RPL39/RSL24D1/RPS5/RPS11/RPSA/STRAP/UBA52/IMP3/EIF4B/NPM1/SNRPF/CELF1/EIF4H/RAN/DDX21/EIF3A/EIF3M/SBDS/AGO2/EIF3I/EIF3D
GO:0061008	hepaticobiliary system development	0.0136153	11	TNFAIP3/ANXA1/ARID5B/NFKBIA/SEC63/ARF6/RB1CC1/RAP1A/CEBPA/HNRNPD/KRAS
GO:0038127	ERBB signaling pathway	0.0136153	12	GPRC5A/ERRFI1/UBA52/STAM/EPS8/SPRY2/ARF4/PTPN12/DGKD/RAB7A/PLAUR/KRAS
GO:0043409	negative regulation of MAPK cascade	0.0136153	12	EZR/ERRFI1/LYN/PPP2CA/EIF3A/HMGCR/HSPH1/SPRY2/CNKSR3/AIDA/PTPN1/MYC
GO:0097530	granulocyte migration	0.0140515	10	LGALS3/CXCL8/IL1R1/CCL2/CXCL2/CCL20/ANXA1/CXADR/RAC1/CXCL1
GO:1903573	negative regulation of response to endoplasmic reticulum stress	0.0140607	6	PPP1R15A/YOD1/PPP1R15B/DNAJC3/PTPN1/HERPUD1
GO:1902624	positive regulation of neutrophil migration	0.0140706	5	CXCL8/IL1R1/CXCL2/RAC1/CXCL1
GO:0050657	nucleic acid transport	0.0140908	13	HNRNPA1/EIF5A/RPSA/EIF4E/HNRNPA2B1/HNRNPA3/RAN/ZFP36L1/RBM8A/TOMM20/QKI/NUDT4/HNRNPA1L2
GO:0050658	RNA transport	0.0140908	13	HNRNPA1/EIF5A/RPSA/EIF4E/HNRNPA2B1/HNRNPA3/RAN/ZFP36L1/RBM8A/TOMM20/QKI/NUDT4/HNRNPA1L2
GO:1990266	neutrophil migration	0.014426	9	LGALS3/CXCL8/IL1R1/CCL2/CXCL2/CCL20/CXADR/RAC1/CXCL1
GO:1903729	regulation of plasma membrane organization	0.0156042	8	EZR/KIF5B/STX3/ARF6/SPTBN1/ITGB1/ACSL3/LYPLA1
GO:0051236	establishment of RNA localization	0.0157102	13	HNRNPA1/EIF5A/RPSA/EIF4E/HNRNPA2B1/HNRNPA3/RAN/ZFP36L1/RBM8A/TOMM20/QKI/NUDT4/HNRNPA1L2
GO:0006112	energy reserve metabolic process	0.0157102	9	PHLDA2/CALM2/PPP1CC/UBA52/PPP1CB/IL6ST/GFPT1/ADGRF5/MYC
GO:0070200	establishment of protein localization to telomere	0.0157102	4	CCT6A/CCT4/TCP1/CCT8
GO:1903541	regulation of exosomal secretion	0.0157102	4	SDCBP/SDC4/STAM/RAB7A
GO:1903543	positive regulation of exosomal secretion	0.0157102	4	SDCBP/SDC4/STAM/RAB7A
GO:1904872	regulation of telomerase RNA localization to Cajal body	0.0157102	4	CCT6A/CCT4/TCP1/CCT8
GO:1904874	positive regulation of telomerase RNA localization to Cajal body	0.0157102	4	CCT6A/CCT4/TCP1/CCT8
GO:0070373	negative regulation of ERK1 and ERK2 cascade	0.0157102	7	EZR/ERRFI1/LYN/EIF3A/SPRY2/CNKSR3/PTPN1
GO:0097529	myeloid leukocyte migration	0.015776	12	LGALS3/CXCL8/IL1R1/CCL2/CXCL2/CCL20/ANXA1/LYN/CXADR/RAC1/CXCL1/IL6R
GO:0046700	heterocycle catabolic process	0.0163776	22	RPS26/RPL13A/RPL26/RPS17/RPL39/RPS5/RPS11/RPSA/UBA52/EIF4E/EIF4B/PNRC2/CSDE1/ETF1/ZFP36L1/PPP2CA/RBM8A/PNP/KPNB1/NUDT4/HNRNPD/AGO2
GO:2001243	negative regulation of intrinsic apoptotic signaling pathway	0.0165038	9	SOD2/TPT1/MCL1/HIF1A/CD44/HSPH1/PTPN1/HERPUD1/PLAUR
GO:0009896	positive regulation of catabolic process	0.0174096	19	EZR/HIF1A/EGLN2/ADRB2/TNFAIP3/CSNK1A1/UBA52/GJA1/ZFP36L1/PSMB2/UBE2D1/PTPN1/CEBPA/UBE2E1/UBQLN1/HERPUD1/AGO2/RAB7A/PSMA4
GO:0032922	circadian regulation of gene expression	0.0184232	7	ATF4/NAMPT/PPP1CC/PPP1CB/TOP1/AHR/GFPT1
GO:0009743	response to carbohydrate	0.0184232	14	LDHA/HIF1A/KIF5B/PIM3/GJA1/LYN/ZFP36L1/TGFBR2/HMGCR/RPS6KA2/RAP1A/GCLM/LGALS1/PPP3CA
GO:1903829	positive regulation of cellular protein localization	0.0184232	20	EZR/CCL2/YWHAH/CCT6A/CHP1/KIF5B/STOM/UGCG/YWHAG/STX3/ARF6/CCT4/TMEM30A/YWHAZ/SPTBN1/ITGB1/TCP1/ACSL3/CCT8/PPP3CA
GO:0006595	polyamine metabolic process	0.0184232	4	ODC1/SMS/AMD1/SRM
GO:0050860	negative regulation of T cell receptor signaling pathway	0.0184232	4	LGALS3/EZR/PAWR/PRNP
GO:0090670	RNA localization to Cajal body	0.0184232	4	CCT6A/CCT4/TCP1/CCT8
GO:0090671	telomerase RNA localization to Cajal body	0.0184232	4	CCT6A/CCT4/TCP1/CCT8
GO:0090672	telomerase RNA localization	0.0184232	4	CCT6A/CCT4/TCP1/CCT8
GO:0044270	cellular nitrogen compound catabolic process	0.0186829	22	RPS26/RPL13A/RPL26/RPS17/RPL39/RPS5/RPS11/RPSA/UBA52/EIF4E/EIF4B/PNRC2/CSDE1/ETF1/ZFP36L1/PPP2CA/RBM8A/PNP/KPNB1/NUDT4/HNRNPD/AGO2
GO:0051051	negative regulation of transport	0.0186829	23	LGALS3/EZR/ANXA2/ATF4/CALM2/INSIG1/ANXA1/CHP1/SDCBP/NFKBIA/PEA15/PIM3/TXN/RAC1/HMGCR/YOD1/ARF6/WWTR1/RAP1A/MIDN/UBQLN1/PPP3CA/LYPLA1
GO:0097193	intrinsic apoptotic signaling pathway	0.0189147	17	SOD2/TPT1/MCL1/ATF4/PPP1R15A/HIF1A/CYCS/CYP1B1/CD44/PERP/BNIP3/HSPH1/PRKRA/PTPN1/UBQLN1/HERPUD1/PLAUR
GO:0044344	cellular response to fibroblast growth factor stimulus	0.0192719	11	CXCL8/CCL2/HNRNPA1/CD44/UBA52/ZFP36L1/HNRNPF/SPRY2/GALNT3/GCLM/POLR2H
GO:0002224	toll-like receptor signaling pathway	0.0209454	10	BIRC3/TNFAIP3/NFKBIA/UBA52/PELI1/LYN/UBE2D1/TANK/RPS6KA3/UBQLN1
GO:0030260	entry into host cell	0.0209454	10	CXCL8/LDLR/CLDN1/RPSA/CD55/IFITM2/CXADR/EFNB2/LGALS1/ITGB1
GO:0044409	entry into host	0.0209454	10	CXCL8/LDLR/CLDN1/RPSA/CD55/IFITM2/CXADR/EFNB2/LGALS1/ITGB1
GO:0051806	entry into cell of other organism involved in symbiotic interaction	0.0209454	10	CXCL8/LDLR/CLDN1/RPSA/CD55/IFITM2/CXADR/EFNB2/LGALS1/ITGB1
GO:0051828	entry into other organism involved in symbiotic interaction	0.0209454	10	CXCL8/LDLR/CLDN1/RPSA/CD55/IFITM2/CXADR/EFNB2/LGALS1/ITGB1
GO:0043403	skeletal muscle tissue regeneration	0.0211307	5	HOPX/ANXA1/GJA1/TGFBR2/CFLAR
GO:1902622	regulation of neutrophil migration	0.0211307	5	CXCL8/IL1R1/CXCL2/RAC1/CXCL1
GO:0002183	cytoplasmic translational initiation	0.0211307	4	EIF3A/EIF3M/EIF4EBP1/EIF3D
GO:0043651	linoleic acid metabolic process	0.0211307	4	FADS1/ELOVL5/PNPLA8/ACSL1
GO:0048261	negative regulation of receptor-mediated endocytosis	0.0211307	4	ANXA2/SDCBP/RAC1/ARF6
GO:0071621	granulocyte chemotaxis	0.0216506	9	LGALS3/CXCL8/CCL2/CXCL2/CCL20/ANXA1/CXADR/RAC1/CXCL1
GO:0007029	endoplasmic reticulum organization	0.0220511	6	RTN4/TOR1AIP2/VMP1/RAB10/RTN3/SEC61A1
GO:0042176	regulation of protein catabolic process	0.0233726	20	EZR/ANXA2/ODC1/EGLN2/TNFAIP3/RAD23B/SDCBP/CSNK1A1/UBA52/GJA1/PSMB2/YOD1/UBE2D1/CEBPA/UBE2E1/UBQLN1/UBE3A/HERPUD1/RAB7A/PSMA4
GO:0016601	Rac protein signal transduction	0.0233726	5	CRK/NCKAP1/ARF6/EPS8/KRAS
GO:1902175	regulation of oxidative stress-induced intrinsic apoptotic signaling pathway	0.0233726	5	SOD2/MCL1/HIF1A/HSPH1/UBQLN1
GO:0071322	cellular response to carbohydrate stimulus	0.0233726	10	HIF1A/KIF5B/PIM3/ZFP36L1/HMGCR/RPS6KA2/RAP1A/GCLM/LGALS1/PPP3CA
GO:0071901	negative regulation of protein serine/threonine kinase activity	0.0233726	10	TNFAIP3/LYN/PPP2CA/YWHAG/HMGCR/PRKAR1A/SPRY2/AIDA/PTPN1/CEBPA
GO:0008631	intrinsic apoptotic signaling pathway in response to oxidative stress	0.0236841	6	SOD2/MCL1/HIF1A/CYP1B1/HSPH1/UBQLN1
GO:0042059	negative regulation of epidermal growth factor receptor signaling pathway	0.0236841	6	GPRC5A/ERRFI1/UBA52/STAM/SPRY2/RAB7A
GO:0071774	response to fibroblast growth factor	0.0238285	11	CXCL8/CCL2/HNRNPA1/CD44/UBA52/ZFP36L1/HNRNPF/SPRY2/GALNT3/GCLM/POLR2H
GO:0002028	regulation of sodium ion transport	0.0240288	8	ATP1B3/YWHAH/ADRB2/CHP1/KIF5B/STOM/CNKSR3/ATP2B4
GO:0043618	regulation of transcription from RNA polymerase II promoter in response to stress	0.0241717	7	ATF4/PPP1R15A/HIF1A/EGLN2/EPAS1/UBA52/UBE2D1
GO:0050849	negative regulation of calcium-mediated signaling	0.0242613	4	CALM2/CHP1/ATP2B4/PRNP
GO:0010574	regulation of vascular endothelial growth factor production	0.0249136	5	ATF4/HIF1A/CCL2/CYP1B1/IL6ST
GO:0090004	positive regulation of establishment of protein localization to plasma membrane	0.0249136	5	EZR/KIF5B/ARF6/ITGB1/ACSL3
GO:0050999	regulation of nitric-oxide synthase activity	0.0249136	6	HIF1A/CALM2/ATP2B4/ZDHHC21/LYPLA1/KRAS
GO:0070830	bicellular tight junction assembly	0.0249136	6	PARD6B/CLDN1/OCLN/GJA1/CRB3/ROCK2
GO:0090003	regulation of establishment of protein localization to plasma membrane	0.0249136	6	EZR/KIF5B/ARF6/ITGB1/ACSL3/LYPLA1
GO:1901185	negative regulation of ERBB signaling pathway	0.0249136	6	GPRC5A/ERRFI1/UBA52/STAM/SPRY2/RAB7A
GO:0038095	Fc-epsilon receptor signaling pathway	0.0250138	11	CALM2/NFKBIA/UBA52/LYN/RAC1/PSMB2/UBE2D1/NFATC3/PPP3CA/PSMA4/KRAS
GO:0030593	neutrophil chemotaxis	0.0262804	8	LGALS3/CXCL8/CCL2/CXCL2/CCL20/CXADR/RAC1/CXCL1
GO:0042058	regulation of epidermal growth factor receptor signaling pathway	0.0262804	8	GPRC5A/ERRFI1/UBA52/STAM/SPRY2/PTPN12/RAB7A/PLAUR
GO:0045604	regulation of epidermal cell differentiation	0.0272465	6	AQP3/ERRFI1/MAFF/ZFP36L1/MAFG/ROCK2
GO:0032212	positive regulation of telomere maintenance via telomerase	0.0276014	5	HNRNPA1/CCT6A/CCT4/TCP1/CCT8
GO:0061418	regulation of transcription from RNA polymerase II promoter in response to hypoxia	0.0276014	5	HIF1A/EGLN2/EPAS1/UBA52/UBE2D1
GO:0050858	negative regulation of antigen receptor-mediated signaling pathway	0.0276014	4	LGALS3/EZR/PAWR/PRNP
GO:0031331	positive regulation of cellular catabolic process	0.0276014	16	EZR/HIF1A/ADRB2/TNFAIP3/CSNK1A1/UBA52/ZFP36L1/PSMB2/UBE2D1/PTPN1/CEBPA/UBE2E1/UBQLN1/HERPUD1/AGO2/PSMA4
GO:0042493	response to drug	0.0276408	21	PLIN2/LDHA/MT2A/CCL2/UBE2B/ANXA1/TOP1/LYN/MGST1/TGFBR2/PNP/SRP19/TMEM30A/FOSL1/RAP1A/GCLM/LGALS1/ACSL1/MYC/PPP3CA/PRNP
GO:0002685	regulation of leukocyte migration	0.0294168	11	LGALS3/CXCL8/IL1R1/CCL2/CXCL2/CCL20/ANXA1/LYN/RAC1/CXCL1/IL6R
GO:2001242	regulation of intrinsic apoptotic signaling pathway	0.0294168	11	SOD2/TPT1/MCL1/HIF1A/CD44/HSPH1/PRKRA/PTPN1/UBQLN1/HERPUD1/PLAUR
GO:0010573	vascular endothelial growth factor production	0.030684	5	ATF4/HIF1A/CCL2/CYP1B1/IL6ST
GO:1904358	positive regulation of telomere maintenance via telomere lengthening	0.030684	5	HNRNPA1/CCT6A/CCT4/TCP1/CCT8
GO:0001892	embryonic placenta development	0.0308203	8	HIF1A/EPAS1/KRT19/ZFP36L1/SOCS3/SPINT1/KRT8/CEBPA
GO:1901184	regulation of ERBB signaling pathway	0.0308203	8	GPRC5A/ERRFI1/UBA52/STAM/SPRY2/PTPN12/RAB7A/PLAUR
GO:0000377	RNA splicing; via transesterification reactions with bulged adenosine as nucleophile	0.0308203	17	PCBP1/HNRNPA1/YBX1/STRAP/SNRPF/HNRNPA2B1/CELF1/HNRNPA3/SF3B6/RBM8A/HNRNPF/SRPK1/WTAP/HNRNPD/HNRNPH3/PNN/POLR2H
GO:0000398	mRNA splicing; via spliceosome	0.0308203	17	PCBP1/HNRNPA1/YBX1/STRAP/SNRPF/HNRNPA2B1/CELF1/HNRNPA3/SF3B6/RBM8A/HNRNPF/SRPK1/WTAP/HNRNPD/HNRNPH3/PNN/POLR2H
GO:0070936	protein K48-linked ubiquitination	0.0312178	6	TNFAIP3/UBE2B/PELI1/UBE2D1/UBE2E1/UBE3A
GO:0002687	positive regulation of leukocyte migration	0.0319983	9	LGALS3/CXCL8/IL1R1/CCL2/CXCL2/CCL20/RAC1/CXCL1/IL6R
GO:1900408	negative regulation of cellular response to oxidative stress	0.0331745	5	SOD2/ATF4/HIF1A/TXN/HSPH1
GO:1902883	negative regulation of response to oxidative stress	0.0331745	5	SOD2/ATF4/HIF1A/TXN/HSPH1
GO:1903202	negative regulation of oxidative stress-induced cell death	0.0331745	5	SOD2/ATF4/HIF1A/TXN/HSPH1
GO:1903362	regulation of cellular protein catabolic process	0.0331745	15	EZR/ANXA2/TNFAIP3/RAD23B/SDCBP/CSNK1A1/UBA52/PSMB2/UBE2D1/CEBPA/UBE2E1/UBQLN1/UBE3A/HERPUD1/PSMA4
GO:0032663	regulation of interleukin-2 production	0.0331745	6	EZR/TNFAIP3/ANXA1/RUNX1/SPTBN1/PRNP
GO:0042246	tissue regeneration	0.0331745	6	HOPX/ANXA1/GJA1/TGFBR2/PTPN12/CFLAR
GO:1902305	regulation of sodium ion transmembrane transport	0.0331745	6	ATP1B3/YWHAH/CHP1/KIF5B/STOM/ATP2B4
GO:0000375	RNA splicing; via transesterification reactions	0.0336193	17	PCBP1/HNRNPA1/YBX1/STRAP/SNRPF/HNRNPA2B1/CELF1/HNRNPA3/SF3B6/RBM8A/HNRNPF/SRPK1/WTAP/HNRNPD/HNRNPH3/PNN/POLR2H
GO:0070970	interleukin-2 secretion	0.035869	3	EZR/PNP/SPTBN1
GO:0042401	cellular biogenic amine biosynthetic process	0.0360616	4	ODC1/SMS/AMD1/SRM
GO:1904950	negative regulation of establishment of protein localization	0.0376262	13	EZR/ANXA1/CHP1/NFKBIA/PIM3/TXN/HMGCR/YOD1/WWTR1/HSPH1/MIDN/PPP3CA/LYPLA1
GO:1903037	regulation of leukocyte cell-cell adhesion	0.0376865	17	LGALS3/CCL2/ANXA1/CD55/CD44/PELI1/IL6ST/LYN/RAC1/TGFBR2/PNP/HSPH1/PRKAR1A/EFNB2/LGALS1/PAWR/PRNP
GO:0001676	long-chain fatty acid metabolic process	0.0376865	8	CYP1B1/QKI/SCD/FADS1/ELOVL5/PNPLA8/ACSL3/ACSL1
GO:0060627	regulation of vesicle-mediated transport	0.0390499	21	LGALS3/EZR/ANXA2/CCL2/INSIG1/ANXA1/SDCBP/KIF5B/SDC4/LYN/RAC1/STAM/ARF6/RAP1A/VPS37B/PTPN1/RAB11A/SMAP1/RAB7A/EHD1/CADPS2
GO:0031032	actomyosin structure organization	0.0394459	11	CNN3/TACSTD2/S100A10/SDC4/KRT19/RAC1/PRKAR1A/KRT8/ITGB1/CFLAR/ROCK2
GO:0010611	regulation of cardiac muscle hypertrophy	0.0404337	5	ERRFI1/IL6ST/ATP2B4/GLRX3/PPP3CA
GO:1901888	regulation of cell junction assembly	0.0409474	7	S100A10/SDC4/GJA1/RAC1/RAP1A/SLK/ROCK2
GO:0009309	amine biosynthetic process	0.0409474	4	ODC1/SMS/AMD1/SRM
GO:0045947	negative regulation of translational initiation	0.0409474	4	RPL13A/ATF4/AGO2/EIF4EBP1
GO:0090023	positive regulation of neutrophil chemotaxis	0.0409474	4	CXCL8/CXCL2/RAC1/CXCL1
GO:0010959	regulation of metal ion transport	0.0414451	17	LGALS3/ATP1B3/ATF4/CCL2/YWHAH/CALM2/ADRB2/CHP1/KIF5B/STOM/GJA1/LYN/TSPAN13/CNKSR3/UBQLN1/ATP2B4/PRNP
GO:0046718	viral entry into host cell	0.0414999	9	LDLR/CLDN1/RPSA/CD55/IFITM2/CXADR/EFNB2/LGALS1/ITGB1
GO:0002695	negative regulation of leukocyte activation	0.0414999	10	LGALS3/TNFAIP3/ANXA1/PELI1/LYN/MICA/ADGRF5/PRKAR1A/PAWR/PRNP
GO:0071622	regulation of granulocyte chemotaxis	0.0436984	5	CXCL8/CCL2/CXCL2/RAC1/CXCL1
GO:1901998	toxin transport	0.0436984	5	BNIP3/CCT4/TCP1/CCT8/ATP6V0A1
GO:0007159	leukocyte cell-cell adhesion	0.0437832	23	LGALS3/EZR/CCL2/ANXA1/CD55/CD44/PELI1/IL6ST/LYN/CXADR/RAC1/ZFP36L1/TGFBR2/PNP/MICA/HSPH1/PRKAR1A/EFNB2/LGALS1/ITGB1/PAWR/PPP3CA/PRNP
GO:0043619	regulation of transcription from RNA polymerase II promoter in response to oxidative stress	0.0437832	3	ATF4/HIF1A/EPAS1
GO:0060576	intestinal epithelial cell development	0.0437832	3	HIF1A/C1GALT1/KLF5
GO:0038093	Fc receptor signaling pathway	0.0443865	13	CALM2/NFKBIA/UBA52/CRK/LYN/RAC1/PSMB2/NCKAP1/UBE2D1/NFATC3/PPP3CA/PSMA4/KRAS
GO:0030595	leukocyte chemotaxis	0.0446565	12	LGALS3/CXCL8/CCL2/CXCL2/CCL20/ANXA1/LYN/CXADR/RAC1/CXCL1/IL6R/SBDS
GO:0008637	apoptotic mitochondrial changes	0.0446565	9	SOD2/MCL1/YWHAH/PPP2CB/BNIP3/YWHAG/YWHAZ/GCLM/PLAUR
GO:0051250	negative regulation of lymphocyte activation	0.0446565	9	LGALS3/TNFAIP3/ANXA1/PELI1/LYN/MICA/PRKAR1A/PAWR/PRNP
GO:0070199	establishment of protein localization to chromosome	0.0454986	4	CCT6A/CCT4/TCP1/CCT8
GO:0014743	regulation of muscle hypertrophy	0.0470763	5	ERRFI1/IL6ST/ATP2B4/GLRX3/PPP3CA
GO:0043297	apical junction assembly	0.0470763	6	PARD6B/CLDN1/OCLN/GJA1/CRB3/ROCK2
GO:0044766	multi-organism transport	0.04751	7	UBA52/KPNA4/RAN/VPS37B/KPNB1/TCP1/RAB7A
GO:1902579	multi-organism localization	0.04751	7	UBA52/KPNA4/RAN/VPS37B/KPNB1/TCP1/RAB7A
GO:0051249	regulation of lymphocyte activation	0.04751	20	LGALS3/CCL2/TNFAIP3/ANXA1/CD55/PELI1/IL6ST/LYN/RAC1/ZFP36L1/AHR/TGFBR2/PNP/MICA/HSPH1/PRKAR1A/EFNB2/LGALS1/PAWR/PRNP
GO:0001890	placenta development	0.04759	10	PHLDA2/HIF1A/EPAS1/KRT19/ZFP36L1/SOCS3/FOSL1/SPINT1/KRT8/CEBPA
GO:0006470	protein dephosphorylation	0.0494115	15	PPP1R15A/CYCS/CALM2/PPP1CC/PTP4A1/PPP1CB/ARPP19/PPP2CB/PPP2CA/PTP4A2/PPP1R15B/PTPN1/PTPN12/ROCK2/PPP3CA
GO:0006633	fatty acid biosynthetic process	0.0496322	10	INSIG1/ANXA1/QKI/SCD/MSMO1/FADS1/ELOVL5/DEGS1/PNPLA8/ACSL3
GO:0042255	ribosome assembly	0.0496322	6	RPS17/RSL24D1/RPS5/RPSA/NPM1/SBDS
GO:2000573	positive regulation of DNA biosynthetic process	0.0496322	6	HNRNPA1/CCT6A/CCT4/TCP1/MYC/CCT8
GO:0050863	regulation of T cell activation	0.0496322	16	LGALS3/CCL2/ANXA1/CD55/PELI1/IL6ST/LYN/RAC1/TGFBR2/PNP/HSPH1/PRKAR1A/EFNB2/LGALS1/PAWR/PRNP
GO:0050873	brown fat cell differentiation	0.0498617	5	ADRB2/FABP4/BNIP3/ARL4A/CEBPA
GO:0090382	phagosome maturation	0.0498617	5	RAB32/RAB31/RAB38/ATP6V0A1/RAB7A
GO:0033173	calcineurin-NFAT signaling cascade	0.0498617	4	CHP1/ATP2B4/PPP3CA/PRNP
GO:0097720	calcineurin-mediated signaling	0.0498617	4	CHP1/ATP2B4/PPP3CA/PRNP

## Sheet: Cluster10_lowqciliated
ID	Description	p.adjust	Count	geneID
GO:0071248	cellular response to metal ion	5.36632e-05	6	MT2A/FABP4/MT1M/MT1X/HSPA5/ALOX5AP
GO:0071241	cellular response to inorganic substance	6.33529e-05	6	MT2A/FABP4/MT1M/MT1X/HSPA5/ALOX5AP
GO:0071294	cellular response to zinc ion	0.0010999	3	MT2A/MT1M/MT1X
GO:0010038	response to metal ion	0.00178015	6	MT2A/FABP4/MT1M/MT1X/HSPA5/ALOX5AP
GO:0046916	cellular transition metal ion homeostasis	0.00195226	4	FTL/FTH1/MT2A/MT1X
GO:0046596	regulation of viral entry into host cell	0.00195226	3	LGALS1/IFITM3/FCN3
GO:0051651	maintenance of location in cell	0.00287987	4	FTL/FTH1/SRGN/HSPA5
GO:0046718	viral entry into host cell	0.00287987	4	LGALS1/HSPA1A/IFITM3/FCN3
GO:0055076	transition metal ion homeostasis	0.00287987	4	FTL/FTH1/MT2A/MT1X
GO:0030260	entry into host cell	0.00287987	4	LGALS1/HSPA1A/IFITM3/FCN3
GO:0044409	entry into host	0.00287987	4	LGALS1/HSPA1A/IFITM3/FCN3
GO:0051806	entry into cell of other organism involved in symbiotic interaction	0.00287987	4	LGALS1/HSPA1A/IFITM3/FCN3
GO:0051828	entry into other organism involved in symbiotic interaction	0.00287987	4	LGALS1/HSPA1A/IFITM3/FCN3
GO:1990267	response to transition metal nanoparticle	0.00347282	4	MT2A/MT1M/MT1X/HSPA5
GO:0019058	viral life cycle	0.00458993	6	CCL2/LGALS1/HSPA1A/IFITM3/UBC/FCN3
GO:0010035	response to inorganic substance	0.00492808	6	MT2A/FABP4/MT1M/MT1X/HSPA5/ALOX5AP
GO:0010043	response to zinc ion	0.00506742	3	MT2A/MT1M/MT1X
GO:0006875	cellular metal ion homeostasis	0.00542769	6	FTL/FTH1/MT2A/CCL2/TPT1/MT1X
GO:0051701	interaction with host	0.00689261	4	LGALS1/HSPA1A/IFITM3/FCN3
GO:0071402	cellular response to lipoprotein particle stimulus	0.00852706	2	CCL2/FCER1G
GO:1903894	regulation of IRE1-mediated unfolded protein response	0.00852706	2	HSPA1A/HSPA5
GO:0032075	positive regulation of nuclease activity	0.0112002	2	HSPA1A/HSPA5
GO:0046597	negative regulation of viral entry into host cell	0.0167783	2	IFITM3/FCN3
GO:0055094	response to lipoprotein particle	0.0167783	2	CCL2/FCER1G
GO:0031349	positive regulation of defense response	0.0167783	5	CCL2/FABP4/HSPA1A/FCER1G/UBC
GO:0036499	PERK-mediated unfolded protein response	0.0196691	2	CCL2/HSPA5
GO:0032069	regulation of nuclease activity	0.022161	2	HSPA1A/HSPA5
GO:1900101	regulation of endoplasmic reticulum unfolded protein response	0.022161	2	HSPA1A/HSPA5
GO:0050729	positive regulation of inflammatory response	0.031008	3	CCL2/FABP4/FCER1G
GO:0090288	negative regulation of cellular response to growth factor stimulus	0.0347357	3	DCN/UBC/HSPA5
GO:0030968	endoplasmic reticulum unfolded protein response	0.0369307	3	CCL2/HSPA1A/HSPA5
GO:0034620	cellular response to unfolded protein	0.0383128	3	CCL2/HSPA1A/HSPA5
GO:0051235	maintenance of location	0.0412119	4	FTL/FTH1/SRGN/HSPA5
GO:0043277	apoptotic cell clearance	0.0437943	2	CCL2/FCN3
GO:0070423	nucleotide-binding oligomerization domain containing signaling pathway	0.0449873	2	HSPA1A/UBC
GO:0035967	cellular response to topologically incorrect protein	0.0449873	3	CCL2/HSPA1A/HSPA5
GO:0035872	nucleotide-binding domain; leucine rich repeat containing receptor signaling pathway	0.045103	2	HSPA1A/UBC

## Sheet: Cluster12_club cells
ID	Description	p.adjust	Count	geneID
GO:0036499	PERK-mediated unfolded protein response	0.00265856	3	CCL2/CXCL8/ATF4
GO:0042119	neutrophil activation	0.00265856	3	CXCL8/FCER1G/TYROBP
GO:0030593	neutrophil chemotaxis	0.00265856	4	CCL2/CXCL8/CCL20/FCER1G
GO:0036230	granulocyte activation	0.00265856	3	CXCL8/FCER1G/TYROBP
GO:1990266	neutrophil migration	0.00265856	4	CCL2/CXCL8/CCL20/FCER1G
GO:0010574	regulation of vascular endothelial growth factor production	0.00276092	3	CCL2/ATF4/CYP1B1
GO:0071621	granulocyte chemotaxis	0.00276092	4	CCL2/CXCL8/CCL20/FCER1G
GO:0010573	vascular endothelial growth factor production	0.00276092	3	CCL2/ATF4/CYP1B1
GO:0097530	granulocyte migration	0.00308184	4	CCL2/CXCL8/CCL20/FCER1G
GO:0006984	ER-nucleus signaling pathway	0.00494011	3	CCL2/CXCL8/ATF4
GO:0019058	viral life cycle	0.0070848	6	RPS26/CCL2/CXCL8/RPS4Y1/LGALS1/RPL23
GO:0071222	cellular response to lipopolysaccharide	0.00763184	4	CCL2/CXCL8/CSF3/CCL20
GO:0097529	myeloid leukocyte migration	0.00763184	4	CCL2/CXCL8/CCL20/FCER1G
GO:0071219	cellular response to molecule of bacterial origin	0.00763184	4	CCL2/CXCL8/CSF3/CCL20
GO:0072657	protein localization to membrane	0.00763184	6	RPS26/CCL2/RPS4Y1/FCER1G/RPL23/S100A10
GO:0032496	response to lipopolysaccharide	0.00763184	5	CCL2/CXCL8/DCN/CSF3/CCL20
GO:0002237	response to molecule of bacterial origin	0.00877217	5	CCL2/CXCL8/DCN/CSF3/CCL20
GO:0051770	positive regulation of nitric-oxide synthase biosynthetic process	0.00910914	2	CCL2/CCL20
GO:0071402	cellular response to lipoprotein particle stimulus	0.00910914	2	CCL2/FCER1G
GO:0071216	cellular response to biotic stimulus	0.00910914	4	CCL2/CXCL8/CSF3/CCL20
GO:0002283	neutrophil activation involved in immune response	0.00985819	2	FCER1G/TYROBP
GO:0030595	leukocyte chemotaxis	0.0104695	4	CCL2/CXCL8/CCL20/FCER1G
GO:0006612	protein targeting to membrane	0.0104695	4	RPS26/CCL2/RPS4Y1/RPL23
GO:0090150	establishment of protein localization to membrane	0.011098	5	RPS26/CCL2/RPS4Y1/RPL23/S100A10
GO:0006413	translational initiation	0.011098	4	RPS26/RPS4Y1/ATF4/RPL23
GO:0070098	chemokine-mediated signaling pathway	0.0113394	3	CCL2/CXCL8/CCL20
GO:0051767	nitric-oxide synthase biosynthetic process	0.0113394	2	CCL2/CCL20
GO:0051769	regulation of nitric-oxide synthase biosynthetic process	0.0113394	2	CCL2/CCL20
GO:0001819	positive regulation of cytokine production	0.0123899	5	CCL2/CCL20/ATF4/FCER1G/CYP1B1
GO:0071347	cellular response to interleukin-1	0.0124689	3	CCL2/CXCL8/CCL20
GO:0045765	regulation of angiogenesis	0.0124689	4	CCL2/CXCL8/DCN/CYP1B1
GO:0055094	response to lipoprotein particle	0.0124689	2	CCL2/FCER1G
GO:0044033	multi-organism metabolic process	0.0124689	4	RPS26/CXCL8/RPS4Y1/RPL23
GO:0006614	SRP-dependent cotranslational protein targeting to membrane	0.0144435	3	RPS26/RPS4Y1/RPL23
GO:1901342	regulation of vasculature development	0.0162259	4	CCL2/CXCL8/DCN/CYP1B1
GO:0045047	protein targeting to ER	0.0163774	3	RPS26/RPS4Y1/RPL23
GO:0006613	cotranslational protein targeting to membrane	0.0164092	3	RPS26/RPS4Y1/RPL23
GO:0060326	cell chemotaxis	0.0169691	4	CCL2/CXCL8/CCL20/FCER1G
GO:0072599	establishment of protein localization to endoplasmic reticulum	0.0169691	3	RPS26/RPS4Y1/RPL23
GO:0002687	positive regulation of leukocyte migration	0.0179875	3	CCL2/CXCL8/CCL20
GO:0070555	response to interleukin-1	0.019544	3	CCL2/CXCL8/CCL20
GO:0010575	positive regulation of vascular endothelial growth factor production	0.0198791	2	ATF4/CYP1B1
GO:0010035	response to inorganic substance	0.0198791	5	FABP4/ATF4/C1QA/ALOX5AP/CYP1B1
GO:0032103	positive regulation of response to external stimulus	0.020053	4	FABP4/CCL2/CXCL8/FCER1G
GO:0050729	positive regulation of inflammatory response	0.0202575	3	FABP4/CCL2/FCER1G
GO:0000184	nuclear-transcribed mRNA catabolic process; nonsense-mediated decay	0.0224148	3	RPS26/RPS4Y1/RPL23
GO:0070972	protein localization to endoplasmic reticulum	0.0235599	3	RPS26/RPS4Y1/RPL23
GO:0030968	endoplasmic reticulum unfolded protein response	0.0241681	3	CCL2/CXCL8/ATF4
GO:0034620	cellular response to unfolded protein	0.0249076	3	CCL2/CXCL8/ATF4
GO:0016064	immunoglobulin mediated immune response	0.0249076	3	C1QB/FCER1G/C1QA
GO:0071248	cellular response to metal ion	0.0249076	3	FABP4/ATF4/ALOX5AP
GO:0019724	B cell mediated immunity	0.0255344	3	C1QB/FCER1G/C1QA
GO:0010038	response to metal ion	0.026855	4	FABP4/ATF4/C1QA/ALOX5AP
GO:0035967	cellular response to topologically incorrect protein	0.0303685	3	CCL2/CXCL8/ATF4
GO:0071622	regulation of granulocyte chemotaxis	0.0307883	2	CCL2/CXCL8
GO:0072678	T cell migration	0.0307883	2	CCL2/CCL20
GO:2000401	regulation of lymphocyte migration	0.0318526	2	CCL2/CCL20
GO:0002685	regulation of leukocyte migration	0.0318526	3	CCL2/CXCL8/CCL20
GO:0071241	cellular response to inorganic substance	0.0325443	3	FABP4/ATF4/ALOX5AP
GO:0002274	myeloid leukocyte activation	0.0333183	3	CXCL8/FCER1G/TYROBP
GO:0043542	endothelial cell migration	0.0333183	3	DCN/S100P/CYP1B1
GO:0050766	positive regulation of phagocytosis	0.0357651	2	CCL2/FCER1G
GO:0007259	JAK-STAT cascade	0.0394121	3	CCL2/DCN/CYP1B1
GO:0097696	STAT cascade	0.0394121	3	CCL2/DCN/CYP1B1
GO:0006986	response to unfolded protein	0.0401617	3	CCL2/CXCL8/ATF4
GO:1901215	negative regulation of neuron death	0.0423102	3	CCL2/CSF3/ATF4
GO:0050900	leukocyte migration	0.0436616	4	CCL2/CXCL8/CCL20/FCER1G
GO:0019083	viral transcription	0.0467575	3	RPS26/RPS4Y1/RPL23
GO:0035966	response to topologically incorrect protein	0.0483004	3	CCL2/CXCL8/ATF4

[truncated: 1 more sheets: Cluster16_proliferatingMac]
