# Supplementary material for: Single cell RNA sequencing identifies IGFBP5 and QKI as ciliated epithelial cell genes associated with severe COPD
Source: Respir Res. 2021 Apr 6;22:100. doi: 10.1186/s12931-021-01675-2 (PMC8022543; doi:10.1186/s12931-021-01675-2)
Supplement: Supplementary file 5 — Additional file 5: Table S5. Genes present in the GSEA core enrichment with the 127 emphysema gene signature. [file 12931_2021_1675_MOESM5_ESM.xlsx]

## Sheet: Results
	Campbell		Ciliated		Citotoxic T cells		Low.Q. T cells
Gene	Lm Coefficient	P-value	avg_logFC	P-value	avg_logFC	P-value	avg_logFC	P-value
ABTB2	-0.152815	9.51354e-05			-0.822592	0.30065	-0.822592	0.30065
ADRB1	-0.461215	0.000527705	-0.610454	0.324471
ARHGEF10	-0.340513	0.000315906			-0.331652	0.453017
ACVRL1	-0.505816	0.0001115					-3.21699	0.00674823
ASRGL1	-0.403975	2.57e-05					2.15956	0.213982
ATOH8	-0.355896	0.00041629	-0.971943	0.22528			-0.9433	0.30065
BCL11A	0.288527	3.02e-07					1.75413	0.473893
C8orf34	0.382248	0.000118182	-0.337723	0.440984
CD79B	0.160172	0.000684149					0.266753	0.0530201
CES3	0.189995	9.01896e-05	-0.305785	0.728719
CR2	0.440855	0.000131324	-1.15002	0.147902
ECHDC3	-0.270234	0.000512175			1.37969	0.613101
CMTM8	-0.305588	0.000467146					0.532457	0.000149926
CTTNBP2NL	-0.280701	0.000381244					2.4349	0.256779
CXCL13	0.904627	0.000265192					4.36063	0.213982
DHRS9	0.740291	1.73e-05					2.43591	0.213982
EDNRB	-0.574796	2.86479e-05			-2.27951	0.0486619	-2.27951	0.0486619
ENG	-0.332024	0.000174564					0.796821	0.538334
EPAS1	-0.317559	0.000681256	-0.478003	0.000725194	-1.97314	4.00834e-06	-1.97314	4.00834e-06
FCN3	-0.620261	9.68526e-05			-1.9064	4.48867e-09	-1.9064	4.48867e-09
GABARAPL1	-0.318403	0.000360778	-0.828431	1.79e-05			-0.202682	0.496226
GPR4	-0.406083	4.81043e-05	-2.86375	0.0120454
HERC3	-0.22268	0.000355821	-0.14937	0.0210448			0.520166	0.146335
HPCAL1	-0.23201	0.000343682	-0.125877	0.563724
IRF4	0.375047	0.000599609			-0.189518	0.852799	-0.189518	0.852799
KL	-0.371543	0.000381273	-0.619125	0.708894
KLF13	-0.238249	3.37051e-05	-0.211787	0.811992
KRT7	-0.549212	0.000191886					-1.2773	0.00565766
LRRC8A	-0.374553	0.000642336	-0.2588	0.468256			-0.589533	0.155949
LUZP1	-0.2218	0.000290343			-0.392261	0.0287322	-0.392261	0.0287322
MAOA	-0.44387	0.000654241	-0.69712	0.00335994
MYH9	-0.194683	0.000207379	-0.219916	0.304051	-0.0965528	0.410772
NDEL1	-0.247776	9.63529e-06	-0.631187	0.0179335			-0.0266629	0.837021
NEDD9	-0.48832	1.83099e-05	-0.531408	0.000313777	0.00475508	0.769542	0.00475508	0.769542
OSBPL3	0.188575	0.000237242	-0.415731	0.407212	-2.98941	6.22135e-08	-2.98941	6.22135e-08
PAG1	-0.405673	9.1591e-05	-0.867567	0.0263756
PAPSS2	-0.500283	2.14405e-07	-1.77447	0.00557309			1.46915	0.473893
PECAM1	-0.355282	0.000149006			-0.875985	0.0688929	-0.875985	0.0688929
PHLDB1	-0.31038	0.000220503	-0.0781914	0.633798
PLXNA2	-0.347503	0.000130679	-0.311298	0.897807	-2.30424	0.0486619
PRKCE	-0.377002	0.000292265			-1.2267	0.689287
PTPN12	-0.262862	0.000547811	-0.289217	0.832416	1.05347	0.184351
QKI	-0.271093	0.000346201	-0.636046	0.000771022	-0.767728	0.00602615	-0.767728	0.00602615
RAI2	-0.260532	0.000432921	-0.742841	0.0574469			0.426263	0.432214
RALGPS2	0.419846	0.000424329	-0.192446	0.267205
RBP5	0.350491	1.1712e-05			-0.580355	0.30065	-0.580355	0.30065
RCOR1	-0.215303	0.000269331	-0.0511449	0.438598	-0.0899382	0.647785
RTN4	-0.227156	9.34836e-05	-0.346609	2.04e-07	-0.300374	0.230014	-0.300374	0.230014
S100A8	-0.961665	0.000157521			-1.64723	0.000261247	-1.64723	0.000261247
SH3BP5	-0.315501	0.000407242			-0.215095	0.324286	-0.215095	0.324286
SLC45A3	0.309341	0.000569087	-0.449715	0.671894
SLC4A8	0.365176	0.000411232					-0.154127	0.821031
STARD13	-0.301541	1.83315e-05
STOM	-0.218538	3.90661e-05	-0.250443	0.00467667	-1.34376	5.22035e-15	-1.34376	5.22035e-15
STX12	-0.338874	8.96706e-05	-0.210658	0.528998	-0.539635	0.350756	-0.539635	0.350756
STXBP6	-0.4071	0.00041319			-2.00747	0.000811994	-2.00747	0.000811994
SYN2	-0.306935	6.06607e-05			-2.9171	0.0486619
TGFBR2	-0.154984	0.000677429	-0.304185	0.334054			-0.0339719	0.854269
TMBIM1	-0.179427	0.000395869	-0.313566	0.891631
TMEM182	0.170108	0.000464186			-0.610873	0.59161
TMEM2	-0.413926	6.24132e-05	-0.496622	0.230556	0.398813	0.00183692
TMEM200A	0.252913	0.00032234			2.78849	0.256779
TMEM9	0.17231	0.0004082	-0.280072	0.622645	-0.199142	0.696501
TPST2	-0.170065	0.00018046	-0.189789	0.200867
VIPR1	-0.65002	0.000490745					1.467	0.0593848
WFDC1	-0.407006	1.41e-06					-2.86675	0.00527466
WNT2B	-0.315721	0.000221761	-0.13954	0.985132
ZFYVE19	0.120369	0.000169265	-0.331194	0.886831
