# Supplementary material for: Single cell RNA sequencing identifies IGFBP5 and QKI as ciliated epithelial cell genes associated with severe COPD
Source: Respir Res. 2021 Apr 6;22:100. doi: 10.1186/s12931-021-01675-2 (PMC8022543; doi:10.1186/s12931-021-01675-2)
Supplement: Supplementary file 6 — Additional file 6: Table S6. Genes from the 127 gene signature differentially expressed by cell type. [file 12931_2021_1675_MOESM6_ESM.xlsx]

## Sheet: Results
							Campbell
Gene	avg_logFC	pct.1	pct.2	p_val	p_val_adj	Celltype	Lm Coefficient	P-value
ACVRL1	-0.390663	0.319	0.388	1.12905e-06	0.0287186	Macr0	-0.505816	0.0001115
ACVRL1	-1.64049	0.02	0.079	1.72894e-13	4.39773e-09	Mono1
ASRGL1	0.485337	0.345	0.188	2.35022e-16	5.97803e-12	Macr0	-0.403975	2.57e-05
ATP2C2	0.555154	0.478	0.267	3.13e-10	7.97e-06	Ciliated.7	0.311567	4.05e-05
CCR7	0.368335	0.033	0.005	6.81018e-13	1.73224e-08	Macr0	0.463622	6.12e-07
CCR7	1.93382	0.192	0.036	6.09204e-58	1.54957e-53	TCell2
CCR7	1.02783	0.628	0.329	4.23195e-32	1.07644e-27	LowQ.Tcell.5
CCR7	0.66491	0.636	0.386	1.08482e-09	2.75934e-05	Bcell.6
CCR7	1.44819	0.215	0.066	4.40652e-09	0.000112084	Low.Q.9
CD79B	1.91624	0.093	0.015	2.26075e-41	5.75045e-37	Mono1	0.160172	0.000684149
CD79B	1.96575	0.255	0.026	4.21728e-07	0.0107271	Pr.Mac.16
CMTM8	-0.881762	0.18	0.473	6.38e-09	0.000162189	AT2.8	-0.305588	0.000467146
CRMP1	5.63037	0.068	0	1.0299e-06	0.0261967	Lymp.End.14	-0.197292	0.000429125
DHRS9	1.5484	0.459	0.142	2.72e-25	6.91e-21	Ciliated.7	0.740291	1.73e-05
DHRS9	1.89413	0.135	0.016	4.61616e-10	1.17417e-05	Low.Q.cil.10
ENG	-0.932437	0.124	0.313	1.04521e-38	2.65859e-34	Mono1	-0.332024	0.000174564
ENG	0.518831	0.587	0.422	5.68e-10	1.44e-05	Endo4
EPAS1	-1.01567	0.057	0.181	1.28188e-25	3.26059e-21	Mono1	-0.317559	0.000681256
EPAS1	-0.905805	0.018	0.045	6.14507e-08	0.00156306	TCell2
EPAS1	-1.47503	0.013	0.07	8.41283e-16	2.13989e-11	NK3
EPAS1	-0.975634	0.279	0.599	2.48e-10	6.32e-06	AT2.8
FCN3	-2.29679	0.004	0.035	7.27415e-16	1.85025e-11	TCell2	-0.620261	9.68526e-05
FCN3	-1.65933	0.006	0.032	8.46056e-08	0.00215203	NK3
FCN3	-1.9064	0.004	0.039	4.48867e-09	0.000114174	LowQ.Tcell.5
FCN3	-3.40629	0.001	0.049	6.21981e-11	1.58207e-06	Bcell.6
FCN3	-6.64561	0	0.048	9.65272e-07	0.0245527	Low.Q.9
FCRLA	1.10862	0.324	0.087	3.75384e-10	9.54826e-06	Bcell.6	0.293595	4.11e-05
GABARAPL1	-0.231077	0.673	0.721	1.84286e-08	0.000468751	Macr0	-0.318403	0.000360778
GABARAPL1	0.354643	0.517	0.459	9.08337e-09	0.000231045	Mono1
HPCAL1	-0.321679	0.207	0.28	5.91773e-07	0.0150523	Mono1	-0.23201	0.000343682
KLF13	0.308593	0.215	0.107	5.86829e-08	0.00149266	NK3	-0.238249	3.37051e-05
KLHL6	0.469882	0.409	0.241	3.19e-07	0.00810301	Ciliated.7	0.414519	0.000452951
KRT7	-0.810571	0.311	0.596	7.03e-08	0.00178716	AT2.8	-0.549212	0.000191886
MAOA	-0.733765	0.287	0.531	1.04e-06	0.026378	AT2.8	-0.44387	0.000654241
NEDD9	0.72143	0.261	0.156	4.49487e-19	1.14332e-14	Mono1	-0.48832	1.83099e-05
OSBPL3	-2.98941	0.002	0.027	6.22135e-08	0.00158246	LowQ.Tcell.5	0.188575	0.000237242
PAG1	-0.520757	0.555	0.734	2.59721e-33	6.60626e-29	Macr0	-0.405673	9.1591e-05
PAG1	0.455663	0.364	0.275	1.72671e-13	4.39205e-09	Mono1
PAPSS2	-0.464825	0.16	0.237	1.18047e-08	0.000300264	Mono1	-0.500283	2.14405e-07
PECAM1	0.5615	0.321	0.224	1.35746e-14	3.45282e-10	Mono1	-0.355282	0.000149006
PKN1	0.667633	0.176	0.111	3.56783e-10	9.07513e-06	Mono1	-0.287729	0.000496247
PKN1	0.529929	0.313	0.17	1.74e-06	0.0442442	Ciliated.7
PTPN12	-0.325797	0.193	0.276	2.0536e-08	0.000522353	Mono1	-0.262862	0.000547811
PTPN12	0.393447	0.186	0.092	2.99677e-07	0.00762258	NK3
PTPN12	-0.848722	0.139	0.388	6.35e-07	0.0161619	AT2.8
QKI	-0.211503	0.508	0.586	9.70832e-10	2.46941e-05	Macr0	-0.271093	0.000346201
QKI	-0.418425	0.287	0.441	5.57158e-21	1.41719e-16	Mono1
QKI	-0.874745	0.014	0.036	1.07652e-06	0.0273823	TCell2
QKI	-1.57229	0.098	0.345	3.95e-08	0.00100412	AT2.8
RTN4	-0.166096	0.9	0.947	5.76293e-11	1.46586e-06	Macr0	-0.227156	9.34836e-05
RTN4	-0.346642	0.633	0.749	1.03108e-26	2.62265e-22	Mono1
RTN4	-1.06548	0.491	0.669	1.18e-16	3e-12	Endo4
RTN4	-0.346609	0.759	0.761	2.04e-07	0.00518915	Ciliated.7
RTN4	-0.463683	0.508	0.797	5.42e-11	1.38e-06	AT2.8
S100A8	0.961127	0.676	0.423	6.36267e-45	1.61841e-40	Macr0	-0.961665	0.000157521
S100A8	0.586321	0.709	0.703	1.2578e-06	0.0319935	Mono1
S100A8	-0.520992	0.092	0.223	1.71358e-06	0.0435867	Low.Q.cil.10
SLC4A8	0.915756	0.054	0.019	7.32155e-08	0.00186231	Macr0	0.365176	0.000411232
SLC4A8	0.639182	0.298	0.116	4.38e-10	1.11e-05	Ciliated.7
SMAD6	1.46083	0.207	0.076	2.12e-12	5.39e-08	Endo4	-0.665767	0.000249158
STOM	-0.569351	0.165	0.272	8.52398e-15	2.16816e-10	Mono1	-0.218538	3.90661e-05
STOM	-0.896356	0.107	0.213	1.87999e-25	4.78195e-21	TCell2
STOM	-1.34376	0.061	0.182	5.22035e-15	1.32785e-10	LowQ.Tcell.5
STOM	-0.842839	0.262	0.588	5.68e-10	1.45e-05	AT2.8
STX12	-0.41574	0.581	0.678	2.46702e-15	6.2751e-11	Macr0	-0.338874	8.96706e-05
TACC1	0.963177	0.494	0.291	1.38e-15	3.51e-11	Endo4	-0.265298	0.000159359
TACC1	0.985584	0.349	0.108	2.45309e-07	0.00623967	AT1.13
TGFBR2	-0.601177	0.246	0.548	1.29e-08	0.000328226	AT2.8	-0.154984	0.000677429
VIPR1	1.55501	0.022	0.005	1.27203e-08	0.000323553	Mono1	-0.65002	0.000490745
