# Supplementary material for: Single cell RNA sequencing identifies IGFBP5 and QKI as ciliated epithelial cell genes associated with severe COPD
Source: Respir Res. 2021 Apr 6;22:100. doi: 10.1186/s12931-021-01675-2 (PMC8022543; doi:10.1186/s12931-021-01675-2)
Supplement: Supplementary file 7 — Additional file 7: Table S7. Genes from the sever COPD signature (LTRC) differentially expressed by cell type. [file 12931_2021_1675_MOESM7_ESM.xlsx]

## Sheet: Results
		Positive + higher in COPD							Positive + higher in COPD
	GENE_SYMBOL	logFC	P.Value	adj.P.Val	Probe.Set.ID	Clust	p_val	p_val_adj	avg_logFC
	FGG	4.35344	4.18092e-11	2.10433e-07	A_23_P148088	8	2.48e-10	6.31e-06	1.57002
	FGA	2.70623	4.16319e-06	0.00129662	A_23_P375372	7	6.98e-08	0.00177451	-4.40486
	CRH	2.53009	4.71878e-08	7.20134e-05	A_23_P31755	0	3.09687e-09	7.8772e-05	1.83784
	FCRLA	2.23756	1.32073e-05	0.00263435	A_23_P46039	6	3.75384e-10	9.54826e-06	1.10862
	CHIT1	2.14745	0.000217906	0.0133018	A_23_P126278	0	4.23375e-25	1.0769e-20	3.27453
	SPP1	1.90485	5.11662e-05	0.00596067	A_23_P7313	1	1.53311e-31	3.89961e-27	-1.23494
	SPP1	1.90485	5.11662e-05	0.00596067	A_23_P7313	4	4.2e-08	0.00106825	2.40523
	RPRML	1.81041	2.38645e-06	0.000933838	A_32_P3476	7	2.3e-07	0.00586286	1.30105
	CYP1B1	1.77906	1.00386e-11	8.44662e-08	A_23_P209625	0	9.01052e-16	2.29192e-11	-2.66589
	CYP1B1	1.77906	1.00386e-11	8.44662e-08	A_23_P209625	1	4.04868e-79	1.02982e-74	-1.62749
	CYP1B1	1.77906	1.00386e-11	8.44662e-08	A_23_P209625	2	5.1709e-08	0.00131527	-3.01291
	CYP1B1	1.77906	1.00386e-11	8.44662e-08	A_23_P209625	3	5.53448e-09	0.000140775	-3.88797
	CYP1B1	1.77906	1.00386e-11	8.44662e-08	A_23_P209625	12	1.91943e-06	0.0488227	-2.055
	CYP1B1	1.77906	1.00386e-11	8.44662e-08	A_23_P209625	8	6.94e-13	1.77e-08	-2.02754
	ATP6V0D2	1.77529	5.66947e-07	0.000309006	A_23_P146146	0	2.1744e-24	5.53081e-20	0.691934
	CHI3L1	1.7341	6.29368e-08	8.00398e-05	A_23_P137665	0	3.31472e-23	8.43132e-19	2.90698
	CXCR5	1.7338	6.06086e-06	0.00174566	A_24_P252945	2	1.8227e-07	0.00463621	3.14689
	SAA1	1.62818	0.00163203	0.0434053	A_24_P335092	12	5.1939e-10	1.32112e-05	0.999034
	SAA1	1.62818	0.00163203	0.0434053	A_24_P335092	7	6.6e-10	1.68e-05	-0.530917
	CCL19	1.56226	4.4252e-05	0.00540711	A_23_P123853	1	2.68277e-07	0.00682389	3.08567
	TIMP4	1.46539	8.94057e-05	0.00854792	A_32_P70315	1	3.50526e-11	8.91598e-07	-4.52862
	PLA2G7	1.45335	3.35352e-07	0.000222513	A_23_P145096	0	1.65142e-06	0.0420055	0.896494
	PLA2G7	1.45335	3.35352e-07	0.000222513	A_23_P145096	1	3.15656e-37	8.02903e-33	-0.946759
	HS3ST2	1.43248	1.27635e-06	0.000556526	A_23_P118158	0	1.33337e-17	3.39156e-13	2.12193
	HP	1.43007	4.87223e-05	0.00582915	A_23_P206760	0	6.85717e-13	1.74419e-08	0.825013
	TM4SF19	1.21142	3.07512e-05	0.00419012	A_23_P372946	1	3.98755e-07	0.0101427	-1.21001
	OSM	1.20462	0.00141534	0.0402226	A_23_P166408	0	4.71061e-07	0.0119819	0.541001
	OSM	1.20462	0.00141534	0.0402226	A_23_P166408	1	5.38726e-53	1.3703e-48	1.08001
	S100A12	1.17963	0.00154991	0.0421625	A_23_P74001	1	1.84509e-36	4.69317e-32	1.10771
	KRT23	1.16548	0.000990916	0.0326617	A_23_P78248	10	2.87105e-08	0.000730281	2.13741
	KRT23	1.16548	0.000990916	0.0326617	A_23_P78248	7	6.65e-19	1.69e-14	0.778588
	SLC16A10	1.11792	0.000945828	0.0316541	A_24_P98047	0	8.83612e-41	2.24755e-36	0.807529
	SLC16A10	1.11792	0.000945828	0.0316541	A_24_P98047	1	2.88153e-76	7.32947e-72	-1.26678
	SPIB	1.01531	0.00133223	0.0389486	A_23_P39067	1	9.96675e-07	0.0253514	1.5289
	DHRS9	0.994758	6.45869e-06	0.00174566	A_23_P56559	10	4.61616e-10	1.17417e-05	1.89413
	DHRS9	0.994758	6.45869e-06	0.00174566	A_23_P56559	7	2.72e-25	6.91e-21	1.5484
	CLEC5A	0.972548	9.16128e-05	0.00858437	A_23_P304356	1	1.83462e-19	4.66654e-15	-0.851444
	TREM2	0.961778	2.76597e-05	0.00402013	A_24_P12397	0	5.72069e-47	1.45511e-42	0.878689
	TREM2	0.961778	2.76597e-05	0.00402013	A_24_P12397	1	1.83976e-22	4.67962e-18	-0.545683
	NNMT	0.938993	0.000605398	0.0243362	A_23_P127584	0	1.45277e-18	3.69526e-14	-0.718575
	NNMT	0.938993	0.000605398	0.0243362	A_23_P127584	1	6.06362e-10	1.54234e-05	-1.89171
	NNMT	0.938993	0.000605398	0.0243362	A_23_P127584	2	4.08726e-07	0.0103963	-1.53874
	NNMT	0.938993	0.000605398	0.0243362	A_23_P127584	5	1.40051e-09	3.56234e-05	-1.40121
	NNMT	0.938993	0.000605398	0.0243362	A_23_P127584	6	2.99253e-11	7.61179e-07	-3.57155
	NNMT	0.938993	0.000605398	0.0243362	A_23_P127584	10	1.40314e-07	0.00356904	-1.42617
	NNMT	0.938993	0.000605398	0.0243362	A_23_P127584	8	8.62e-08	0.00219323	1.03631
	COL14A1	0.886421	0.00147757	0.0410733	A_23_P216361	0	7.29813e-17	1.85635e-12	2.2383
	KCNAB1	0.869445	3.09869e-06	0.00109875	A_24_P182929	0	1.32602e-07	0.00337287	0.983168
	GDF15	0.81755	0.000165687	0.0117521	A_23_P16523	0	4.41958e-17	1.12416e-12	0.726792
	GDF15	0.81755	0.000165687	0.0117521	A_23_P16523	10	4.68478e-22	1.19162e-17	2.42404
	GDF15	0.81755	0.000165687	0.0117521	A_23_P16523	13	1.5161e-10	3.85635e-06	2.15692
	S100A9	0.799559	0.00194686	0.0475377	A_23_P23048	2	1.55757e-12	3.96185e-08	-1.02325
	S100A9	0.799559	0.00194686	0.0475377	A_23_P23048	5	3.64491e-12	9.27119e-08	-1.75031
	S100A9	0.799559	0.00194686	0.0475377	A_23_P23048	6	3.70013e-10	9.41166e-06	-1.54222
	S100A9	0.799559	0.00194686	0.0475377	A_23_P23048	10	1.43355e-22	3.64637e-18	-0.93172
	S100A9	0.799559	0.00194686	0.0475377	A_23_P23048	16	5.79604e-07	0.0147428	-0.92836
	HIF1A	0.770678	0.00036498	0.0182622	A_24_P56388	1	6.70629e-22	1.70581e-17	-0.486732
	HIF1A	0.770678	0.00036498	0.0182622	A_24_P56388	3	6.2347e-17	1.58586e-12	-1.3843
	HIF1A	0.770678	0.00036498	0.0182622	A_24_P56388	8	7.75e-14	1.97e-09	-1.47133
	TMEM154	0.755248	1.62251e-05	0.0028792	A_23_P361584	1	3.48542e-32	8.86551e-28	1.75951
	TMEM154	0.755248	1.62251e-05	0.0028792	A_23_P361584	2	6.03162e-08	0.0015342	-0.865375
	TMEM154	0.755248	1.62251e-05	0.0028792	A_23_P361584	7	1.2e-08	0.000305243	0.458094
	TIMP1	0.745028	0.00168506	0.0440436	A_23_P62115	5	2.01623e-08	0.000512848	-0.572554
	TIMP1	0.745028	0.00168506	0.0440436	A_23_P62115	6	3.39615e-09	8.63844e-05	-1.42262
	TIMP1	0.745028	0.00168506	0.0440436	A_23_P62115	10	1.68242e-07	0.0042794	-0.590455
	KMO	0.724602	1.1994e-05	0.00247351	A_23_P200838	1	9.90286e-07	0.0251889	-0.641948
	SH3PXD2B	0.625027	2.92174e-05	0.00405351	A_32_P24585	1	3.4764e-12	8.84257e-08	-0.827715
	SOAT1	0.610326	1.7316e-07	0.000159254	A_24_P216654	0	4.06517e-17	1.03402e-12	-0.409737
	SOAT1	0.610326	1.7316e-07	0.000159254	A_24_P216654	1	1.64179e-19	4.17605e-15	-0.569791
	BASP1	0.586117	0.00105172	0.0334859	A_23_P213385	0	2.58655e-24	6.57915e-20	0.644754
	BASP1	0.586117	0.00105172	0.0334859	A_23_P213385	7	4.04e-27	1.03e-22	1.06221
	KBTBD8	0.496389	0.00101894	0.0331402	A_23_P431252	1	3.50681e-08	0.000891992	-0.625996
	LIPA	0.495701	0.000262127	0.0144939	A_23_P97860	0	1.12939e-18	2.87271e-14	0.601442
	NEK6	0.48916	0.000356572	0.0179592	A_23_P216920	0	2.36216e-14	6.00839e-10	-0.528744
	NEK6	0.48916	0.000356572	0.0179592	A_23_P216920	1	1.14211e-36	2.90508e-32	-1.26603
	LY96	0.478669	0.000102875	0.00912777	A_23_P94230	10	3.36031e-08	0.000854729	-0.921297
	LY96	0.478669	0.000102875	0.00912777	A_23_P94230	16	1.34336e-06	0.0341697	-1.01531
	FKBP11	0.478257	0.00204296	0.0491761	A_23_P25121	2	7.99183e-26	2.0328e-21	-0.642212
	FKBP11	0.478257	0.00204296	0.0491761	A_23_P25121	3	4.67997e-10	1.1904e-05	-0.597388
	FKBP11	0.478257	0.00204296	0.0491761	A_23_P25121	5	2.38451e-11	6.06525e-07	-0.700319
	FKBP11	0.478257	0.00204296	0.0491761	A_23_P25121	6	9.50206e-07	0.0241694	-1.55517
	FCGR2A	0.460298	0.00025542	0.0143307	A_23_P85716	10	1.91355e-09	4.8673e-05	-1.29812
	TNFSF13B	0.452065	0.00088625	0.0301899	A_23_P14174	1	1.12333e-33	2.8573e-29	0.59089
	KDELR2	0.433868	0.000706089	0.0266065	A_23_P19938	1	1.82936e-36	4.65317e-32	-0.685033
	KDELR2	0.433868	0.000706089	0.0266065	A_23_P19938	8	1.19e-08	0.000303099	-0.541837
	TFPI	0.430388	0.00171727	0.0443439	A_23_P330070	1	1.63034e-29	4.14693e-25	-2.55053
	TFPI	0.430388	0.00171727	0.0443439	A_23_P330070	3	8.84099e-07	0.022488	-2.89572
	TFPI	0.430388	0.00171727	0.0443439	A_23_P330070	7	1.31e-09	3.34e-05	-1.43557
	GMPPB	0.426903	0.000108111	0.00948207	A_23_P92202	1	2.93809e-11	7.47333e-07	-0.829593
	DNAJB9	0.416631	0.00177469	0.045013	A_23_P258944	0	1.73554e-09	4.41451e-05	-0.415767
	DNAJB9	0.416631	0.00177469	0.045013	A_23_P258944	3	2.0299e-07	0.00516326	-0.687372
	DNAJB9	0.416631	0.00177469	0.045013	A_23_P258944	8	2.9e-12	7.38e-08	-1.09657
	TMEM38B	0.409384	0.000721753	0.0270258	A_23_P60259	0	4.29915e-10	1.09353e-05	-0.579945
	TMEM38B	0.409384	0.000721753	0.0270258	A_23_P60259	1	4.07897e-28	1.03753e-23	-1.22754
	DPH3	0.406062	0.000993486	0.0326758	A_23_P69188	0	2.08554e-15	5.30477e-11	-0.452941
	DPH3	0.406062	0.000993486	0.0326758	A_23_P69188	1	2.61035e-38	6.63969e-34	-0.899739
	DPH3	0.406062	0.000993486	0.0326758	A_23_P69188	2	2.81476e-07	0.00715963	-0.690375
	DPH3	0.406062	0.000993486	0.0326758	A_23_P69188	16	5.59958e-07	0.0142431	-1.62178
	CELF2	0.398621	0.000689071	0.026267	A_23_P115645	1	4.19566e-18	1.06721e-13	0.45608
	MGST1	0.393951	0.00202881	0.0489127	A_23_P36658	1	3.94723e-30	1.00402e-25	-0.624697
	MGST1	0.393951	0.00202881	0.0489127	A_23_P36658	7	6.45e-31	1.64e-26	-0.987257
	MGST1	0.393951	0.00202881	0.0489127	A_23_P36658	8	7.7e-09	0.000195944	-0.461949
	SRM	0.393104	0.000738368	0.0271524	A_23_P74269	8	7.08e-07	0.0180085	-1.33628
	CLEC4A	0.388228	0.00036996	0.0183907	A_23_P48029	1	2.46979e-08	0.000628216	0.470147
	SELM	0.386512	7.78076e-05	0.00791614	A_23_P6413	13	3.02917e-07	0.00770501	0.957486
	SRPRB	0.385421	0.000141753	0.0107627	A_23_P80773	6	1.96333e-11	4.99393e-07	-1.47768
	TTC39C	0.363762	2.17968e-05	0.00350149	A_23_P401098	0	5.89814e-09	0.000150025	-0.808761
	TTC39C	0.363762	2.17968e-05	0.00350149	A_23_P401098	1	2.1138e-11	5.37665e-07	-0.783493
	RRAGD	0.361472	0.000240042	0.0136689	A_23_P133691	1	1.10511e-19	2.81096e-15	-1.27965
	CCNC	0.335097	0.00207676	0.0495985	A_23_P145397	1	1.14409e-09	2.9101e-05	-0.538234
	PDGFC	0.334317	0.00163722	0.0434532	A_23_P58396	1	4.40262e-09	0.000111985	-0.818232
	RPL22L1	0.328257	0.000145954	0.0108654	A_23_P143958	0	1.165e-09	2.96329e-05	-0.493145
	RPL22L1	0.328257	0.000145954	0.0108654	A_23_P143958	1	1.0831e-15	2.75497e-11	-0.448324
	RPL22L1	0.328257	0.000145954	0.0108654	A_23_P143958	2	7.5889e-08	0.00193031	-0.40437
	RPL22L1	0.328257	0.000145954	0.0108654	A_23_P143958	5	2.40647e-10	6.12111e-06	-0.668831
	RPL22L1	0.328257	0.000145954	0.0108654	A_23_P143958	7	5.11e-07	0.0130028	-0.640162
	RPL22L1	0.328257	0.000145954	0.0108654	A_23_P143958	8	2.56e-08	0.000651484	-0.785379
	FTL	0.325024	0.000302657	0.0158723	A_23_P50504	1	1.39405e-187	3.54591e-183	-0.669363
	FTL	0.325024	0.000302657	0.0158723	A_23_P50504	2	5.4056e-190	1.37497e-185	-0.58555
	FTL	0.325024	0.000302657	0.0158723	A_23_P50504	3	3.1973e-66	8.13266e-62	-0.443312
	FTL	0.325024	0.000302657	0.0158723	A_23_P50504	5	1.43709e-69	3.65538e-65	-0.550474
	FTL	0.325024	0.000302657	0.0158723	A_23_P50504	6	5.34582e-29	1.35976e-24	-0.66507
	FTL	0.325024	0.000302657	0.0158723	A_23_P50504	9	5.3336e-71	1.35665e-66	-1.23891
	FTL	0.325024	0.000302657	0.0158723	A_23_P50504	10	8.43039e-70	2.14435e-65	-1.46876
	FTL	0.325024	0.000302657	0.0158723	A_23_P50504	12	2.46226e-32	6.263e-28	-0.820439
	FTL	0.325024	0.000302657	0.0158723	A_23_P50504	13	4.4729e-19	1.13773e-14	-1.37568
	FTL	0.325024	0.000302657	0.0158723	A_23_P50504	14	3.40476e-08	0.000866035	-0.750771
	FTL	0.325024	0.000302657	0.0158723	A_23_P50504	15	1.74821e-15	4.44675e-11	-0.884431
	FTL	0.325024	0.000302657	0.0158723	A_23_P50504	16	1.31363e-09	3.34136e-05	-0.973153
	FTL	0.325024	0.000302657	0.0158723	A_23_P50504	7	4.84e-72	1.23e-67	-0.725606
	FTL	0.325024	0.000302657	0.0158723	A_23_P50504	4	3.83e-41	9.74e-37	-0.913977
	SPCS3	0.324714	0.00115634	0.0358568	A_23_P132936	1	3.53027e-40	8.9796e-36	-0.669354
	SPCS3	0.324714	0.00115634	0.0358568	A_23_P132936	2	4.21076e-14	1.07105e-09	-0.612028
	MMD	0.302074	0.00117713	0.0362291	A_23_P164047	1	5.2404e-10	1.33295e-05	-0.89364
	MMD	0.302074	0.00117713	0.0362291	A_23_P164047	2	3.3363e-07	0.00848622	-0.957502
	MMD	0.302074	0.00117713	0.0362291	A_23_P164047	3	2.43997e-22	6.20631e-18	-1.80288
	SMARCD3	0.301148	8.64952e-05	0.00835446	A_23_P122852	1	1.44278e-13	3.66986e-09	1.01081
	CMTM7	0.298529	0.000103511	0.00913114	A_23_P256413	1	6.95188e-11	1.76828e-06	0.46559
	SEC22B	0.286708	4.07438e-05	0.00522912	A_23_P412392	1	1.70451e-12	4.3356e-08	-0.688195
	CBFB	0.267657	0.00144894	0.0407975	A_23_P113634	0	1.59353e-10	4.05329e-06	-0.561229
	SERTAD2	0.266843	0.000152693	0.0112031	A_24_P294124	1	1.56604e-09	3.98339e-05	-0.543468
	RPS19	0.259028	0.00184069	0.0460504	A_23_P119130	10	1.29455e-22	3.29282e-18	-0.480324
	GRINA	0.252922	0.00156661	0.0424655	A_23_P316960	16	1.88586e-07	0.00479688	-1.22648
	MCFD2	0.25195	0.000130862	0.0102942	A_23_P120270	1	1.32593e-16	3.37264e-12	-0.769683
	ATP6V0B	0.233797	0.00024291	0.0137248	A_23_P137814	10	7.91797e-09	0.000201401	-0.478214
	RPL23A	0.22009	0.00123914	0.03718	A_23_P29747	16	1.36574e-07	0.00347389	0.553549
	RPS2	0.207698	0.00180829	0.0454855	A_23_P106708	16	1.11361e-06	0.0283257	0.425697
	DERL2	0.19216	2.44426e-05	0.00376786	A_23_P118749	1	9.05799e-17	2.30399e-12	-0.672385
	RPL36	0.185166	0.000893432	0.0303667	A_23_P153383	2	9.20287e-81	2.34084e-76	0.448166
	RPL36	0.185166	0.000893432	0.0303667	A_23_P153383	3	6.16637e-89	1.56848e-84	0.651574
	RPL36	0.185166	0.000893432	0.0303667	A_23_P153383	7	3.49e-15	8.87e-11	0.439529
	GABARAP	0.183008	0.000474321	0.0216263	A_23_P27075	0	6.91308e-28	1.75841e-23	0.845338
	GABARAP	0.183008	0.000474321	0.0216263	A_23_P27075	1	3.55741e-24	9.04862e-20	0.975672
	GABARAP	0.183008	0.000474321	0.0216263	A_23_P27075	7	3.41e-08	0.000868102	1.04956
	RPL37	0.176593	0.00117881	0.0362291	A_24_P20777	3	4.55783e-70	1.15933e-65	0.467781
	RPL37	0.176593	0.00117881	0.0362291	A_24_P20777	10	2.09441e-20	5.32735e-16	-0.54241
	RPS10	0.168482	0.000429379	0.0204136	A_23_P318646	0	3.96775e-30	1.00924e-25	0.465515
	RPS10	0.168482	0.000429379	0.0204136	A_23_P318646	1	9.88754e-86	2.51499e-81	0.708726
	RPS10	0.168482	0.000429379	0.0204136	A_23_P318646	2	2.20742e-29	5.6148e-25	0.469838
	RPS10	0.168482	0.000429379	0.0204136	A_23_P318646	3	1.50904e-125	3.83841e-121	1.11367
	RPS10	0.168482	0.000429379	0.0204136	A_23_P318646	15	9.74618e-07	0.0247904	0.872276
	RPS10	0.168482	0.000429379	0.0204136	A_23_P318646	7	8.93e-11	2.27e-06	0.529422
	RPL39	0.16605	0.000453613	0.0211054	A_23_P34018	10	2.57175e-17	6.54149e-13	-0.478132
	RPL39	0.16605	0.000453613	0.0211054	A_23_P34018	8	9.23e-18	2.35e-13	-0.456276
	RPL12	0.152847	0.00137839	0.0397648	A_23_P217068	10	5.48503e-14	1.39517e-09	-0.424631
	EEF1B2	0.144986	0.000462481	0.0213588	A_32_P49616	8	1.49e-14	3.79e-10	-0.531816
	BFAR	-0.185763	0.0009269	0.0312261	A_23_P65963	0	4.08406e-08	0.00103882	-0.466312
	XPC	-0.19977	0.000822993	0.0289394	A_24_P88921	0	1.72198e-10	4.38002e-06	0.519418
	XPC	-0.19977	0.000822993	0.0289394	A_24_P88921	13	1.23829e-06	0.0314971	2.09171
	DDAH2	-0.205457	0.000732831	0.0271153	A_23_P19482	3	4.22671e-10	1.07511e-05	-1.14257
	SLC35E4	-0.224766	6.26184e-05	0.00668265	A_23_P259357	1	1.59194e-06	0.0404926	1.01417
	ANXA11	-0.231397	0.000359703	0.0180573	A_23_P35399	0	5.89854e-37	1.50035e-32	-0.457211
	ANXA11	-0.231397	0.000359703	0.0180573	A_23_P35399	1	5.13844e-29	1.30701e-24	-0.504907
	ANXA11	-0.231397	0.000359703	0.0180573	A_23_P35399	8	1.98e-07	0.00503326	-0.491226
	DPYSL2	-0.231666	0.00146719	0.0409852	A_24_P38347	16	9.21457e-07	0.0234382	-1.29605
	MYL12A	-0.240451	0.000742001	0.0271551	A_23_P4572	10	9.3784e-11	2.38549e-06	-0.507155
	CAPNS1	-0.241198	0.000143433	0.0107829	A_23_P67648	3	2.31048e-12	5.87694e-08	0.866835
	TMSB4X	-0.241492	5.45371e-05	0.00607512	A_24_P143189	10	1.96268e-50	4.99228e-46	-1.04648
	TMSB4X	-0.241492	5.45371e-05	0.00607512	A_24_P143189	7	2.14e-39	5.45e-35	-0.586608
	S100A6	-0.248501	0.000763607	0.0277462	A_23_P201711	5	6.03626e-18	1.53538e-13	-0.5199
	S100A6	-0.248501	0.000763607	0.0277462	A_23_P201711	6	1.45132e-12	3.69157e-08	-0.796454
	S100A6	-0.248501	0.000763607	0.0277462	A_23_P201711	9	1.61405e-09	4.1055e-05	-0.735581
	S100A6	-0.248501	0.000763607	0.0277462	A_23_P201711	16	5.96791e-07	0.01518	-0.555871
	S100A6	-0.248501	0.000763607	0.0277462	A_23_P201711	8	4.24e-23	1.08e-18	-0.719057
	TTC7A	-0.257646	0.000554435	0.0233335	A_24_P337000	1	6.84113e-09	0.000174011	-0.480799
	TGFBR2	-0.25788	0.00165767	0.0437858	A_23_P211957	8	1.29e-08	0.000328226	-0.601177
	N4BP1	-0.268431	0.000866258	0.0297747	A_23_P432610	0	2.77728e-12	7.0643e-08	-0.810554
	P4HA2	-0.279069	0.000207842	0.0130395	A_23_P30363	10	5.67721e-07	0.0144406	2.14388
	ALDH2	-0.28351	0.00148245	0.041134	A_23_P36753	10	7.11433e-07	0.018096	-0.430026
	PTRF	-0.29191	0.00190868	0.0471332	A_23_P394064	2	1.71874e-12	4.3718e-08	-2.17306
	PTRF	-0.29191	0.00190868	0.0471332	A_23_P394064	8	1.29e-13	3.29e-09	-1.40503
	RRAS	-0.292913	0.00140511	0.0401497	A_23_P39076	1	4.50002e-11	1.14462e-06	0.845493
	RRAS	-0.292913	0.00140511	0.0401497	A_23_P39076	4	4.6e-09	0.000117034	0.925251
	TNS3	-0.298772	0.00104437	0.0334134	A_24_P346431	1	4.45201e-11	1.13241e-06	-0.660511
	UBA7	-0.308349	0.000576289	0.0235784	A_23_P21207	1	1.16711e-06	0.0296867	1.03666
	PAPSS1	-0.352593	0.000193099	0.0127688	A_23_P144465	1	2.9533e-13	7.51202e-09	-0.456766
	CAPN2	-0.361202	1.60091e-05	0.0028792	A_23_P23924	0	5.43178e-10	1.38163e-05	-0.458831
	CAPN2	-0.361202	1.60091e-05	0.0028792	A_23_P23924	8	8.72e-11	2.22e-06	-0.932887
	GTF2IRD2	-0.361547	0.00067768	0.0260016	A_23_P59616	0	2.26616e-08	0.000576421	1.32226
	GTF2IRD2	-0.361547	0.00067768	0.0260016	A_23_P59616	7	1.43e-06	0.036384	0.497079
	SYT17	-0.370523	0.000813202	0.0287275	A_23_P163697	1	1.71794e-08	0.000436974	1.9388
	GPBAR1	-0.405646	0.00175245	0.0447538	A_23_P400378	1	1.5684e-24	3.98938e-20	0.895804
	GALM	-0.409983	0.000212776	0.0130934	A_23_P67971	0	1.97444e-10	5.02218e-06	1.02143
	DPYSL3	-0.420883	5.26034e-05	0.00603595	A_24_P149036	1	1.36669e-07	0.00347631	-2.22416
	FARP1	-0.422658	6.92051e-08	8.12415e-05	A_23_P204998	7	1.09e-07	0.00278101	0.420408
	BST2	-0.430223	0.000238175	0.0136135	A_23_P39465	4	7.5e-22	1.91e-17	0.708316
	EEPD1	-0.440334	9.16881e-05	0.00858437	A_23_P333498	0	3.74571e-08	0.000952758	0.738165
	AATK	-0.455059	0.000190525	0.0127688	A_23_P10559	1	1.73982e-07	0.0044254	-0.84034
	GNG11	-0.45757	7.2317e-05	0.00755911	A_23_P111701	0	4.89695e-08	0.00124559	-1.17178
	GNG11	-0.45757	7.2317e-05	0.00755911	A_23_P111701	1	5.27875e-10	1.3427e-05	-1.70552
	GNG11	-0.45757	7.2317e-05	0.00755911	A_23_P111701	2	4.57132e-17	1.16276e-12	-3.05278
	GNG11	-0.45757	7.2317e-05	0.00755911	A_23_P111701	3	8.72008e-07	0.0221804	-2.12833
	GNG11	-0.45757	7.2317e-05	0.00755911	A_23_P111701	6	1.73468e-09	4.41234e-05	-2.1833
	GNG11	-0.45757	7.2317e-05	0.00755911	A_23_P111701	9	8.89352e-08	0.00226216	-7.00532
	S100A4	-0.4588	2.33224e-06	0.000933838	A_23_P94800	3	2.98759e-51	7.59924e-47	0.540862
	S100A4	-0.4588	2.33224e-06	0.000933838	A_23_P94800	10	2.64501e-42	6.72785e-38	-1.31704
	S100A4	-0.4588	2.33224e-06	0.000933838	A_23_P94800	13	1.01037e-12	2.56997e-08	-1.88424
	CLEC14A	-0.464781	0.000564065	0.0233335	A_24_P215653	4	8.72e-07	0.0221685	0.50458
	CDO1	-0.504637	0.00180917	0.0454855	A_23_P30294	4	4.6e-09	0.00011692	2.50514
	RAMP2	-0.505943	0.00137281	0.0396789	A_24_P116710	14	2.76508e-12	7.03326e-08	1.2621
	RAMP2	-0.505943	0.00137281	0.0396789	A_24_P116710	4	1.39e-21	3.53e-17	0.770844
	ITM2A	-0.507853	8.50606e-06	0.0020283	A_23_P171074	16	5.31797e-08	0.00135268	1.11136
	IFI27	-0.508847	8.96184e-05	0.00854792	A_24_P270460	0	1.78172e-10	4.53198e-06	0.764881
	IFI27	-0.508847	8.96184e-05	0.00854792	A_24_P270460	1	3.96313e-08	0.00100806	-0.547373
	IFI27	-0.508847	8.96184e-05	0.00854792	A_24_P270460	2	9.00531e-21	2.29059e-16	-1.15506
	IFI27	-0.508847	8.96184e-05	0.00854792	A_24_P270460	5	2.11365e-09	5.37628e-05	-1.24669
	S100A10	-0.511547	8.59975e-08	9.37435e-05	A_23_P137984	1	2.24661e-57	5.71447e-53	-0.439285
	S100A10	-0.511547	8.59975e-08	9.37435e-05	A_23_P137984	5	8.52581e-18	2.16862e-13	-0.55371
	S100A10	-0.511547	8.59975e-08	9.37435e-05	A_23_P137984	9	5.17189e-08	0.00131552	-1.03046
	S100A10	-0.511547	8.59975e-08	9.37435e-05	A_23_P137984	10	1.60585e-40	4.08465e-36	-1.09924
	S100A10	-0.511547	8.59975e-08	9.37435e-05	A_23_P137984	12	1.24095e-07	0.00315648	-0.578845
	S100A10	-0.511547	8.59975e-08	9.37435e-05	A_23_P137984	7	2.38e-25	6.06e-21	-0.714574
	S100A10	-0.511547	8.59975e-08	9.37435e-05	A_23_P137984	8	5.73e-11	1.46e-06	-0.601815
	APOL3	-0.525288	0.000225471	0.0133966	A_24_P416997	1	1.42026e-07	0.00361257	0.925608
	MATN2	-0.534734	0.000725218	0.0270258	A_23_P71328	4	1.42e-10	3.62e-06	0.86409
	FOLR1	-0.561667	1.74061e-05	0.00301858	A_23_P53176	13	3.70222e-07	0.00941696	0.688721
	FOLR1	-0.561667	1.74061e-05	0.00301858	A_23_P53176	7	1.62e-13	4.12e-09	-0.733029
	OASL	-0.566282	0.000376206	0.0184015	A_23_P139786	1	6.30662e-08	0.00160415	-0.690869
	TGFBR3	-0.581005	4.28075e-05	0.00531127	A_23_P200780	2	9.35954e-07	0.0238069	-0.773751
	DAPK2	-0.590938	0.00014775	0.0109457	A_24_P10233	3	1.44211e-07	0.00366814	1.26291
	AHNAK	-0.599852	2.8852e-07	0.000202297	A_23_P21363	3	3.61523e-10	9.19569e-06	0.535887
	GKN2	-0.633351	0.000193277	0.0127688	A_23_P61317	8	2.6e-09	6.62e-05	-0.498926
	CLEC3B	-0.634878	8.13826e-05	0.0080648	A_23_P69497	11	2.54993e-09	6.48601e-05	4.06542
	CLEC3B	-0.634878	8.13826e-05	0.0080648	A_23_P69497	4	1.58e-12	4.01e-08	2.15071
	EMP2	-0.664121	2.53766e-05	0.00383439	A_23_P106682	3	8.90852e-07	0.0226597	-1.55013
	C19orf33	-0.686983	0.000207441	0.0130395	A_23_P208788	7	1.28e-09	3.27e-05	0.634367
	CAV1	-0.72599	4.42887e-05	0.00540711	A_23_P134454	1	3.08956e-07	0.00785862	-1.79825
	CAV1	-0.72599	4.42887e-05	0.00540711	A_23_P134454	2	7.26747e-11	1.84855e-06	-2.07879
	CAV1	-0.72599	4.42887e-05	0.00540711	A_23_P134454	3	3.50881e-15	8.925e-11	-3.48795
	CAV1	-0.72599	4.42887e-05	0.00540711	A_23_P134454	5	2.33538e-08	0.000594026	-2.56195
	CAV1	-0.72599	4.42887e-05	0.00540711	A_23_P134454	6	7.86327e-13	2.0001e-08	-3.35713
	CAV1	-0.72599	4.42887e-05	0.00540711	A_23_P134454	7	1.8e-08	0.00045767	-1.58726
	CRIP1	-0.761909	7.02464e-07	0.000356114	A_23_P44674	0	5.82158e-16	1.48078e-11	0.945081
	CRIP1	-0.761909	7.02464e-07	0.000356114	A_23_P44674	1	1.17253e-38	2.98244e-34	1.39611
	CRIP1	-0.761909	7.02464e-07	0.000356114	A_23_P44674	2	9.04287e-83	2.30014e-78	1.70094
	CRIP1	-0.761909	7.02464e-07	0.000356114	A_23_P44674	3	2.17823e-29	5.54054e-25	1.35926
	CRIP1	-0.761909	7.02464e-07	0.000356114	A_23_P44674	7	1e-34	2.55e-30	1.25079
	AGER	-0.78427	8.93748e-06	0.00209838	A_23_P93360	1	1.64352e-06	0.0418046	-1.75189
	AGER	-0.78427	8.93748e-06	0.00209838	A_23_P93360	2	9.55708e-12	2.43094e-07	-2.42852
	AGER	-0.78427	8.93748e-06	0.00209838	A_23_P93360	5	6.47457e-13	1.64687e-08	-2.97834
	AGER	-0.78427	8.93748e-06	0.00209838	A_23_P93360	6	7.14967e-08	0.00181859	-2.33942
	SLITRK6	-1.26503	0.000552837	0.0233335	A_23_P65307	12	4.75724e-07	0.0121005	2.00473
	SLITRK6	-1.26503	0.000552837	0.0233335	A_23_P65307	7	7.91e-13	2.01e-08	-1.40109
